# Supplementary material for: Cross-Activation of Regulatory T Cells by Self Antigens Limits Self-Reactive and Activated CD8+ T Cell Responses
Source: Int J Mol Sci. 2023 Sep 5;24(18):13672. doi: 10.3390/ijms241813672 (PMC10530955; doi:10.3390/ijms241813672)
Supplement: Supplementary file 1 [file ijms-24-13672-s001.zip]

Archive with 6 entries (6 files):
- TalkFile_Supplementary Figure 1 and 2.pdf.pdf
- __MACOSX/._TalkFile_Supplementary Figure 1 and 2.pdf.pdf
- TalkFile_Supplementary Table 1 and 2.pdf.pdf
- __MACOSX/._TalkFile_Supplementary Table 1 and 2.pdf.pdf
- TalkFile_Supplementary Table 3.xlsx.xlsx
- __MACOSX/._TalkFile_Supplementary Table 3.xlsx.xlsx
