# Supplementary material for: Cross-Activation of Regulatory T Cells by Self Antigens Limits Self-Reactive and Activated CD8+ T Cell Responses
Source: Int J Mol Sci. 2023 Sep 5;24(18):13672. doi: 10.3390/ijms241813672 (PMC10530955; doi:10.3390/ijms241813672)
Supplement: Supplementary file 1 [file ijms-24-13672-s001.zip › TalkFile_Supplementary Table 3.xlsx.xlsx]

## Sheet: fc2
Gene_ID	Transcript_ID	Gene_Symbol	Description	Anti-CD3+0% Treg/NT.fc	Anti-CD3+0% Treg/NT.volume	Anti-CD3+100% Treg/NT.fc	Anti-CD3+100% Treg/NT.volume	Anti-CD3+50% Treg/Anti-CD3+0% Treg.fc	Anti-CD3+50% Treg/Anti-CD3+0% Treg.volume	Anti-CD3+100% Treg/anti-CD3+0% Treg.fc	Anti-CD3+100% Treg/anti-CD3+0% Treg.volume	Anti-CD3+100% Treg/anti-CD3+50% Treg.fc	Anti-CD3+100% Treg/anti-CD3+50% Treg.volume	Anti-CD3+0% Treg_Read_Count	Anti-CD3+100% Treg_Read_Count	Anti-CD3+50% Treg_Read_Count	NT_Read_Count	Anti-CD3+0% Treg_FPKM	Anti-CD3+100% Treg_FPKM	Anti-CD3+50% Treg_FPKM	NT_FPKM
284040	NM_001204477	CDRT4	CMT1A duplicated region transcript 4	-2.77695	0.199122	3.64274	2.2466	1.00945	0.0325214	10.1157	0.298245	10.021	0.366923	3	1397	5	242	0.019061	9.13522	0.031604	1.91626
474384	NM_001007524,NM_001007524_dup1,NM_001007524_dup2	F8A3	coagulation factor VIII-associated 3	-1.00558	0.0801651	9.52349	0.530234	5.82607	0.446853	9.57667	0.504329	1.64376	2.95561	4	612	320	4	0.0553	8.94389	5.1771	0.054834
102464835	NR_106735	MIR6087	microRNA 6087	-1.61403	1.60665	3.75188	2.78361	3.54045	2.01303	6.05567	2.24887	1.71042	3.48769	4	42	21	8	1.43961	13.7118	7.74983	3.14315
767558	NM_001128619	LUZP6	leucine zipper protein 6	-1.12564	1.09722	4.82818	2.02488	1.0744	1.06567	5.4348	1.87345	5.05846	1.96666	218	2334	263	258	1.02401	9.81416	1.22414	1.31396
100529067	NR_037673	SERF2-C15ORF63	SERF2-C15orf63 readthrough	-4.84937	0.396116	-1.09131	2.28081	4.75638	0.39375	4.44361	0.38532	-1.07039	2.26719	5	379	395	385	0.049034	3.48452	4.02727	4.29964
7327	NM_001202489,NM_003343,NM_182688	UBE2G2	ubiquitin conjugating enzyme E2 G2	-4.26852	4.30138	-1.03573	5.44842	1.18658	3.5013	4.12126	4.28143	3.47322	4.43499	1717	8698	2144	7402	9.22581	41.6397	11.4127	43.37
51012	NM_001256403,NM_016045	PRELID3B	PRELI domain containing 3B	-3.69085	3.09927	-1.01866	4.16787	3.51417	3.07293	3.62323	3.08937	1.03103	4.13245	535	2597	2301	2258	3.86124	16.6086	16.2858	17.5485
6844	NM_001330125,NM_014232	VAMP2	vesicle associated membrane protein 2	-3.51717	5.6751	1.00192	6.65575	3.29903	5.63557	3.52393	5.67628	1.06817	6.60939	3284	13154	11344	11236	27.2578	96.5567	93.9244	100.797
1500	NM_001085458,NM_001085459,NM_001085460,NM_001085461,NM_001085462,NM_001085463,NM_001085464,NM_001085465,NM_001085466,NM_001085467,NM_001085468,NM_001085469,NM_001206883,NM_001206884,NM_001206885,NM_001206886,NM_001206887,NM_001206888,NM_001206889,NM_001206890,NM_001206891,NM_001331	CTNND1	catenin delta 1	-2.70183	0.367607	1.27353	1.68811	1.08447	0.135125	3.44085	0.407545	3.17285	0.620516	22	909	60	599	0.063073	2.51779	0.170452	1.96089
7277	NM_001278552,NM_006000	TUBA4A	tubulin alpha 4a	-3.64642	5.23082	-1.07366	6.19518	3.2105	5.15334	3.39626	5.18771	1.05786	6.10342	2243	8963	7710	7978	19.5294	68.8971	66.196	75.4675
8663	NM_001037808,NM_001037808_dup1,NM_001199142,NM_001199142_dup1,NM_001267574,NM_001267574_dup1,NM_001286478,NM_001286478_dup1,NM_003752,NM_003752_dup1	EIF3C	eukaryotic translation initiation factor 3 subunit C	-2.41548	4.9819	1.3358	5.86364	1.10751	4.45925	3.22659	5.1625	2.91336	5.24849	3432	12491	3954	7750	19.6215	65.3776	22.2426	49.673
101059938	NM_001282507,NM_001282507_dup1	NPIPA7	nuclear pore complex interacting protein family member A7	-1.01288	0.687534	2.95147	1.25444	1.49052	0.922381	2.98949	1.23771	2.00567	1.68293	38	255	92	37	0.597745	3.59099	1.42392	0.633265
55588	NM_001317770,NM_017592,NR_133915	MED29	mediator complex subunit 29	1.11141	3.11218	3.26811	3.79622	1.0105	3.19683	2.9405	3.8903	2.90995	3.89948	1587	5752	1669	1384	7.95017	25.6744	8.26642	7.51308
79957	NM_001272104,NM_001272105,NM_001272106,NM_001272107,NM_001272108,NM_001272109,NM_001272110,NM_001272111,NM_001272112,NM_001272113,NM_024897,NM_198406,NR_073610	PAQR6	progestin and adipoQ receptor family member 6	-2.48536	1.95989	1.12934	2.81009	2.25737	1.90929	2.80683	2.02204	1.2434	2.73755	190	787	587	558	1.63756	6.2531	5.02495	5.86392
100302285	NR_036052_chr12,NR_036052_chr2,NR_036052_chr5,NR_036052_dup1	MIR1244-1	microRNA 1244-1	-1.80151	2.79403	1.53917	3.54818	3.41059	3.16512	2.77282	3.04971	-1.23001	4.01943	19	68	78	37	4.21395	13.4818	17.0563	8.81219
7541	NM_001143823,NM_001243702,NM_001243704,NM_003409	ZBTB14	zinc finger and BTB domain containing 14	-3.10152	3.08075	-1.13285	3.91258	2.88282	3.03989	2.73779	3.01071	-1.05297	3.86069	816	2841	2767	2687	4.10674	12.9882	13.8667	15.4373
6310	NM_000332,NM_001128164	ATXN1	ataxin 1	-1.95436	3.54993	1.39691	4.3004	2.3893	3.6743	2.73007	3.75455	1.14262	4.45106	4303	14356	11411	8602	7.4272	22.1042	19.4757	16.1122
124995	NM_145255,NM_148887,NR_037575	MRPL10	mitochondrial ribosomal protein L10	-1.99922	4.12656	1.36397	4.87519	2.47018	4.25964	2.72688	4.32043	1.10392	5.03242	1121	3622	3018	2259	11.3895	33.3858	30.1878	24.7666
7140	NM_001042780,NM_001042781,NM_001042782,NM_001297646,NM_006757	TNNT3	troponin T3, fast skeletal type	1.36512	3.66188	3.66435	4.2797	1.45627	4.15558	2.68427	4.55013	1.84325	4.85668	897	2836	1370	620	13.6821	38.7089	20.6976	10.2415
6049	NM_005977,NM_183043,NM_183044,NM_183045	RNF6	ring finger protein 6	-2.69838	3.36796	-1.0176	4.14668	2.51035	3.32551	2.6517	3.35776	1.05631	4.09441	975	3452	2944	2901	5.52341	16.4006	15.5771	17.2341
5612	NM_004705,NR_130898	THAP12	THAP domain containing 12	-2.82126	3.89067	-1.06458	4.66476	2.67886	3.85969	2.65011	3.8532	-1.01085	4.62761	1481	4788	4391	4331	8.09546	23.3807	23.7702	25.7195
100529144	NM_001201479	CORO7-PAM16	CORO7-PAM16 readthrough	-1.06605	1.54201	2.44907	2.13953	1.02421	1.51373	2.61083	2.07647	2.54911	2.10028	362	1381	390	388	1.8092	6.16453	1.92948	2.10272
386593	NR_027928	CHKB-CPT1B	CHKB-CPT1B readthrough (NMD candidate)	1.42874	1.84444	3.70979	2.36881	2.70116	2.74441	2.59654	2.72231	-1.04029	3.52465	772	2644	2547	459	3.30617	10.0976	10.7855	2.12641
966	NM_000611,NM_001127223,NM_001127225,NM_001127226,NM_001127227,NM_203329,NM_203330,NM_203331	CD59	CD59 molecule (CD59 blood group)	-1.74226	3.26014	1.48114	3.95835	2.41504	3.46225	2.58054	3.50185	1.06853	4.20375	2610	8342	7119	4719	6.24286	17.8152	16.8615	12.2175
9403	NM_004261,NM_203341,NR_144512,NR_144513	SELENOF	selenoprotein F	-1.05701	4.3642	2.39174	4.99394	1.03621	4.34997	2.52809	4.94839	2.43974	4.97766	1809	5326	1920	1802	18.7933	49.0467	19.7868	20.6131
6607	NM_017411,NM_017411_dup1,NM_022875,NM_022875_dup1,NM_022876,NM_022876_dup1,NM_022877,NM_022877_dup1	SMN2	survival of motor neuron 2, centromeric	-5.37811	2.10914	-2.15066	3.04481	5.50002	2.11847	2.50068	1.76093	-2.19941	3.05827	114	446	1056	963	1.3238	4.66081	11.8956	11.9008
110116772	NM_001350496	ZNF765-ZNF761	ZNF765-ZNF761 readthrough	1.02687	0.0279656	2.5652	0.14237	2.52164	0.271187	2.49808	0.26986	-1.00943	1.38058	12	500	493	3	0.03962	1.51923	1.66075	0.010083
339883	NM_001302831,NM_001302832,NM_178339,NM_178342,NM_178344,NR_126512,NR_126513,NR_126514,NR_126515	C3orf35	chromosome 3 open reading frame 35	-1.17703	0.979222	2.11614	1.55312	1.51134	1.12791	2.49077	1.37779	1.64805	1.78895	82	339	174	81	0.825977	3.36347	1.79687	1.18133
84285	NM_001242481,NM_001242482,NM_001242483,NM_001242484,NM_001242485,NM_001242486,NM_032325	EIF1AD	eukaryotic translation initiation factor 1A domain containing	-2.22686	3.28094	1.11315	3.98545	2.41108	3.32871	2.47882	3.34521	1.02809	4.04349	876	2678	2369	2049	5.64603	15.5601	15.2304	14.4315
101060038	NR_146455,NR_146456	LINC02446	long intergenic non-protein coding RNA 2446	-1.03634	2.47739	2.38593	3.06706	1.73862	2.82268	2.47265	3.03534	1.42219	3.49455	366	1168	734	381	4.38482	12.2779	8.57126	4.88902
339122	NM_001204883,NM_001204884,NM_001204885,NM_001204886,NM_001204887,NM_001204888,NM_198490	RAB43	RAB43, member RAS oncogene family	-3.35379	2.35021	-1.43145	3.11049	3.03379	2.29936	2.34293	2.16283	-1.29487	3.04319	499	1643	2062	2193	2.08444	6.08436	8.47704	9.71549
100534599	NM_001204890	ISY1-RAB43	ISY1-RAB43 readthrough	-1.35626	1.11594	1.72593	1.70605	1.61376	1.21468	2.34081	1.40278	1.45053	1.857	249	1006	587	415	0.896634	3.24189	2.09471	1.62396
102465466	NR_106835	MIR6777	microRNA 6777	-1.75035	0.539071	1.33101	1.26695	1.77631	0.544359	2.32973	0.633928	1.31156	1.27938	1	7	5	4	0.208815	1.69829	1.19257	1.13701
407050	NR_029510	MIR93	microRNA 93	-1.46813	1.3068	1.5782	1.91386	1.55879	1.34136	2.31701	1.55072	1.48642	1.96448	5	18	11	9	1.08123	3.63111	2.2815	2.14864
55088	NM_001321829,NM_018017,NM_153249,NR_135815	CCDC186	coiled-coil domain containing 186	-1.86994	2.30894	1.2338	2.95183	1.64454	2.23134	2.30714	2.43053	1.40291	2.85263	1015	3277	2086	2218	2.69759	7.42104	5.17714	6.27642
5163	NM_001278549,NM_002610,NR_103729,NR_103731	PDK1	pyruvate dehydrogenase kinase 1	1.11213	3.54241	2.53175	4.08201	-1.00332	3.61751	2.2765	4.17131	2.28405	4.16855	2085	6682	2413	2235	11.1069	26.7572	11.3195	10.4042
105371374	NR_146503	ATP2C2-AS1	ATP2C2 antisense RNA 1	1.49763	1.11205	3.40723	1.50148	1.5255	1.71877	2.27508	1.94552	1.49136	2.32068	279	917	529	125	1.69986	4.9961	3.18971	0.82449
389860	NM_001015038	PAGE2B	PAGE family member 2B	1.08271	0.402934	2.46266	0.759544	1.14986	0.555996	2.27453	0.875252	1.97808	1.04807	11	63	18	7	0.378384	2.01939	0.610734	0.270115
8724	NM_001300928,NM_001300929,NM_003795,NM_152827	SNX3	sorting nexin 3	-2.41357	4.19523	-1.06584	4.83248	1.01323	3.61699	2.26448	4.1555	2.23491	4.1664	1046	2810	1098	2539	11.0029	26.421	11.411	29.0045
9908	NM_012297,NM_203504,NM_203505	G3BP2	G3BP stress granule assembly factor 2	-1.62375	5.00671	1.39062	5.60139	2.02777	5.15403	2.25801	5.22384	1.11355	5.7662	5726	14759	12094	8879	24.2578	55.8352	50.7134	40.7838
117155	NM_001282309,NM_001282310,NM_172095,NR_110319	CATSPER2	cation channel sperm associated 2	-2.16905	0.615171	1.03974	1.41726	1.76429	0.545232	2.25525	0.627495	1.27828	1.25613	21	167	103	135	0.209745	1.61573	1.18574	1.6797
84986	NM_001204300,NM_001256423,NM_032900	ARHGAP19	Rho GTPase activating protein 19	-1.77807	2.55401	1.26309	3.16669	2.06447	2.64406	2.24586	2.69351	1.08787	3.27834	1031	2988	2528	2017	3.46346	8.95805	8.3662	7.31405
102466192	NR_106808	MIR6750	microRNA 6750	-1.4937	1.37202	1.50111	1.96293	1.53854	1.38922	2.24221	1.59204	1.45736	1.98754	5	17	10	9	1.15815	3.65106	2.37144	2.32855
201562	NM_001329783,NM_001329784,NM_001329786,NM_001329787,NM_198402	HACD2	3-hydroxyacyl-CoA dehydratase 2	-2.4362	2.71014	-1.09992	3.35813	2.33971	2.68699	2.21489	2.65527	-1.05636	3.32945	787	2267	2216	2170	3.3677	8.67708	9.36751	10.0994
100528031	NR_037661	FKBP1A-SDCBP2	FKBP1A-SDCBP2 readthrough (NMD candidate)	1.04101	1.65582	2.27838	2.14019	1.21721	1.82135	2.18863	2.17799	1.79807	2.35413	203	603	276	185	2.20059	5.83262	2.96246	2.17407
401124	NM_001136536,NM_001170700	DTHD1	death domain containing 1	1.4068	1.39828	3.06425	1.80921	1.30832	1.84972	2.17817	2.15561	1.66487	2.39333	389	1147	585	216	2.15628	5.69851	3.1985	1.29325
100616250	NR_039767	MIR3960	microRNA 3960	-1.6931	1.52502	1.27688	2.12044	1.47004	1.44318	2.1619	1.65709	1.47064	2.00665	7	21	13	14	1.2751	3.75206	2.40592	3.03629
100422971	NR_036197	MIR4312	microRNA 4312	-1.11163	0.407881	1.93451	0.842071	1.07247	0.385803	2.15046	0.699088	2.00516	0.796491	2	8	2	2	0.262464	1.61317	0.377458	0.405818
9028	NM_001278720,NM_001278721,NM_001318733	RHBDL1	rhomboid like 1	-1.22303	1.33317	1.75705	1.84868	1.21699	1.32996	2.14892	1.65823	1.76577	1.84423	110	357	157	150	1.28003	3.73625	1.82337	1.8967
26777	NR_002911	SNORA71A	small nucleolar RNA, H/ACA box 71A	-1.101	0.368748	1.94218	0.789624	1.09941	0.367881	2.13834	0.654866	1.945	0.787768	2	14	3	3	0.236529	1.55296	0.380672	0.360153
2999	NM_001270780,NM_001270781,NM_033423	GZMH	granzyme H	-1.14765	3.56691	1.85134	4.08785	1.48991	3.74554	2.12469	3.97558	1.42605	4.29256	518	1312	822	586	9.88088	22.2352	15.4878	12.0945
57804	NM_001256870,NM_021173,NR_046411,NR_046412,NR_046413	POLD4	DNA polymerase delta 4, accessory subunit	1.05232	4.49131	2.23402	5.001	1.00288	4.53032	2.12295	5.04213	2.11686	5.04443	2008	4871	2046	1797	21.9201	47.7712	22.2266	21.4333
768	NM_001216	CA9	carbonic anhydrase 9	1.63666	1.6942	3.46161	2.08735	1.31238	2.27411	2.11505	2.57062	1.61161	2.80182	272	742	397	130	3.20406	7.79178	4.6259	1.65514
339488	NM_178548	TFAP2E	transcription factor AP-2 epsilon	1.0265	3.25766	2.16345	3.75447	1.29122	3.45603	2.10759	3.77627	1.63225	3.9831	1016	2577	1402	965	8.50854	19.2485	11.6044	8.74986
4287	NM_001127696,NM_001127697,NM_001164774,NM_001164776,NM_001164777,NM_001164778,NM_001164779,NM_001164780,NM_001164781,NM_001164782,NM_004993,NM_030660,NR_028453,NR_028454,NR_028455,NR_028456,NR_028457,NR_028458,NR_028459,NR_028460,NR_028461,NR_028462,NR_028463,NR_028464,NR_028465,NR_028466,NR_028467,NR_028468,NR_028469,NR_028470,NR_031765	ATXN3	ataxin 3	-1.58309	2.11783	1.31629	2.66584	1.72382	2.16976	2.08381	2.28116	1.20883	2.73122	943	2583	1933	1656	2.50514	6.12094	5.07752	4.78908
388581	NM_001014980	C1QTNF12	C1q and TNF related 12	-1.04413	0.679266	1.99537	1.10203	1.35449	0.839641	2.08343	1.05264	1.53817	1.36222	33	138	68	35	0.564688	2.15708	1.18035	0.647078
85474	NM_001009812,NM_001282430	LBX2	ladybird homeobox 2	1.27199	1.24217	2.64097	1.63768	1.13406	1.51581	2.07625	1.88239	1.83082	1.99845	133	283	168	84	1.67237	4.40444	2.09656	1.14191
166	NM_001130,NM_198969,NM_198970	AES	amino-terminal enhancer of split	-2.27532	7.76692	-1.10581	8.3097	-1.02803	7.17653	2.05761	7.69941	2.11528	7.67804	13480	30146	13182	28200	146.728	293.763	141.984	333.698
84519	NM_032489	ACRBP	acrosin binding protein	1.15059	1.55566	2.36372	1.98349	1.48586	1.9247	2.05436	2.1167	1.3826	2.45403	221	615	389	175	2.14093	5.32116	3.72788	1.83755
102465439	NR_106791	MIR6733	microRNA 6733	-1.20901	0.805436	1.69346	1.27862	1.01539	0.691005	2.04741	1.07961	2.01638	1.09696	3	9	3	3	0.6005	2.17424	0.649568	0.946811
102465512	NR_106910	MIR6851	microRNA 6851	-1.7489	0.505056	1.17022	1.15735	-1.00174	0.241794	2.0466	0.556956	2.05016	0.554075	1	6	1	4	0.184045	1.34705	0.200701	1.09658
80851	NM_001322462,NM_001322463,NM_001322464,NM_030645	SH3BP5L	SH3 binding domain protein 5 like	-2.0207	3.69579	1.01129	4.24598	2.05161	3.70533	2.04352	3.70285	-1.00396	4.25694	1448	3497	3207	2958	8.17008	17.8652	18.1525	18.2872
100616493	NR_039643	MIR4441	microRNA 4441	-1.61513	0.392563	1.25695	1.0207	1.61995	0.393534	2.03013	0.461101	1.2532	1.02323	1	8	5	5	0.131168	1.22035	0.865983	0.8349
84667	NM_001165967,NM_032580	HES7	hes family bHLH transcription factor 7	1.01425	0.606535	2.05654	0.987982	1.47205	0.851215	2.02764	1.00475	1.37742	1.38654	49	206	122	44	0.531751	1.99794	1.31253	0.518456
441054	NM_001114357,NM_001346007	C4orf47	chromosome 4 open reading frame 47	-1.02107	0.719107	1.9851	1.12498	1.39517	0.913382	2.02693	1.1017	1.45282	1.42891	41	149	75	39	0.626571	2.19628	1.32605	0.675562
101059953	NM_001282511,NM_001282511_dup1,NM_001349948,NM_001349948_dup1,NM_001349949,NM_001349949_dup1	NPIPA8	nuclear pore complex interacting protein family member A8	-1.5996	2.86324	1.26686	3.38841	1.7519	2.92095	2.02648	3.01105	1.15673	3.45672	545	1263	1065	945	4.73055	10.6703	9.25084	8.66546
5210	NM_001317134,NM_001317135,NM_001317136,NM_001317137,NM_001317138,NM_004567	PFKFB4	6-phosphofructo-2-kinase/fructose-2,6-biphosphatase 4	1.90024	4.10358	3.84686	4.53542	1.3225	4.79011	2.02441	5.07603	1.53074	5.2942	4534	10633	6212	2217	22.8327	47.6723	30.9611	12.0817
692211	NR_003076	SNORD98	small nucleolar RNA, C/D box 98	-1.86703	1.38352	1.08313	1.96211	1.53851	1.27814	2.02224	1.42474	1.31441	1.81266	4	12	8	10	1.01496	2.88481	2.13278	2.8822
9991	NM_001163788,NM_001163790,NM_001244896,NM_001244897,NM_001244898,NM_005156	PTBP3	polypyrimidine tract binding protein 3	1.07518	3.6376	2.17344	4.10768	1.07789	3.74398	2.02147	4.16715	1.87539	4.22781	5068	12099	5669	4528	11.6904	24.8445	12.9492	11.3119
6880	NM_001015892,NM_003187	TAF9	TATA-box binding protein associated factor 9	-2.81842	4.25968	-1.39745	4.82477	2.42218	4.16689	2.01683	4.05188	-1.20099	4.71966	742	1750	1903	2074	10.7557	22.7975	27.8362	32.9865
140849	NR_040415	LINC00266-1	long intergenic non-protein coding RNA 266-1	-2.29913	0.526093	-1.14134	1.30008	2.32515	0.529137	2.01442	0.488917	-1.15425	1.3076	6	55	69	63	0.147257	1.23392	1.70877	1.7062
3003	NM_002104	GZMK	granzyme K	1.28755	5.59074	2.58191	6.05709	1.49478	6.05905	2.00529	6.25783	1.34153	6.56447	3104	6730	4665	2199	54.3972	105.202	80.8292	41.7415
57010	NM_001300895,NM_001300896,NM_145200	CABP4	calcium binding protein 4	1.10579	1.06785	2.18525	1.45631	1.46676	1.39201	1.97618	1.55859	1.34731	1.89839	263	787	506	207	1.19504	3.18262	2.27409	1.01566
79982	NM_001031723,NM_001278310,NM_001278311	DNAJB14	DnaJ heat shock protein family (Hsp40) member B14	-2.15637	3.22953	-1.09779	3.76315	1.6148	3.0486	1.96428	3.17229	1.21642	3.55232	1179	4104	3045	3495	5.50709	11.7337	9.71645	13.5612
100129347	NR_135306	LINC00484	long intergenic non-protein coding RNA 484	1.07454	1.26263	2.09755	1.66242	1.19867	1.44035	1.95205	1.7321	1.62851	1.89642	37	102	51	31	1.46894	3.66179	2.01948	1.35263
29923	NM_001098786,NM_013332	HILPDA	hypoxia inducible lipid droplet associated	2.01001	6.38042	3.91279	6.81002	1.32579	7.10437	1.94665	7.36871	1.4683	7.58272	9186	19651	12307	4189	119.283	227.79	158.012	59.1107
2026	NM_001975	ENO2	enolase 2	1.5449	7.53463	2.9513	7.96993	1.16466	7.96411	1.91035	8.30872	1.64026	8.42423	30717	62546	35685	18129	232.182	421.683	266.689	148.444
474383	NM_001007523,NM_001007523_dup1,NM_001007523_dup2	F8A2	coagulation factor VIII-associated 2	-1.00583	0.0797264	1.86748	0.287712	2.34406	0.31415	1.87836	0.272982	-1.24793	1.13369	4	62	93	4	0.054955	0.905361	1.49563	0.054486
64919	NM_001282237,NM_001282238,NM_022898,NM_138576	BCL11B	B-cell CLL/lymphoma 11B	1.81727	2.50489	3.40332	2.86097	-1.56526	2.62958	1.87277	3.39512	2.93137	3.00338	2902	6573	1782	1414	6.70361	13.5337	4.05453	3.52156
7170	NM_001043351,NM_001043352,NM_001043353,NM_001278188,NM_001278189,NM_001278190,NM_001278191,NM_001349679,NM_152263,NM_153649,NR_103460,NR_103461	TPM3	tropomyosin 3	-2.27958	6.05399	-1.21732	6.53409	2.12069	6.00656	1.87262	5.92399	-1.13247	6.48289	8442	16399	17494	17312	43.8653	81.4365	94.7776	103.277
3750	NM_004979	KCND1	potassium voltage-gated channel subfamily D member 1	1.10562	1.45746	2.06624	1.8372	1.17406	1.64337	1.86885	1.93077	1.59178	2.07155	485	1217	638	399	1.87849	4.21071	2.44613	1.6759
6667	NM_001251825,NM_003109,NM_138473	SP1	Sp1 transcription factor	-2.05965	3.42513	-1.10583	3.91252	-1.14217	2.84586	1.86254	3.3622	2.12734	3.25082	2708	6149	2421	5800	6.54392	13.1361	5.77752	15.2536
3485	NM_000597,NM_001313990,NM_001313992,NM_001313993	IGFBP2	insulin like growth factor binding protein 2	1.99902	1.52264	3.71352	1.81765	1.43967	2.35038	1.85768	2.50946	1.29035	2.80577	250	591	412	81	3.25001	6.80383	5.21015	1.17931
10859	NM_001081637,NM_001081638,NM_001081639,NM_001278398,NM_001278399,NM_006669,NR_103518	LILRB1	leukocyte immunoglobulin like receptor B1	1.23074	1.79176	2.28562	2.16388	1.34081	2.14893	1.85711	2.35229	1.38507	2.59524	438	1056	676	316	2.8099	5.97471	4.201	2.23613
9231	NM_004747	DLG5	discs large MAGUK scaffold protein 5	1.16798	2.83039	2.16877	3.23113	1.3597	3.15849	1.85685	3.36152	1.36564	3.60568	2675	6004	3944	2203	6.54891	13.1127	9.54921	5.84302
7555	NM_001127192,NM_001127193,NM_001127194,NM_001127195,NM_001127196,NM_003418	CNBP	CCHC-type zinc finger nucleic acid binding protein	1.11161	5.89578	2.03649	6.31217	-1.0778	5.91831	1.83202	6.39442	1.97454	6.33629	11445	22785	10743	9460	62.2012	110.46	57.7254	55.6989
83888	NM_031950	FGFBP2	fibroblast growth factor binding protein 2	1.25159	3.06046	2.27584	3.44536	1.27975	3.3999	1.81835	3.63242	1.42086	3.82749	524	1137	714	398	8.19153	15.8579	11.0272	6.73456
94120	NM_001009991,NM_001242384,NM_001242394,NM_001242395,NM_001318745	SYTL3	synaptotagmin like 3	1.48299	6.96002	2.69215	7.36137	1.17745	7.36697	1.81536	7.66815	1.54176	7.79178	22690	43893	26549	13905	154.506	268.822	179.446	103.482
23036	NM_001351444,NM_015021	ZNF292	zinc finger protein 292	1.11487	3.41133	2.00529	3.80272	1.1616	3.5971	1.79868	3.89116	1.54845	4.00981	6818	14384	8298	5896	10.0485	19.0054	12.137	9.41433
144195	NM_001286233,NM_001286234,NM_001286235,NM_001286236,NM_001286237,NM_153449	SLC2A14	solute carrier family 2 member 14	2.78539	1.64401	4.9001	1.8893	1.09063	2.60321	1.75921	2.92056	1.61302	2.99162	1121	2411	1294	244	4.72445	9.07027	5.39523	1.11369
5133	NM_005018	PDCD1	programmed cell death 1	1.23311	0.241633	2.16464	0.408729	1.58901	0.694016	1.75543	0.737789	1.10473	1.17395	41	169	140	11	0.351001	1.3029	1.19944	0.093945
100616292	NR_039839	MIR4690	microRNA 4690	-2.00927	2.49897	-1.15226	2.94849	1.04907	2.08008	1.74378	2.41382	1.66221	2.45426	11	23	12	24	3.07672	6.01412	3.35875	7.61233
2821	NM_000175,NM_001184722,NM_001289789,NM_001289790,NM_001329909,NM_001329910,NM_001329911	GPI	glucose-6-phosphate isomerase	1.65325	8.01171	2.87609	8.38475	1.24495	8.53915	1.73965	8.77288	1.39737	8.93675	78584	144750	92990	44056	342.48	562.849	400.724	208.164
22806	NM_001257408,NM_001257409,NM_001257410,NM_001257411,NM_001257412,NM_001257413,NM_001257414,NM_001284514,NM_001284515,NM_001284516,NM_012481,NM_183228,NM_183229,NM_183230,NM_183231,NM_183232	IKZF3	IKAROS family zinc finger 3	1.1756	2.27036	2.03315	2.61897	1.10915	2.46365	1.72946	2.75704	1.55927	2.84194	2141	4563	2526	1758	4.16741	7.86705	4.84199	3.66238
102724562	NR_135824	LOC102724562	macrophage stimulating 1 pseudogene	-2.37313	0.497662	-1.38857	1.16036	2.5152	0.512139	1.70905	0.406358	-1.4717	1.19411	13	96	186	159	0.128669	0.867454	1.87373	1.74607
101928710	NR_110848,NR_110849	LINC02081	long intergenic non-protein coding RNA 2081	1.17782	0.858153	2.01226	1.14654	1.32878	1.17153	1.70847	1.31507	1.28574	1.56523	109	241	162	75	0.991698	2.26814	1.67126	0.688957
7057	NM_003246	THBS1	thrombospondin 1	1.37615	1.79877	2.34523	2.11025	1.34216	2.24604	1.7042	2.39768	1.26974	2.63497	1216	2584	1835	765	3.0729	5.82599	4.58699	2.09356
26355	NM_014367	FAM162A	family with sequence similarity 162 member A	1.19081	4.85721	2.02022	5.21552	1.17698	5.10101	1.69651	5.35254	1.44142	5.4773	1392	2659	1680	1105	30.4078	51.8213	36.2982	26.1477
5033	NM_000917,NM_001017962,NM_001142595,NM_001142596	P4HA1	prolyl 4-hydroxylase subunit alpha 1	1.32768	5.44566	2.24888	5.80026	1.1754	5.76934	1.69385	6.02211	1.44109	6.14502	7729	14421	9199	5384	49.6608	82.6262	58.4445	37.475
64699	NM_001256317,NM_024022,NM_032404,NM_032405,NR_046020	TMPRSS3	transmembrane protease, serine 3	1.77507	2.52983	3.00436	2.83407	1.15839	3.08165	1.69253	3.33547	1.4611	3.45224	661	1596	957	348	6.72238	12.1184	8.18314	3.64503
26118	NM_001348350,NM_015626,NM_134265,NR_145520	WSB1	WD repeat and SOCS box containing 1	1.20749	7.10409	2.04348	7.46712	1.2147	7.38036	1.69234	7.61145	1.39322	7.75751	31663	61229	39793	24417	152.535	246.872	181.534	126.147
25861	NM_001083885,NM_001173425,NM_001346890,NM_015404	WHRN	whirlin	1.72984	5.39767	2.89574	5.7327	1.1376	5.89971	1.674	6.16791	1.47151	6.2659	10675	20471	12289	5960	55.1603	90.3962	62.8757	31.803
100137049	NM_001114633	PLA2G4B	phospholipase A2 group IVB	1.26621	3.50807	2.11871	3.84558	1.17137	3.79484	1.67327	4.03674	1.42847	4.15994	1739	3395	2116	1306	11.6405	20.2776	14.0094	9.46967
693228	NR_030373	MIR643	microRNA 643	-1.48404	0.470388	1.12324	0.914636	2.30069	0.623661	1.66694	0.515476	-1.38019	1.21266	2	6	10	4	0.204489	0.925716	1.80437	0.792058
971	NM_001782	CD72	CD72 molecule	1.46478	4.06827	2.40622	4.39016	1.18082	4.47121	1.64271	4.69734	1.39116	4.82498	1622	3070	1979	1035	19.1906	32.3893	23.1471	13.2579
219539	NM_145008	YPEL4	yippee like 4	1.29046	2.47242	2.11168	2.78275	1.13913	2.75556	1.63638	2.99747	1.43652	3.10143	492	970	596	358	5.22666	9.19724	6.26483	4.11809
3902	NM_002286	LAG3	lymphocyte activating 3	1.75522	6.20261	2.8501	6.52193	1.17511	6.73709	1.62378	6.9626	1.38181	7.08393	10745	19237	12621	5565	98.7927	157.755	114.732	55.4238
60312	NM_001134647,NM_198595	AFAP1	actin filament associated protein 1	1.52472	1.55048	2.45622	1.81152	1.25044	2.03918	1.61094	2.20157	1.2883	2.3825	1095	2204	1514	563	2.66642	4.78628	3.64294	1.48584
6515	NM_006931	SLC2A3	solute carrier family 2 member 3	1.82729	7.69868	2.93248	8.01468	1.14903	8.24541	1.60482	8.48015	1.39668	8.58384	61484	105125	68918	30541	285.955	436.088	316.911	153.876
10144	NM_001015045,NM_001265578,NM_001265579,NM_001265580,NM_014883	FAM13A	family with sequence similarity 13 member A	1.38066	3.65622	2.2036	3.96006	1.18092	4.01446	1.59605	4.22009	1.35152	4.34807	3739	6866	4576	2549	13.7096	22.5204	16.6102	10.1238
84725	NM_001197026,NM_001197027,NM_001350973,NM_001350974,NM_001350975,NM_032639	PLEKHA8	pleckstrin homology domain containing A8	1.34252	2.21886	2.11573	2.49933	1.10156	2.51028	1.57595	2.75008	1.43065	2.82758	1442	2841	1747	1119	4.35404	7.35414	5.01202	3.23326
7597	NM_001304507,NM_001304508,NM_006977	ZBTB25	zinc finger and BTB domain containing 25	1.30672	5.81807	2.04805	6.12363	1.09315	6.07815	1.56733	6.3301	1.43377	6.39737	7645	13341	8736	5217	64.0857	97.2162	69.4894	48.7219
57707	NM_020947	TLDC1	TBC/LysM-associated domain containing 1	1.3548	2.67243	2.12164	2.95555	1.15278	3.00123	1.56602	3.2077	1.35847	3.31919	1738	3241	2120	1204	6.32653	10.5215	7.6285	4.74818
6048	NM_006913	RNF5	ring finger protein 5	1.92301	0.351019	3.0053	0.445101	-1.50261	0.707343	1.56281	1.34365	2.3483	0.896928	68	150	26	5	1.0817	2.14777	0.408016	0.080875
79729	NM_001162530,NM_024676	SH3D21	SH3 domain containing 21	1.36544	3.97312	2.11881	4.26213	1.14641	4.30158	1.55173	4.50997	1.35356	4.61449	2208	3948	2604	1527	17.2469	27.4605	20.1836	12.8688
26040	NM_001130110,NM_015559	SETBP1	SET binding protein 1	1.39511	0.685131	2.15268	0.879437	1.13896	1.0559	1.54302	1.24023	1.35476	1.35536	426	891	590	155	0.961907	1.8959	1.27781	0.401427
2355	NM_005253	FOSL2	FOS like 2, AP-1 transcription factor subunit	1.87922	5.56159	2.87774	5.838	1.13818	6.1279	1.53135	6.33519	1.34543	6.43245	14180	23541	16311	6864	65.0705	96.3553	74.0068	34.1204
133	NM_001124	ADM	adrenomedullin	2.59652	2.37267	3.96925	2.59245	1.47201	3.42634	1.52868	3.45137	1.0385	3.74372	674	1209	1074	203	7.75549	12.4176	12.2275	2.52218
26775	NR_002581	SNORA72	small nucleolar RNA, H/ACA box 72	1.04541	1.74778	1.5901	2.02312	-1.45991	1.48225	1.52102	2.06054	2.22056	1.71576	18	33	11	16	2.41785	4.03743	1.39223	2.37671
26762	NM_001173393,NM_001308156,NM_012206	HAVCR1	hepatitis A virus cellular receptor 1	2.25897	1.75459	3.42473	1.95871	1.20713	2.57048	1.51606	2.72194	1.25592	2.86952	407	737	528	126	4.34409	7.0161	5.56321	1.4499
91937	NM_001146726,NM_138379	TIMD4	T-cell immunoglobulin and mucin domain containing 4	1.78859	1.34949	2.70074	1.55304	1.09358	1.896	1.50998	2.10899	1.38077	2.18199	191	351	223	70	2.54961	4.17743	2.94522	1.01017
923	NM_001254750,NM_001254751,NM_006725,NR_045638	CD6	CD6 molecule	1.33846	5.19327	2.01372	5.46891	1.3974	5.64403	1.5045	5.69484	1.07664	5.9436	7395	12432	10585	5139	41.4634	61.9664	58.5655	31.1512
6319	NM_005063	SCD	stearoyl-CoA desaturase	1.63688	4.06394	2.4387	4.31943	1.18983	4.55858	1.48985	4.71375	1.25215	4.84517	6072	10380	7431	3471	20.3374	31.0099	24.6082	12.5912
23138	NM_015111	N4BP3	NEDD4 binding protein 3	1.87759	2.99896	2.79338	3.23601	1.04053	3.51618	1.48775	3.76331	1.4298	3.79411	3279	5689	3540	1574	10.0282	15.5216	10.7064	5.21479
8497	NM_001304331,NM_001304332	PPFIA4	PTPRF interacting protein alpha 4	1.81556	3.50092	2.66489	3.7378	1.15664	4.06108	1.46781	4.22523	1.26902	4.33586	5048	8468	6068	2566	14.3289	21.4401	17.0298	7.88819
28231	NM_016354	SLCO4A1	solute carrier organic anion transporter family member 4A1	1.79774	1.69348	2.6276	1.89526	1.17236	2.28045	1.46161	2.42702	1.24673	2.55216	525	916	663	220	3.45739	5.38492	4.3233	1.57094
3458	NM_000619	IFNG	interferon gamma	2.11583	2.93042	3.08823	3.1493	1.22375	3.66324	1.45958	3.78344	1.19271	3.93686	680	1156	874	283	10.2876	15.6013	13.0705	4.62982
665	NM_001330491,NM_004331	BNIP3L	BCL2 interacting protein 3 like	1.39587	5.11714	2.02125	5.36588	-1.12232	5.27948	1.44802	5.62408	1.62514	5.5361	7618	12391	6881	5130	39.8601	57.8308	35.7624	29.0727
204851	NM_152696,NM_181358,NM_198268,NM_198269	HIPK1	homeodomain interacting protein kinase 1	1.45144	4.58383	2.09913	4.82831	1.13891	4.95338	1.44624	5.11968	1.26984	5.21758	6645	12693	10393	5361	27.6946	40.7063	32.1949	19.4471
102465836	NR_107000	MIR7846	microRNA 7846	1.95339	2.3768	2.80817	2.58192	-3.39862	1.82359	1.43759	3.15936	4.88583	1.98097	34	57	7	15	6.37768	9.59976	1.26204	3.00978
692197	NR_003943	SNORD77	small nucleolar RNA, C/D box 77	-2.05425	1.62005	-1.43021	1.9454	-1.29376	0.978684	1.43633	1.41931	1.85826	1.17522	5	10	4	14	1.25642	2.15117	0.783765	3.85317
5175	NM_000442	PECAM1	platelet and endothelial cell adhesion molecule 1	1.6842	1.73261	2.4074	1.92923	1.1928	2.2726	1.4294	2.39285	1.19836	2.5305	826	1406	1068	382	3.3934	5.15748	4.34204	1.70123
135228	NM_001159587,NM_001159588,NM_133493	CD109	CD109 molecule	1.70821	3.0715	2.4173	3.28501	-1.19773	3.34925	1.41511	3.72397	1.69492	3.58207	4993	8208	4237	2668	9.98968	14.6504	8.38158	5.78444
9560	NM_001291468,NM_001291468_dup1,NM_001291469,NM_001291470,NM_001291471,NM_001291472,NM_001291473,NM_001291473_dup1,NM_001291474,NM_001291475,NR_111970,NR_111970_dup1	CCL4L2	C-C motif chemokine ligand 4 like 2	3.00393	2.71237	4.23854	2.89251	1.26542	3.78547	1.411	3.85984	1.11504	4.03687	550	887	759	160	11.1048	16.1674	14.4889	3.27853
414062	NM_001001437,NM_001001437_dup1	CCL3L3	C-C motif chemokine ligand 3 like 3	2.79888	0.971705	3.94814	1.0875	1.25636	2.12355	1.41062	2.1995	1.12278	2.37661	121	205	169	16	2.84734	4.32025	3.94711	0.396596
100129083	NM_001256795	LOC100129083	uncharacterized LOC100129083	1.61304	2.31518	2.27405	2.51971	1.22954	2.83075	1.40979	2.92288	1.1466	3.08084	490	811	646	269	5.33527	7.87181	6.94615	3.16464
8877	NM_001142601,NM_001142602,NM_021972,NM_182965	SPHK1	sphingosine kinase 1	1.87119	2.64434	2.62853	2.84364	1.08359	3.19205	1.40473	3.37092	1.29637	3.43262	806	1334	934	377	7.62233	11.1485	8.57564	3.88824
4783	NM_001289999,NM_001290000,NM_005384	NFIL3	nuclear factor, interleukin 3 regulated	1.66942	5.88582	2.34502	6.1117	1.11879	6.34754	1.40469	6.5076	1.25555	6.59114	8740	13084	9755	4737	76.7774	102.5	84.7268	45.075
3099	NM_000189	HK2	hexokinase 2	1.61778	4.53553	2.2689	4.7562	-1.02573	4.87743	1.40248	5.13399	1.43856	5.11474	10985	17582	10944	6383	28.3649	40.4927	27.9386	17.8527
54065	NM_058182	SMIM11A	small integral membrane protein 11A	1.33141	0.127573	1.84299	0.182402	2.04377	0.815471	1.38423	0.642248	-1.47646	1.16595	18	47	91	2	0.365431	0.838636	1.82679	0.02369
106633809	NR_132760	SNORD144	small nucleolar RNA, C/D box 144	-1.04905	0.856443	1.31075	1.0692	-1.5214	0.422694	1.37504	1.02695	2.09198	0.5277	4	8	1	4	0.767528	1.35412	0.181377	0.868022
100506211	NR_038262	MIR210HG	MIR210 host gene	1.67734	5.38035	2.28703	5.58514	1.08459	5.82464	1.36349	5.98583	1.25715	6.04633	6795	10202	7421	3703	54.0388	72.3619	58.345	31.8942
653691	NR_110549,NR_110549_dup1	TCAF2P1	TRPM8 channel associated factor 2 pseudogene 1	1.74794	3.48944	2.37536	3.68134	1.07935	3.97014	1.35895	4.13077	1.25904	4.18848	1723	2682	1911	911	13.9091	19.3129	15.253	7.96179
3241	NM_001258357,NM_001258358,NM_001258359,NM_002149,NM_134421	HPCAL1	hippocalcin like 1	1.5944	5.79647	2.16516	6.00115	1.10121	6.2119	1.35798	6.35964	1.23317	6.43124	6798	10041	7479	3863	70.3524	92.6976	76.6565	43.2396
55893	NM_018660	ZNF395	zinc finger protein 395	1.70961	3.85092	2.30433	4.04103	1.25899	4.42015	1.34787	4.46729	1.0706	4.63835	4692	7218	6115	2550	17.8926	24.5516	23.0574	10.5334
388077	NR_135694	IGHV1OR15-1	immunoglobulin heavy variable 1/OR15-1 (non-functional)	-2.02479	2.03507	-1.50573	2.29245	2.08477	2.05144	1.34473	1.78979	-1.55033	2.3109	61	98	164	151	1.99678	2.86993	5.31357	5.34872
146850	NM_001010855,NM_001290211,NR_110865	PIK3R6	phosphoinositide-3-kinase regulatory subunit 6	2.3446	4.71923	3.13348	4.89951	1.08041	5.42926	1.33647	5.57905	1.237	5.63667	6817	10307	7743	2711	40.1483	53.5799	44.1087	17.0372
90557	NM_001258304,NM_001258305,NM_001258306,NM_001349041,NM_001349042,NM_001349043,NM_001349044,NM_001349045,NM_001349046,NM_001349047,NM_138770	CCDC74A	coiled-coil domain containing 74A	1.57802	2.14207	2.10827	2.31446	1.03521	2.52109	1.33602	2.69714	1.29059	2.72398	404	633	438	224	4.56045	6.33438	4.87636	2.66819
285966	NM_001130025,NM_001130026,NM_173678	TCAF2	TRPM8 channel associated factor 2	1.61714	4.70041	2.15962	4.89041	1.04543	5.09185	1.33545	5.26444	1.27742	5.29768	7801	12167	8544	4520	32.152	43.3653	33.9924	20.0567
124222	NM_001284511,NM_001284512,NM_001284513,NM_001324118,NM_152341	PAQR4	progestin and adipoQ receptor family member 4	2.94949	2.36631	3.89512	2.50719	1.20215	3.40207	1.32061	3.46665	1.09854	3.60462	1278	1933	1626	298	8.48586	11.5015	10.6514	2.37112
6513	NM_006516	SLC2A1	solute carrier family 2 member 1	1.57963	5.32188	2.08066	5.50551	1.03979	5.68996	1.31718	5.85724	1.26677	5.88629	10009	14515	10500	5810	49.9471	64.6055	51.8046	31.4075
968	NM_001040059,NM_001251	CD68	CD68 molecule	1.95662	5.07406	2.5679	5.24933	1.13687	5.67307	1.31242	5.77407	1.15441	5.86903	4732	6883	5481	2242	46.7691	60.7432	53.5434	24.0332
100616164	NR_039616	MIR4420	microRNA 4420	-1.73547	0.750318	-1.32322	1.0251	2.12953	0.834429	1.31154	0.616877	-1.62368	1.14001	2	4	9	6	0.367388	0.754097	1.95126	1.42105
11173	NM_014272	ADAMTS7	ADAM metallopeptidase with thrombospondin type 1 motif 7	1.73277	4.81365	2.26814	4.98932	-1.0105	5.21896	1.30897	5.41723	1.32271	5.40941	10868	16154	10996	5864	36.0452	47.7872	36.0584	21.0672
83854	NM_001321411,NM_031917	ANGPTL6	angiopoietin like 6	1.76815	1.95341	2.30313	2.10245	1.09706	2.47325	1.30257	2.591	1.18732	2.66195	424	630	498	197	4.23612	5.69787	4.8494	2.0966
83693	NM_001146051,NM_031463	HSDL1	hydroxysteroid dehydrogenase like 1	2.25339	2.79985	2.92382	2.94853	1.05665	3.4861	1.29752	3.6296	1.22795	3.67122	1946	2901	2133	746	9.71215	12.9785	10.5489	4.06048
10578	NM_001302758,NM_006433,NM_012483	GNLY	granulysin	1.75073	10.6549	2.27101	10.8341	1.2259	11.2125	1.29718	11.2527	1.05814	11.4011	100701	162350	128003	54125	2137	3018.4	2674.16	1248.14
692109	NR_003057	SNORD69	small nucleolar RNA, C/D box 69	1.69462	1.73015	2.17809	1.87005	-1.21093	2.00918	1.2853	2.32599	1.5564	2.17165	15	22	12	7	3.40305	4.52248	2.72432	1.68383
406907	NR_029668	MIR124-1	microRNA 124-1	-2.83334	0.318774	-2.21902	0.808841	1.25229	0.158891	1.27684	0.164507	1.01961	0.403162	1	2	2	9	0.048064	0.321582	0.331164	2.05532
3560	NM_000878,NM_001346222,NM_001346223	IL2RB	interleukin 2 receptor subunit beta	1.65897	7.98552	2.11064	8.14977	1.08226	8.41584	1.27226	8.53094	1.17555	8.58894	76185	101649	80285	42212	339.416	403.93	353.646	203.729
100616259	NR_039760	MIR378I	microRNA 378i	1.1075	1.07186	1.40535	1.22178	-1.60628	0.730104	1.26894	1.30862	2.03828	0.832228	5	8	2	4	1.20256	1.70681	0.401049	1.02359
8974	NM_001017973,NM_001017974,NM_001142598,NM_001142599,NM_004199	P4HA2	prolyl 4-hydroxylase subunit alpha 2	1.69105	3.2389	2.09819	3.37452	1.08807	3.70033	1.24076	3.79237	1.14034	3.85528	1380	1953	1570	759	11.2512	14.28	12.6378	6.64462
283551	NR_126496,NR_126497,NR_126498,NR_126499,NR_126500	LINC01588	long intergenic non-protein coding RNA 1588	1.83061	1.76795	2.25599	1.88231	1.02682	2.27613	1.23237	2.40312	1.20018	2.42336	570	751	676	302	3.71369	4.73488	3.9492	1.6722
2769	NM_002068	GNA15	G protein subunit alpha 15	1.6983	4.97974	2.08712	5.11562	1.09547	5.4418	1.22894	5.52312	1.12184	5.59029	5039	6937	5664	2779	40.2308	49.3982	44.7072	24.0299
102465458	NR_106823	MIR6765	microRNA 6765	-1.06428	1.37079	1.14976	1.51379	-1.72276	0.847847	1.22366	1.46498	2.10808	0.936292	8	11	3	8	1.4851	1.96136	0.479144	1.73528
102724596	NR_110882,NR_110883,NR_110884	LOC102724596	uncharacterized LOC102724596	1.64421	2.68755	2.0073	2.81073	1.22229	3.21161	1.22083	3.21079	-1.00119	3.3588	224	320	293	127	7.25011	9.0818	9.3098	4.33979
154761	NR_015421	LOC154761	family with sequence similarity 115, member C pseudogene	1.66117	4.39836	2.02501	4.52792	1.05758	4.81989	1.21903	4.92046	1.15265	4.96186	3615	4992	3904	2026	26.2007	32.2704	27.9722	15.9041
595099	NR_002442	SNORD18B	small nucleolar RNA, C/D box 18B	-2.2504	0.943271	-1.85007	1.16996	1.22332	0.654348	1.21639	0.65105	-1.0057	0.8116	2	4	4	9	0.435214	0.711666	0.791449	2.33772
3687	NM_000887,NM_001286375	ITGAX	integrin subunit alpha X	2.44257	4.93042	2.96887	5.05248	1.08627	5.6759	1.21547	5.75557	1.11894	5.81641	12355	16590	13532	4629	48.1126	57.8463	52.3682	19.5271
6095	NM_002943,NM_134260,NM_134261,NM_134262	RORA	RAR related orphan receptor A	-2.23999	3.17879	-1.84529	3.34232	2.49118	3.24207	1.2139	2.78616	-2.05221	3.40886	3020	4184	8590	7192	5.18141	6.4045	14.5771	13.3717
692148	NR_004387	SCARNA10	small Cajal body-specific RNA 10	-2.06692	0.94268	-1.70629	1.15405	1.28464	0.712799	1.21136	0.679028	-1.0605	0.872626	9	15	17	36	0.465613	0.742544	0.921511	2.12188
29015	NM_001278201,NM_001278206,NM_014096,NM_017611,NM_199329	SLC43A3	solute carrier family 43 member 3	2.11962	3.88944	2.5536	4.00467	1.00396	4.47176	1.20474	4.60131	1.2	4.60424	3053	4274	3207	1309	20.9355	25.4649	21.2674	9.74565
388372	NM_207007,NM_207007_dup1,NR_111969,NR_111969_dup1	CCL4L1	C-C motif chemokine ligand 4 like 1	2.27266	3.66403	2.7233	3.77349	1.15046	4.40372	1.19828	4.43234	1.04157	4.53527	815	1098	966	326	18.5109	22.3959	21.7667	8.00536
102465665	NR_106957	MIR7107	microRNA 7107	1.70488	1.51194	2.04102	1.60969	-1.75005	1.48747	1.19717	2.07072	2.09511	1.58364	13	17	6	6	2.80395	3.43905	1.25505	1.29655
106633806	NR_132758	SNORD142	small nucleolar RNA, C/D box 142	2.02648	1.57674	2.39463	1.66207	-1.18674	2.03926	1.18167	2.28374	1.40233	2.14962	37	50	31	13	3.45288	4.10908	2.83834	1.25525
51429	NM_016224	SNX9	sorting nexin 9	1.76081	3.59832	2.07874	3.7037	-1.02681	4.01038	1.18056	4.14752	1.21221	4.12783	3551	4743	3516	1862	15.153	18.0542	14.8367	8.60714
84218	NM_032258,NM_032258_dup1,NM_032258_dup2,NM_032258_dup3	TBC1D3F	TBC1 domain family member 3F	1.02935	1.73833	1.21402	1.85221	-3.37768	0.0760715	1.1794	1.87458	3.98364	0.0810549	270	359	1	250	2.37247	2.81955	0.002784	2.37897
920	NM_000616,NM_001195014,NM_001195015,NM_001195016,NM_001195017	CD4	CD4 molecule	1.20254	2.78861	1.41728	2.89941	2.86357	3.60471	1.17857	3.04104	-2.4297	3.74793	1100	1480	3551	876	6.46225	7.76554	20.768	5.56589
3002	NM_001346011,NM_004131,NR_144343	GZMB	granzyme B	2.64215	5.91822	3.10026	6.01984	1.10399	6.73142	1.17339	6.77479	1.06286	6.847	5359	6771	5972	1842	101.63	114.394	111.917	37.8208
4194	NM_001204171,NM_001204172,NM_001278516,NM_001278517,NM_001278518,NM_001278519,NM_002393	MDM4	MDM4, p53 regulator	2.05851	3.12967	2.39785	3.22159	1.11356	3.7703	1.16485	3.80199	1.04606	3.88104	6398	8498	7392	2764	11.7258	13.8741	13.4093	5.5326
164656	NM_001289000,NM_001289001,NM_153609	TMPRSS6	transmembrane protease, serine 6	2.22375	2.15045	2.58974	2.23318	1.28555	2.97856	1.16458	2.91071	-1.10387	3.09315	1018	1355	1410	361	5.86415	6.9459	8.03491	2.24085
105378047	NR_134599	LOC105378047	uncharacterized LOC105378047	1.8761	4.23988	2.18356	4.33714	1.06992	4.76647	1.16388	4.8262	1.08782	4.87582	946	1246	1034	464	25.1451	29.5243	27.1715	13.335
79413	NM_024508	ZBED2	zinc finger BED-type containing 2	3.02784	1.01491	3.51492	1.06586	1.20567	2.22175	1.16086	2.19588	-1.0386	2.33328	387	507	506	46	3.21718	3.75678	4.1523	0.407519
50848	NM_001348091,NM_016946	F11R	F11 receptor	2.23386	2.27179	2.58834	2.35288	1.12741	3.00964	1.15869	3.02875	1.02774	3.11706	1706	2254	2017	605	6.46065	7.61452	7.58763	2.48149
105376843	NR_132278	SNHG25	small nucleolar RNA host gene 25	-2.10061	2.81104	-1.88067	2.90585	-1.00606	2.3218	1.11695	2.40462	1.12372	2.40011	25	31	25	56	3.96332	4.41804	4.03005	9.85379
253512	NM_001010875,NM_001286806,NM_001286807	SLC25A30	solute carrier family 25 member 30	-2.15177	3.97044	-1.92652	4.06105	-1.1423	3.35863	1.11692	3.53484	1.27586	3.43527	2001	2536	1788	4361	9.79054	11.0538	8.64737	23.0916
105375773	NR_134462,NR_134463	LOC105375773	uncharacterized LOC105375773	-2.01448	0.558595	-1.80416	0.715691	1.08795	0.302722	1.11658	0.317698	1.02631	0.387858	6	12	10	41	0.187095	0.311418	0.315489	1.44466
384	NM_001172	ARG2	arginase 2	1.80052	8.27132	2.00665	8.34527	1.03395	8.73045	1.11448	8.78424	1.07789	8.80851	47011	54075	45966	23367	434.849	446.139	420.388	234.152
3904	NM_002288,NM_021270	LAIR2	leukocyte associated immunoglobulin like receptor 2	1.82666	3.41241	2.02991	3.47879	1.05854	3.9154	1.11127	3.94995	1.04981	3.99157	496	626	542	251	13.5081	15.1384	14.467	7.33883
693149	NR_030290	MIR564	microRNA 564	1.02105	0.128478	1.12234	0.179183	2.92017	0.494037	1.0992	0.201366	-2.65664	0.68901	1	2	12	1	0.107729	0.194152	2.26561	0.079666
100507582	NR_037903,NR_125914,NR_125915,NR_125916	BHLHE40-AS1	BHLHE40 antisense RNA 1	-3.3102	3.71865	-3.10616	3.77598	1.04168	2.98344	1.06569	2.99967	1.02305	3.02943	858	1037	936	2983	6.60261	7.0637	7.10709	25.2074
1051	NM_001285878,NM_001285879,NM_005194	CEBPB	CCAAT/enhancer binding protein beta	-1.08635	4.95551	-1.02282	4.99932	-5.61309	3.43316	1.06212	4.93941	5.96178	3.46351	3265	3930	508	3376	28.3675	30.4509	4.35692	31.7633
55233	NM_001317110,NM_001317111,NM_001317112,NM_018221	MOB1A	MOB kinase activator 1A	2.77259	4.59252	2.93688	4.62779	1.0726	5.437	1.05925	5.42804	-1.0126	5.47875	10892	12947	11960	3578	40.6779	43.0976	44.2145	14.5095
2113	NM_001143820,NM_001162422,NM_001330451,NM_005238	ETS1	ETS proto-oncogene 1, transcription factor	1.12736	6.0157	1.19391	6.05635	3.15971	6.88284	1.05903	6.14403	-2.98358	6.92935	19266	22423	60326	15706	68.4531	70.9664	212.931	60.7032
4665	NM_001330305,NM_005967	NAB2	NGFI-A binding protein 2	1.98269	2.41282	2.0663	2.43701	1.04692	2.98943	1.04217	2.98619	-1.00456	3.01941	963	1134	1059	420	6.61266	6.90016	7.18427	3.09554
406992	NR_029623	MIR210	microRNA 210	2.38681	5.11835	2.48731	5.14461	-1.50855	5.47962	1.04211	5.8139	1.57207	5.50773	329	376	217	125	54.672	55.8246	35.6222	22.5075
81614	NM_001008860,NM_001008892,NM_001008894,NM_001184888,NM_001184889,NM_030922	NIPA2	non imprinted in Prader-Willi/Angelman syndrome 2	-2.00299	3.51806	-1.93067	3.5485	2.08299	3.54249	1.03746	3.0789	-2.00779	3.57314	1233	1427	2848	2541	7.13783	7.40346	16.2978	16.0015
101060321	NM_001291462,NM_001291462_dup1,NM_001291462_dup2,NM_001291462_dup3	TBC1D3G	TBC1 domain family member 3G	1.07457	2.31978	1.11427	2.34523	-5.1295	0.178411	1.03694	2.39826	5.319	0.180368	464	528	2	421	4.11026	4.17341	0.01173	4.04119
112849	NM_001331158,NM_001331159,NM_001331164,NM_144581,NR_138571,NR_138572,NR_138574,NR_138575	L3HYPDH	trans-L-3-hydroxyproline dehydratase	-2.02473	3.76834	-1.95708	3.79628	1.05684	3.33332	1.03456	3.3181	-1.02153	3.35803	1253	1416	1341	2867	8.62212	8.97121	9.40448	19.2914
5870	NM_001243718,NM_001243719,NM_002869,NM_198896	RAB6A	RAB6A, member RAS oncogene family	1.01041	5.4319	1.03921	5.45211	-2.10311	4.87371	1.0285	5.45962	2.16305	4.89184	7892	9038	3676	7211	42.4688	43.4059	19.6589	42.0811
257101	NM_001114759,NM_001307925,NM_173574	ZNF683	zinc finger protein 683	-3.17468	1.39762	-3.10401	1.42593	-1.04091	0.764414	1.02277	0.809962	1.06461	0.779895	70	78	67	409	0.736381	0.734342	0.689308	4.73588
10267	NM_001308353,NM_005855	RAMP1	receptor activity modifying protein 1	2.14158	2.45014	2.1833	2.46125	1.06406	3.10477	1.01948	3.07419	-1.04372	3.11885	360	409	402	142	7.19488	7.29542	7.94762	3.07731
56650	NM_001040181,NM_001040182,NM_001040183,NM_001040199,NM_001040200,NM_019895	CLDND1	claudin domain containing 1	-2.30073	7.0898	-2.25981	7.10387	2.00634	6.99846	1.01811	6.52711	-1.97066	7.01236	11144	12212	22092	23982	91.4858	89.7684	181.506	215.981
84868	NM_032782	HAVCR2	hepatitis A virus cellular receptor 2	2.86272	4.33438	2.89568	4.34131	1.03131	5.18116	1.01151	5.16722	-1.01957	5.18945	4558	5207	4814	1451	34.3494	34.9997	35.8684	11.8455
1960	NM_001199880,NM_001199881,NM_004430	EGR3	early growth response 3	2.45193	1.24397	2.47057	1.24729	1.03455	2.07347	1.0076	2.05457	-1.02674	2.07899	710	780	780	153	3.08626	2.99574	3.31855	0.697592
56674	NM_001286094,NM_001286095,NM_020644	TMEM9B	TMEM9 domain family member B	2.2236	4.13794	2.23713	4.14174	1.04251	4.78428	1.00609	4.75872	-1.0362	4.78868	3029	3392	3119	1209	25.7503	26.0676	27.1546	11.4693
100616394	NR_039646_chr2,NR_039646_chr3	MIR4444-1	microRNA 4444-1	-1.00855	0.040229	-1.00448	0.0434996	28.1256	0.409286	1.00406	0.0373598	-28.0119	0.44256	1	1	112	1	0.026312	0.024049	27.7231	0.02935
100846999	NR_049831_chr2,NR_049831_chr3	MIR4444-2	microRNA 4444-2	-1.0084	0.0403745	-1.00445	0.0435325	3.75706	0.260086	1.00393	0.0375109	-3.74236	0.28043	1	1	12	1	0.026333	0.024067	2.89859	0.029376
3422	NM_001317955,NM_001317956,NM_001317957,NM_004508,NR_134300,NR_134301	IDI1	isopentenyl-diphosphate delta isomerase 1	-1.07295	4.83966	-1.06981	4.84181	-2.2008	4.18159	1.00294	4.79126	2.20728	4.18344	4220	4735	1904	4328	26.3576	26.5777	11.6571	29.2293
6747	NM_001308197,NM_001308204,NM_001308205,NM_007107	SSR3	signal sequence receptor subunit 3	-1.03037	5.1898	-1.02998	5.19007	-2.46481	4.47041	1.00038	5.16854	2.46574	4.47065	8152	9197	3241	7964	34.6102	34.8483	13.5558	36.6171
57605	NM_001300801,NM_020845	PITPNM2	phosphatidylinositol transfer protein membrane associated 2	2.40908	1.5528	2.40761	1.5525	-1.18003	2.1889	-1.00061	2.31113	1.17931	2.18848	1441	1559	1212	373	3.90841	3.76904	3.25086	1.09201
677768	NR_003002	SCARNA13	small Cajal body-specific RNA 13	3.79889	0.713461	3.79086	0.712957	-1.01488	2.15043	-1.00212	2.15959	1.01274	2.14891	52	56	53	3	3.42609	3.2824	3.43022	0.175395
27113	NM_001127240,NM_001127241,NM_001127242,NM_014417	BBC3	BCL2 binding component 3	1.01629	5.01283	1.01189	5.0097	-4.24199	3.84327	-1.00434	5.02136	4.22364	3.84088	3092	3481	665	2899	31.2876	31.1579	6.71546	31.4054
102465252	NR_106761	MIR6506	microRNA 6506	-26.5807	0.961209	-26.7786	0.933422	-1.01791	0.174508	-1.00744	0.182357	1.01039	0.169464	1	1	1	100	0.139449	0.117631	0.128963	29.8202
4118	NM_002371,NM_022438,NM_022439,NM_022440	MAL	mal, T-cell differentiation protein	2.02793	5.07511	2.01086	5.06959	1	5.61067	-1.00849	5.60457	-1.00849	5.60457	2961	3274	2987	1353	47.9209	47.2407	47.7303	23.6673
55540	NM_018725	IL17RB	interleukin 17 receptor B	2.08828	7.50161	2.06649	7.49456	-1.06412	8.0066	-1.01054	8.04398	1.05302	7.99907	30242	32017	27668	13071	271.514	256.387	245.601	127.127
6836	NM_001280788,NM_001280789,NM_001280790,NM_001280791,NM_001280792,NM_001280793,NM_033161	SURF4	surfeit 4	3.35385	6.03088	3.31315	6.02325	-2.98652	6.12678	-1.01229	6.95782	2.95028	6.11903	20806	22048	6857	5618	124.942	118.215	40.9235	36.8584
6351	NM_002984	CCL4	C-C motif chemokine ligand 4	2.84414	5.51039	2.80222	5.50104	-1.01978	6.30159	-1.01496	6.30501	1.00475	6.29089	2887	3094	2833	926	79.2535	75.7748	76.9133	27.5293
79713	NM_001346003,NM_001346004,NM_001346005,NM_001346006,NM_024660,NR_144338,NR_144339,NR_144340,NR_144341,NR_144342	IGFLR1	IGF like family receptor 1	2.10128	5.76006	2.0573	5.74614	1.01301	6.32986	-1.02138	6.30527	-1.03466	6.31456	6458	6956	6639	2822	79.5362	75.7069	79.9613	37.5561
22974	NM_012112	TPX2	TPX2, microtubule nucleation factor	2.08463	2.0484	2.02215	2.03134	1.07986	2.70058	-1.0309	2.62368	-1.11322	2.67808	1033	1097	1172	388	5.16395	4.89259	5.79376	2.09703
400581	NM_001129778	GRAPL	GRB2 related adaptor protein like	-1.03471	0.220486	-1.0727	0.189187	2.50072	0.547474	-1.03672	0.169244	-2.59254	0.469758	8	6	102	9	0.146833	0.097685	1.89805	0.183424
102465463	NR_106830	MIR6772	microRNA 6772	-2.04254	0.630167	-2.1339	0.559641	-1.13096	0.190318	-1.04473	0.265336	1.08253	0.169018	1	1	1	6	0.230452	0.161742	0.098051	1.57956
677793	NR_002950	SNORA2A	small nucleolar RNA, H/ACA box 2A	-2.16405	1.2074	-2.28535	1.14428	-1.27257	0.573096	-1.05605	0.732366	1.20502	0.543136	6	5	3	20	0.713266	0.582272	0.363898	2.83029
54514	NM_001142549,NM_001166533,NM_001166534,NM_024415	DDX4	DEAD-box helicase 4	-2.21264	1.85295	-2.34846	1.79374	1.08279	1.42283	-1.06138	1.32294	-1.14926	1.37736	241	235	286	690	1.55137	1.35213	1.82865	4.93817
8293	NM_021967,NM_021967_dup1,NM_022968,NM_022968_dup1	SERF1A	small EDRK-rich factor 1A	1.07663	0.669935	1.0121	0.627402	1.90137	1.09475	-1.06376	0.679265	-2.0226	1.02524	35	30	128	43	0.655062	0.525303	2.18138	0.537879
9455	NM_004839,NM_199330	HOMER2	homer scaffolding protein 2	3.97779	1.78822	3.72687	1.76038	-1.04519	3.01081	-1.06733	2.99549	-1.02118	2.96394	760	787	751	109	7.07952	6.53189	6.91744	1.09705
8816	NM_001284206,NM_001284207,NM_001284208,NM_003861	DCAF5	DDB1 and CUL4 associated factor 5	-2.65862	3.90959	-2.85605	3.84726	1.07028	3.316	-1.07426	3.21528	-1.14977	3.26314	2715	2813	3051	7481	8.45639	7.77354	9.34023	25.1714
58526	NM_001098790,NM_001098791,NM_021242	MID1IP1	MID1 interacting protein 1	-2.12122	4.52719	-2.28976	4.4646	1.37592	4.24108	-1.07946	3.96159	-1.48525	4.18245	3097	3091	3793	4152	14.9936	13.812	21.3153	33.6429
2353	NM_005252	FOS	Fos proto-oncogene, AP-1 transcription factor subunit	-2.34994	4.62185	-2.54776	4.55477	1.02686	4.06552	-1.08418	3.98772	-1.1133	4.00652	1808	1858	1898	4184	15.3427	14.0635	15.9187	38.4639
81620	NM_030928	CDT1	chromatin licensing and DNA replication factor 1	2.5938	0.799705	2.38576	0.771526	1.03332	1.76564	-1.0872	1.68077	-1.12343	1.70343	340	323	371	39	2.32121	1.96745	2.50835	0.286996
100506076	NR_103732,NR_103732_dup1,NR_103733,NR_103733_dup1	LOC100506076	uncharacterized LOC100506076	-4.39131	2.88628	-4.78611	2.79568	-1.06609	1.96327	-1.08991	1.94688	-1.02234	1.90164	99	96	96	645	2.97453	2.54593	2.8307	17.0444
11004	NM_001297655,NM_001297656,NM_001297657,NM_006845	KIF2C	kinesin family member 2C	2.64312	1.24633	2.42439	1.20934	-1.0478	2.09718	-1.09022	2.06788	-1.04049	2.03493	527	502	513	101	3.32977	2.84399	3.22442	0.670441
107985033	NR_138031,NR_138032	LOC107985033	uncharacterized LOC107985033	-2.09111	2.08495	-2.2819	2.00223	1.02995	1.6408	-1.09123	1.55539	-1.12392	1.5757	145	134	156	366	2.05424	1.71103	2.20283	5.69215
100526760	NM_001316331	ABHD14A-ACY1	ABHD14A-ACY1 readthrough	-2.5427	1.18248	-2.7766	1.06773	2.00403	1.07802	-1.09199	0.620777	-2.18838	0.97341	63	52	236	311	0.610527	0.451964	2.26554	3.28186
9592	NM_004907	IER2	immediate early response 2	-1.86588	7.34808	-2.05044	7.27539	1.04064	6.94059	-1.09891	6.84354	-1.14357	6.87193	13457	13105	14196	23757	120.455	104.631	125.637	230.376
3726	NM_002229	JUNB	JunB proto-oncogene, AP-1 transcription factor subunit	-1.94442	7.51302	-2.15467	7.43367	1.06653	7.09496	-1.10813	6.9742	-1.18185	7.02002	13353	12800	14114	23429	134.663	115.14	140.739	255.971
343413	NM_001004310,NM_001284217	FCRL6	Fc receptor like 6	-1.99471	1.78517	-2.22226	1.6794	1.05154	1.39105	-1.11408	1.27497	-1.1715	1.30862	167	147	189	425	1.52697	1.22103	1.73909	4.33354
9289	NM_001145770,NM_001145771,NM_001145772,NM_001145773,NM_001145774,NM_001290142,NM_001290143,NM_001290144,NM_005682,NM_201524,NM_201525	ADGRG1	adhesion G protein-coupled receptor G1	2.31511	4.25726	2.07672	4.18868	-1.10283	4.83453	-1.11479	4.82662	-1.01085	4.75665	6512	6558	5960	2616	28.5442	25.7743	26.0061	12.3171
3925	NM_001145454,NM_005563,NM_203399,NM_203401	STMN1	stathmin 1	2.18163	3.6013	1.95328	3.53238	1.08303	4.26484	-1.11691	4.12717	-1.20964	4.18322	1459	1449	1624	603	17.3079	15.3891	19.0477	7.78824
3604	NM_001561	TNFRSF9	TNF receptor superfamily member 9	2.60128	0.937751	2.31791	0.894671	-1.04376	1.82247	-1.12225	1.76848	-1.0752	1.73875	850	773	832	119	2.59516	2.10693	2.5137	0.392894
4049	NM_000595,NM_001159740	LTA	lymphotoxin alpha	2.41524	3.2496	2.11703	3.17038	-1.11197	3.87004	-1.14086	3.85112	-1.02598	3.77569	1109	1082	1025	410	14.2245	12.2724	12.9285	5.64825
102465492	NR_106878	MIR6820	microRNA 6820	2.33084	0.982524	2.03856	0.927232	-1.1538	1.66073	-1.14337	1.66769	1.00912	1.56727	9	8	7	2	2.3925	1.86004	1.99246	0.462601
1727	NM_000398,NM_001129819,NM_001171660,NM_001171661,NM_007326	CYB5R3	cytochrome b5 reductase 3	-1.00064	5.34387	-1.14486	5.24583	-2.28085	4.71122	-1.14413	5.24538	1.99353	4.6248	6344	6204	2738	5934	39.4878	34.4218	16.8438	39.9653
6348	NM_002983	CCL3	C-C motif chemokine ligand 3	2.41368	5.03228	2.1006	4.94313	-1.03044	5.68621	-1.14904	5.60677	-1.1151	5.58548	2240	2165	2188	848	51.5275	44.429	49.7569	21.1218
3161	NM_001142556,NM_001142557,NM_012484,NM_012485	HMMR	hyaluronan mediated motility receptor	2.05766	0.492012	1.7857	0.449494	-1.02322	1.22007	-1.1523	1.12987	-1.12615	1.11464	232	186	236	23	1.34701	0.965513	1.35391	0.144882
57476	NM_001286563,NM_001286564,NM_001330396,NM_020716	GRAMD1B	GRAM domain containing 1B	-1.02643	4.19089	-1.1912	4.08159	-2.53942	3.4347	-1.16053	4.06331	2.18815	3.34512	6932	6646	2565	6847	16.7903	14.3563	6.1362	17.9622
9582	NM_001270411,NM_004900	APOBEC3B	apolipoprotein B mRNA editing enzyme catalytic subunit 3B	2.22077	1.31231	1.91046	1.23934	1.02516	2.02634	-1.16243	1.89682	-1.19167	1.91367	250	222	270	64	2.97059	2.34866	3.17182	0.823903
10112	NM_005733	KIF20A	kinesin family member 20A	2.43366	0.449006	2.08799	0.412711	-1.04501	1.39252	-1.16555	1.30948	-1.11535	1.27996	316	261	308	18	1.66619	1.22565	1.60462	0.099955
983	NM_001170406,NM_001170407,NM_001320918,NM_001786,NM_033379	CDK1	cyclin dependent kinase 1	2.02421	1.38931	1.73191	1.30834	1.01709	2.00038	-1.16877	1.87231	-1.18875	1.88379	300	263	325	95	2.9082	2.2752	3.09018	0.978024
100616234	NR_039659_chr1,NR_039659_chr10,NR_039659_chr4,NR_039659_chr5,NR_039659_chrX,NR_039659_dup1_chr5,NR_039659_dup1_chrX,NR_039659_dup2	MIR4454	microRNA 4454	3.07303	1.59993	2.62547	1.52855	-1.61832	2.22891	-1.17047	2.48691	1.38262	2.12946	15	13	9	3	4.97636	4.01245	2.81351	0.993569
29071	NM_001011551,NM_152692	C1GALT1C1	C1GALT1 specific chaperone 1	4.32406	2.28329	3.67673	2.20725	-4.14289	2.33109	-1.17606	3.45297	3.52269	2.25345	1014	952	184	161	10.7065	8.94983	1.90313	1.83979
2615	NM_001128922,NM_005512	LRRC32	leucine rich repeat containing 32	2.25499	0.323511	1.91176	0.291232	-1.09089	1.19202	-1.17954	1.13106	-1.08126	1.07308	317	244	290	13	1.37257	0.944068	1.24397	0.054073
55355	NM_001282962,NM_001282963,NM_018410	HJURP	Holliday junction recognition protein	2.79285	0.738623	2.3366	0.683377	-1.07832	1.73179	-1.19526	1.65337	-1.10845	1.60226	424	343	395	38	2.43347	1.77683	2.23846	0.229912
26765	NR_002433	SNORD12C	small nucleolar RNA, C/D box 12C	-1.72627	0.892283	-2.06518	0.664893	-1.00044	0.581186	-1.19633	0.433312	-1.19581	0.433077	3	2	3	7	0.493517	0.231353	0.519722	1.64618
1992	NM_030666,NR_073111,NR_073112	SERPINB1	serpin family B member 1	2.16908	6.04523	1.80819	5.92432	-1.21342	6.48848	-1.19958	6.49692	1.01153	6.3587	14443	13041	11863	5990	99.0767	79.8464	80.4409	44.5371
7075	NM_001253357,NM_005424	TIE1	tyrosine kinase with immunoglobulin like and EGF like domains 1	2.86996	0.591983	2.39069	0.544856	-1.07864	1.66877	-1.20047	1.58701	-1.11295	1.53592	497	401	464	31	2.28236	1.6433	2.10959	0.149605
1843	NM_004417	DUSP1	dual specificity phosphatase 1	-1.80672	5.40868	-2.16946	5.26394	-1.03707	4.97248	-1.20078	4.86503	-1.15786	4.83941	3394	3151	3341	5827	30.7076	25.4279	29.8855	57.1185
969	NM_001781	CD69	CD69 molecule	-1.91073	7.36641	-2.30508	7.22077	-1.02974	6.89297	-1.20639	6.77744	-1.17155	6.75669	11027	9869	10724	19633	120.501	96.1868	115.858	232.422
9700	NM_012291	ESPL1	extra spindle pole bodies like 1, separase	2.52143	0.646824	2.08652	0.588891	-1.03749	1.56956	-1.20844	1.45336	-1.16477	1.42898	727	580	715	66	2.00942	1.42889	1.95408	0.195854
595100	NR_002443	SNORD18C	small nucleolar RNA, C/D box 18C	-1.20517	3.2505	-1.45863	3.10367	-2.13648	2.51205	-1.21031	2.9778	1.76523	2.39858	28	25	12	34	7.53233	5.98929	3.10952	9.77838
7153	NM_001067	TOP2A	topoisomerase (DNA) II alpha	3.64691	1.49231	3.00812	1.41325	1.06822	2.74067	-1.21236	2.55079	-1.29506	2.59548	1688	1460	1894	227	5.37082	4.14466	5.96035	0.782015
693213	NR_030358	MIR628	microRNA 628	-1.72414	1.12966	-2.10125	0.907017	-1.35627	0.54028	-1.21872	0.644826	1.11286	0.433797	4	3	2	11	0.746353	0.40691	0.311403	2.10302
1555	NM_000767	CYP2B6	cytochrome P450 family 2 subfamily B member 6	-1.66615	1.44026	-2.03071	1.24292	-1.06374	1.07284	-1.21881	0.965104	-1.14578	0.92584	195	140	184	419	1.16563	0.744744	1.09016	2.7219
3429	NM_001130080,NM_001288952,NM_001288954,NM_001288956,NM_001288957,NM_001288958,NM_001288959,NM_001288960,NM_001288995,NM_005532	IFI27	interferon alpha inducible protein 27	2.12135	0.628996	1.74009	0.559717	-1.024	1.3559	-1.2191	1.22188	-1.19053	1.20656	56	41	47	8	1.56498	1.04272	1.56526	0.21691
113130	NM_080668	CDCA5	cell division cycle associated 5	2.5776	1.04239	2.11039	0.961295	1.08236	1.98551	-1.22138	1.77915	-1.32198	1.83104	390	317	451	63	2.76584	2.00454	3.17019	0.478306
7083	NM_001346663,NM_003258	TK1	thymidine kinase 1	3.49921	1.57991	2.85983	1.49309	-1.11465	2.64407	-1.22357	2.57387	-1.09771	2.49878	480	407	434	73	5.50907	4.20434	4.95576	0.896358
8349	NM_003528	HIST2H2BE	histone cluster 2 H2B family member e	-1.67374	3.76606	-2.06686	3.5942	-1.04527	3.38072	-1.23488	3.25707	-1.1814	3.22645	1148	1011	1132	1928	9.45321	7.42569	9.2203	17.203
6019	NM_001329191,NM_005059,NM_134441	RLN2	relaxin 2	-1.71573	1.64031	-2.12396	1.43232	1.13114	1.38251	-1.23793	1.1321	-1.40027	1.20722	50	45	82	117	1.43718	0.909338	1.81591	3.40852
4288	NM_001145966,NM_002417	MKI67	marker of proliferation Ki-67	2.76312	2.17923	2.22894	2.06486	-1.028	3.01241	-1.23966	2.87325	-1.20589	2.85431	4683	3960	4597	1259	7.0204	5.41426	6.99796	2.05374
55143	NM_001256875,NM_018101	CDCA8	cell division cycle associated 8	2.29193	1.37534	1.84445	1.26848	-1.05236	2.06097	-1.24261	1.93509	-1.18078	1.90083	434	352	422	111	3.24122	2.33615	3.11627	0.881562
6790	NM_001323303,NM_001323304,NM_001323305,NM_003600,NM_198433,NM_198434,NM_198435,NM_198436,NM_198437	AURKA	aurora kinase A	2.38677	1.83658	1.91277	1.7186	-1.0572	2.52792	-1.24781	2.40337	-1.18029	2.36552	614	508	603	203	4.84221	3.56443	4.66038	1.55581
9787	NM_001146015,NM_014750	DLGAP5	DLG associated protein 5	2.40722	0.587177	1.91573	0.518579	1.09626	1.56248	-1.25655	1.32263	-1.37751	1.37994	299	216	355	27	1.81079	1.172	2.14292	0.172433
7298	NM_001071	TYMS	thymidylate synthetase	3.78201	3.00721	3.00663	2.88377	-1.04496	4.08433	-1.25789	3.94721	-1.20377	3.91667	1394	1218	1359	302	16.1244	12.5692	15.5457	3.78064
146909	NM_001264573,NM_001265577	KIF18B	kinesin family member 18B	2.42757	0.600843	1.91545	0.528855	-1.06007	1.47474	-1.26736	1.33562	-1.19555	1.29805	429	308	407	39	1.85682	1.18389	1.74609	0.176615
5347	NM_005030	PLK1	polo like kinase 1	2.38696	2.32346	1.86707	2.18356	-1.06668	2.98739	-1.27846	2.85162	-1.19854	2.80751	875	729	846	289	7.03467	5.22746	6.72768	2.51309
57209	NM_001267597,NM_001267605,NM_001267606,NM_001267607,NM_021045	ZNF248	zinc finger protein 248	1.1839	2.42524	-1.08249	2.24862	1.69348	2.90532	-1.28156	2.36436	-2.17029	2.69374	1145	929	1983	939	4.75116	3.39375	8.92155	4.16311
102466748	NR_106904	MIR6845	microRNA 6845	-1.7219	2.20392	-2.21252	1.97632	1.02357	1.86324	-1.28493	1.65582	-1.31522	1.67082	9	7	10	17	2.58036	1.68636	2.73054	5.45865
102466731	NR_106827	MIR6769A	microRNA 6769a	1.5589	1.57804	1.20574	1.4185	-2.2631	1.20501	-1.2929	1.7353	1.7504	1.08319	12	9	3	6	2.76728	1.82569	0.714714	1.51507
203068	NM_001293212,NM_001293213,NM_001293214,NM_001293215,NM_001293216,NM_178014,NR_120608	TUBB	tubulin beta class I	-2.24895	5.83653	-2.90777	5.62799	3.33122	6.08757	-1.29294	5.09241	-4.30708	5.87005	5231	4329	18956	11620	37.4558	28.9589	129.525	86.9955
9645	NM_001282663,NM_001282664,NM_001282665,NM_001282666,NM_001282667,NM_001282668,NM_001346292,NM_001346293,NM_001346294,NM_001346295,NM_001346296,NM_001346297,NM_001346298,NM_001346299,NM_014632,NR_144415,NR_144416,NR_144417,NR_144418,NR_144419,NR_144420	MICAL2	microtubule associated monooxygenase, calponin and LIM domain containing 2	2.11544	3.45733	1.6338	3.29398	-1.5401	3.71525	-1.2948	3.84893	1.18945	3.53971	5115	3542	3065	1864	15.276	11.45	9.73938	7.08538
9768	NM_001029989,NM_014736,NR_109934	PCLAF	PCNA clamp associated factor	2.1513	0.995126	1.6593	0.87799	-1.03202	1.66798	-1.29651	1.49184	-1.25628	1.47164	176	128	179	39	2.2109	1.41859	2.16914	0.504828
5739	NM_000960	PTGIR	prostaglandin I2 (prostacyclin) receptor (IP)	2.50239	1.13379	1.92714	1.01986	-1.08326	1.91582	-1.2985	1.77599	-1.1987	1.72332	327	245	309	62	2.86761	1.91175	2.68028	0.581431
378938	NR_002819,NR_144567,NR_144568	MALAT1	metastasis associated lung adenocarcinoma transcript 1 (non-protein coding)	-1.2753	4.45232	-1.65601	4.25179	3.29141	5.06735	-1.29852	4.08757	-4.27398	4.83913	8288	7051	30051	10235	18.2017	13.792	63.0428	24.331
677767	NR_003001	SCARNA7	small Cajal body-specific RNA 7	-1.93025	0.878601	-2.50662	0.465531	-1.10004	0.450101	-1.2986	0.277697	-1.18051	0.238488	8	2	6	31	0.434664	0.099006	0.32816	1.86149
4171	NM_004526,NR_073375	MCM2	minichromosome maintenance complex component 2	2.10192	3.11822	1.60928	2.9514	-1.07678	3.64604	-1.30613	3.50184	-1.213	3.45097	2246	1884	2147	957	11.7846	8.82068	11.1408	5.44351
11010	NM_006851	GLIPR1	GLI pathogenesis related 1	-1.5444	5.76893	-2.05936	5.54543	-1.07154	5.41384	-1.33344	5.25224	-1.24442	5.20411	9236	7611	8701	13254	43.2933	31.822	40.3246	67.3046
9493	NM_001281301,NM_004856,NM_138555	KIF23	kinesin family member 23	2.0207	0.970425	1.51456	0.835036	-1.11618	1.52116	-1.33418	1.37894	-1.19532	1.30894	385	258	351	94	2.01901	1.1998	1.76622	0.5071
891	NM_031966	CCNB1	cyclin B1	2.50351	1.69384	1.87611	1.54522	-1.08309	2.42231	-1.33441	2.26292	-1.23204	2.20977	531	400	499	139	4.48753	3.00847	4.16948	1.2726
55723	NM_018154	ASF1B	anti-silencing function 1B histone chaperone	2.59555	2.07038	1.93804	1.91232	-1.1927	2.73967	-1.33926	2.65065	-1.12288	2.53051	585	453	494	167	6.18239	4.26865	5.16789	1.90705
26772	NR_000009	SNORD4B	small nucleolar RNA, C/D box 4B	-1.32007	0.879605	-1.7707	0.553711	1.75731	1.03121	-1.34137	0.441793	-2.35721	0.649143	3	1	8	5	0.624884	0.192342	1.89226	1.17868
4605	NM_001278610,NM_002466	MYBL2	MYB proto-oncogene like 2	3.15849	0.468134	2.34788	0.408087	1.07246	1.83197	-1.34525	1.5536	-1.44273	1.59698	368	254	421	12	2.42747	1.49383	2.73866	0.085313
652965	NR_002918	SNORA48	small nucleolar RNA, H/ACA box 48	-1.51138	5.37086	-2.03365	5.13957	-1.27427	4.90323	-1.34556	4.86237	-1.05595	4.69208	241	199	190	343	32.5765	23.975	25.4011	50.3312
347746	NR_022011	PWARSN	Prader Willi/Angelman region RNA, SNRPN neighbor	-2.72487	1.33224	-3.68557	0.894077	-1.46158	0.44089	-1.35257	0.53201	1.0806	0.295884	73	29	21	356	0.735733	0.263436	0.205565	3.92008
3681	NM_001318185,NM_005353	ITGAD	integrin subunit alpha D	2.01386	1.33905	1.48576	1.17759	-1.189	1.8069	-1.35545	1.70263	-1.13998	1.58902	594	412	488	179	2.77528	1.71588	2.25598	0.905118
2305	NM_001243088,NM_001243089,NM_021953,NM_202002,NM_202003	FOXM1	forkhead box M1	2.54606	1.14312	1.87472	1.00915	-1.18591	1.8742	-1.3581	1.76669	-1.1452	1.65455	566	393	474	108	2.94781	1.8254	2.41853	0.582089
693221	NR_030366	MIR636	microRNA 636	-1.52585	1.85854	-2.07269	1.57709	1.0614	1.62098	-1.35839	1.33951	-1.44179	1.3755	11	7	13	19	1.97638	1.12296	2.20762	3.75699
10148	NM_005755	EBI3	Epstein-Barr virus induced 3	2.34043	1.55065	1.71665	1.39036	-1.03398	2.25671	-1.36337	2.04517	-1.31856	2.02344	237	170	235	64	3.80222	2.43965	3.73487	1.10041
100422936	NR_036108	MIR3153	microRNA 3153	-1.75476	0.980979	-2.3929	0.55297	1.30898	0.827639	-1.36367	0.369726	-1.78501	0.466533	3	1	6	8	0.572766	0.140045	1.1173	1.85427
1880	NM_004951	GPR183	G protein-coupled receptor 183	-1.5053	4.00251	-2.05286	3.7539	-1.06914	3.6698	-1.36376	3.48738	-1.27556	3.44185	1164	930	1122	1730	11.9351	8.50493	11.381	19.2284
5740	NM_000961	PTGIS	prostaglandin I2 synthase	3.76389	1.24203	2.75496	1.12581	-1.29757	2.32806	-1.36623	2.28738	-1.05291	2.1102	1430	1039	1070	150	4.67277	3.02908	3.45731	0.529878
56833	NM_001330741,NM_020125	SLAMF8	SLAM family member 8	-1.66755	1.74454	-2.28025	1.4394	1.0124	1.4231	-1.36742	1.16688	-1.38438	1.17419	293	174	315	601	1.64821	0.881245	1.74389	3.64754
51512	NM_016426	GTSE1	G2 and S-phase expressed 1	2.81511	0.696352	2.05746	0.600678	-1.17366	1.64798	-1.36825	1.52469	-1.16579	1.42156	407	271	334	33	2.3933	1.41823	1.93846	0.206424
89822	NM_001135111,NM_031460	KCNK17	potassium two pore domain channel subfamily K member 17	-2.04652	3.42403	-2.82079	3.14354	-1.09633	2.87909	-1.37833	2.70484	-1.25723	2.64324	567	426	527	1216	6.561	4.41057	6.07143	15.2088
9088	NM_001258450,NM_001258451,NM_004203,NM_182687	PKMYT1	protein kinase, membrane associated tyrosine/threonine 1	2.53805	0.798487	1.83158	0.680188	-1.01695	1.70323	-1.38572	1.46126	-1.36262	1.45089	270	174	273	32	2.26708	1.29537	2.26698	0.290554
4151	NM_005368,NM_203377,NM_203378	MB	myoglobin	2.44094	0.268625	1.76135	0.216408	-1.09604	1.27337	-1.38584	1.08052	-1.26441	1.02584	96	52	88	3	1.50324	0.786056	1.36014	0.033917
11065	NM_001281741,NM_001281742,NM_007019,NM_181799,NM_181800,NM_181801,NR_104036,NR_104037	UBE2C	ubiquitin conjugating enzyme E2 C	3.6441	1.81322	2.6152	1.6608	-1.15869	2.86365	-1.39343	2.72204	-1.2026	2.62292	311	234	269	54	6.69944	4.44643	5.80405	1.18591
1958	NM_001964	EGR1	early growth response 1	-2.42069	7.03113	-3.38632	6.76083	1.1204	6.50377	-1.3989	6.17538	-1.56734	6.25374	14749	11414	16516	33583	86.1369	59.4531	95.3699	212.474
102466982	NR_106787	MIR6729	microRNA 6729	-2.34645	2.50475	-3.28289	2.17397	1.10176	2.03267	-1.39908	1.7046	-1.54146	1.76423	11	7	12	28	2.84284	1.67714	3.33208	8.47745
302	NM_001002857,NM_001002858,NM_001136015,NM_004039	ANXA2	annexin A2	-1.44085	6.69064	-2.02459	6.43037	1.11797	6.51231	-1.40514	6.18214	-1.57091	6.25898	7437	5747	8354	10006	86.6936	59.5455	95.9481	125.872
282618	NM_172140	IFNL1	interferon lambda 1	-1.5541	1.92777	-2.20756	1.60184	-1.10073	1.56502	-1.42047	1.35922	-1.29048	1.30042	98	59	88	175	2.08647	1.11503	1.85675	4.05306
9133	NM_004701	CCNB2	cyclin B2	3.7396	1.0888	2.60822	0.963556	-1.11674	2.31636	-1.43377	2.12161	-1.28389	2.04991	355	241	322	32	4.19679	2.53274	3.7597	0.409127
594839	NR_002436	SNORA33	small nucleolar RNA, H/ACA box 33	-1.42085	2.06391	-2.04533	1.74174	1.03302	1.84931	-1.43951	1.54099	-1.48705	1.56064	19	12	20	29	2.53738	1.39123	2.71231	4.2598
3833	NM_002263	KIFC1	kinesin family member C1	2.51914	2.14374	1.74641	1.93941	-1.12763	2.82343	-1.44247	2.63392	-1.2792	2.55432	944	668	852	284	6.3924	4.03079	5.70444	2.08129
3075	NM_000186,NM_001014975	CFH	complement factor H	-1.43472	3.26333	-2.10876	2.94715	-1.15907	2.90488	-1.4698	2.72136	-1.26809	2.62343	1199	761	984	1491	6.91554	4.30685	6.00792	10.9326
6606	NM_000344,NM_000344_dup1,NM_001297715,NM_001297715_dup1,NM_022874,NM_022874_dup1	SMN1	survival of motor neuron 1, telomeric	2.53638	3.38631	1.72519	3.14975	-2.86846	3.27645	-1.4702	3.83554	1.95107	3.04756	1421	1040	450	493	16.228	10.7029	5.10358	6.13384
8318	NM_001178010,NM_001178011,NM_003504	CDC45	cell division cycle 45	2.70978	0.439082	1.84002	0.351921	-1.07836	1.50623	-1.47269	1.25164	-1.36568	1.20724	210	118	192	10	1.9425	0.927021	1.77575	0.086141
105375218	NR_136267	LOC105375218	uncharacterized LOC105375218	-1.50574	1.42983	-2.22273	1.0287	-1.0269	1.14545	-1.47617	0.837991	-1.43751	0.824101	83	37	84	153	1.22658	0.489957	1.23247	2.46094
10024	NM_001100620,NM_001278324,NM_005480	TROAP	trophinin associated protein	3.62588	0.739877	2.45289	0.633729	1.04611	2.14919	-1.4782	1.81321	-1.54636	1.84085	315	230	318	26	3.29314	1.81482	3.57213	0.193777
100533179	NR_037904	UBE2F-SCLY	UBE2F-SCLY readthrough (NMD candidate)	2.77927	0.325205	1.86441	0.257459	-1.11333	1.46375	-1.4907	1.22176	-1.33896	1.15883	310	162	273	7	1.90786	0.886764	1.6618	0.043965
340371	NM_178564	NRBP2	nuclear receptor binding protein 2	-1.35812	4.39621	-2.03161	4.07933	-1.06101	4.138	-1.4959	3.87958	-1.40988	3.83973	3442	2490	3308	4536	16.9305	10.9245	16.0881	24.1728
100616313	NR_039904	MIR4749	microRNA 4749	1.37953	1.09286	-1.08962	0.820904	-2.15818	0.568478	-1.50316	1.01354	1.43577	0.427013	6	3	1	3	1.51611	0.652272	0.199867	0.858249
7832	NM_006763	BTG2	BTG anti-proliferation factor 2	-1.6833	7.45558	-2.53253	7.139	-1.07836	7.03476	-1.5045	6.78836	-1.39518	6.73605	20488	14511	18889	31739	138.41	87.4399	126.17	232.284
57085	NM_001040194,NM_001040195,NM_001040196,NM_001040197,NM_020350	AGTRAP	angiotensin II receptor associated protein	-1.52327	5.62989	-2.3067	5.30459	-1.2288	5.18373	-1.51431	5.02625	-1.23235	4.88421	2573	1886	2132	3704	39.1018	25.4418	31.8899	61.2865
100287482	NM_001195243	SMKR1	small lysine rich protein 1	-1.46746	4.36251	-2.23335	4.02683	-1.06725	4.04739	-1.52192	3.77954	-1.42602	3.73596	898	637	856	1284	15.8737	10.0466	14.9606	24.6132
79007	NM_001042610,NM_001288708,NM_001288709,NM_024043	DBNDD1	dysbindin domain containing 1	-1.33001	1.0722	-2.02434	0.602757	-1.26719	0.694524	-1.52205	0.498102	-1.20113	0.390441	101	29	65	167	0.853745	0.193918	0.481651	1.52571
23179	NM_001297669,NM_001297670,NM_001297671,NM_001297672,NM_015149	RGL1	ral guanine nucleotide dissociation stimulator like 1	-1.3309	3.15436	-2.03738	2.80739	-1.1704	2.83912	-1.53082	2.62986	-1.30795	2.52682	1754	1174	1525	2356	6.60891	3.87342	5.66129	9.63005
6241	NM_001034,NM_001165931	RRM2	ribonucleotide reductase regulatory subunit M2	5.78841	1.46775	3.74134	1.31572	-1.24263	3.04454	-1.54715	2.87327	-1.24505	2.72919	1434	960	1174	102	8.03626	4.79788	6.50229	0.60538
102465452	NR_106813	MIR6755	microRNA 6755	-1.32426	2.34056	-2.0493	1.9674	-2.49435	1.33326	-1.54751	1.80446	1.61185	1.1207	13	8	3	17	3.38499	1.74976	0.809533	5.10465
407013	NR_029497	MIR24-2	microRNA 24-2	-1.01115	3.44046	-1.56712	3.10756	-2.03347	2.87528	-1.54984	3.10035	1.31205	2.59706	39	26	18	38	9.61104	5.7501	4.36024	10.2792
692073	NR_003035	SNORA16A	small nucleolar RNA, H/ACA box 16A	-1.4835	3.76861	-2.30508	3.40861	-1.18904	3.36762	-1.55381	3.16098	-1.30678	3.04592	74	50	64	109	10.0792	6.07137	8.54584	16.0808
79801	NM_001324318,NM_001324319,NM_024745,NR_136738	SHCBP1	SHC binding and spindle associated 1	2.56792	0.418729	1.646	0.31508	-1.28855	1.2833	-1.5601	1.113	-1.21074	0.965643	316	149	219	22	1.7789	0.749559	1.21588	0.08208
102465538	NR_106952	MIR6892	microRNA 6892	-1.28366	1.73568	-2.00316	1.3329	-1.67666	1.13228	-1.5605	1.20173	1.07443	0.869528	13	6	6	18	1.95137	0.844576	0.795903	2.95269
80350	NR_028092,NR_028093	LPAL2	lipoprotein(a) like 2, pseudogene	-1.67343	2.95804	-2.63027	2.56178	-1.30131	2.41241	-1.57179	2.26024	-1.20785	2.08924	540	329	407	949	5.00279	2.71754	3.72642	9.52852
9300	NR_002562	SNORD28	small nucleolar RNA, C/D box 28	-1.43071	3.62287	-2.26822	3.24633	1.10229	3.44323	-1.58538	3.02306	-1.74755	3.08537	38	25	44	54	9.19268	5.3569	10.4659	14.2254
56253	NM_001304782,NM_019604	CRTAM	cytotoxic and regulatory T-cell molecule	5.84047	1.11878	3.67917	0.985134	-1.12113	2.88417	-1.58744	2.6133	-1.41593	2.53964	898	562	818	42	6.67375	3.74175	6.02647	0.33793
103504734	NR_128710_chr12,NR_128710_chr2,NR_128710_chr5,NR_128710_dup1	MIR1244-4	microRNA 1244-4	1.33971	5.98052	-1.18568	5.64908	-2.23711	5.58425	-1.58847	5.85186	1.40835	5.27478	327	227	145	223	72.9287	45.0727	31.8258	53.9351
94235	NM_033258	GNG8	G protein subunit gamma 8	2.30863	1.03588	1.43728	0.816094	-1.14042	1.70497	-1.60625	1.41997	-1.40847	1.34322	29	15	25	6	2.47489	1.09119	2.10437	0.517403
941	NM_005191	CD80	CD80 molecule	-1.27648	4.47061	-2.05667	4.09712	-1.18558	4.17338	-1.61121	3.93892	-1.359	3.82472	2781	1859	2367	3426	18.4714	11.0117	15.5449	24.6528
332	NM_001012270,NM_001012271,NM_001168	BIRC5	baculoviral IAP repeat containing 5	3.3068	0.689821	2.04148	0.55457	-1.08873	1.905	-1.61981	1.58159	-1.48779	1.53149	409	216	387	25	2.85322	1.34115	2.64228	0.180077
100847017	NR_049868	MIR5692C2	microRNA 5692c-2	-1.03731	1.74874	-1.68494	1.34744	-2.01476	1.10737	-1.62434	1.32723	1.24036	0.853254	10	5	3	10	2.27969	0.953649	0.661287	2.50789
100996741	NM_001348152	LOC100996741	uncharacterized LOC100996741	-1.22404	1.17064	-2.00931	0.650069	1.03086	1.05556	-1.64154	0.574116	-1.6922	0.586164	195	48	219	270	1.04886	0.227908	1.16867	1.57727
2621	NM_000820	GAS6	growth arrest specific 6	-1.33973	2.7353	-2.20016	2.31679	-1.12472	2.44621	-1.64225	2.14498	-1.46014	2.07192	651	373	583	903	4.70112	2.40227	4.15902	7.06032
100528030	NM_001199781,NM_001199782	POC1B-GALNT4	POC1B-GALNT4 readthrough	-1.32265	2.03247	-2.1751	1.58757	-1.44115	1.55494	-1.64451	1.43781	-1.14111	1.21457	743	359	451	1082	2.56943	1.10255	1.5076	3.94152
6282	NM_005620	S100A11	S100 calcium binding protein A11	-1.28873	7.94346	-2.13732	7.56081	-1.16625	7.65085	-1.65847	7.38866	-1.42206	7.2823	6980	4559	6083	8379	215.211	125.375	185.444	279.851
991	NM_001255	CDC20	cell division cycle 20	8.47178	1.12861	5.06354	0.999872	-1.15011	3.34928	-1.6731	3.05797	-1.45473	2.96725	893	550	793	25	9.76105	5.35764	8.57134	0.289148
8857	NM_003890	FCGBP	Fc fragment of IgG binding protein	-1.21548	2.93835	-2.05404	2.51011	-1.3265	2.58914	-1.6899	2.39274	-1.27395	2.21179	5247	2960	3896	6436	5.86254	2.95004	4.30419	7.79042
8740	NM_003807,NM_172014	TNFSF14	TNF superfamily member 14	-1.22958	3.64339	-2.08974	3.22026	-1.2451	3.33548	-1.69956	3.09119	-1.365	2.94812	2615	1563	2137	3142	10.0982	5.46003	8.13208	13.2138
154791	NM_197964,NR_073058,NR_073059,NR_073060	FMC1	formation of mitochondrial complex V assembly factor 1 homolog	-1.39331	2.7279	-2.37298	2.27026	-1.43981	2.22067	-1.70313	2.07986	-1.18288	1.84812	299	162	198	435	4.57245	2.21236	2.97764	7.17173
26802	NR_002746	SNORD47	small nucleolar RNA, C/D box 47	-1.23802	4.37186	-2.11231	3.95254	-1.09668	4.15345	-1.70619	3.81575	-1.55578	3.75508	74	46	68	88	17.4462	9.72134	15.9687	22.5021
1316	NM_001160124,NM_001160125,NM_001300,NR_027653	KLF6	Kruppel like factor 6	-1.33032	6.115	-2.27297	5.70138	-1.31153	5.71361	-1.7086	5.51265	-1.30275	5.32714	14958	9689	11492	18699	59.2927	34.2186	45.052	80.2887
7957	NM_001018041,NM_005670	EPM2A	EPM2A, laforin glucan phosphatase	-1.25893	1.36618	-2.1519	0.820731	-1.09058	1.14589	-1.7093	0.726989	-1.56733	0.688389	248	35	221	351	1.30771	0.335657	1.179	2.0045
345611	NM_001145805,NM_001346557	IRGM	immunity related GTPase M	-1.34012	1.66687	-2.29293	1.14585	-1.44382	1.17456	-1.71099	1.00984	-1.18504	0.807423	163	90	92	240	1.75842	0.582447	0.960211	2.84352
100130733	NM_181506	LRRC70	leucine rich repeat containing 70	-1.83712	3.13436	-3.15078	2.64945	-1.19915	2.59187	-1.71507	2.30443	-1.43023	2.1909	678	372	569	1302	5.51889	2.69789	4.57541	11.4847
29128	NM_001048201,NM_001290050,NM_001290051,NM_001290052,NM_013282	UHRF1	ubiquitin like with PHD and ring finger domains 1	2.90426	0.938613	1.68882	0.730359	-1.30628	1.77941	-1.71969	1.54267	-1.31648	1.3846	628	297	450	79	2.89098	1.22175	2.0689	0.360062
9212	NM_001256834,NM_001284526,NM_001313950,NM_001313951,NM_001313952,NM_001313953,NM_001313954,NM_001313955,NM_004217,NR_132730,NR_132731	AURKB	aurora kinase B	3.10845	1.83892	1.79143	1.55943	-1.2031	2.69411	-1.73518	2.40055	-1.44226	2.28464	419	230	339	81	5.98902	2.92619	4.93814	1.32708
959	NM_000074	CD40LG	CD40 ligand	-1.32598	4.53031	-2.30449	4.09211	-1.1076	4.25699	-1.73795	3.9124	-1.5691	3.84523	1889	1167	1740	2423	18.8687	10.397	17.1802	26.2263
3887	NM_002281	KRT81	keratin 81	-1.84093	2.28672	-3.24789	1.7208	-1.09971	1.81864	-1.76427	1.42113	-1.60429	1.36856	279	119	255	585	2.67078	1.01563	2.41096	6.07083
677795	NR_002990	SNORA5B	small nucleolar RNA, H/ACA box 5B	-1.18891	1.52589	-2.11425	0.97632	1.31133	1.5897	-1.7783	0.899715	-2.33194	1.01715	12	4	19	16	1.62793	0.468072	2.52911	2.25468
693215	NR_030359	MIR630	microRNA 630	2.00653	1.18288	1.11404	0.857149	-1.61861	1.39758	-1.80113	1.29526	-1.11276	1.01273	13	6	7	4	2.43592	0.858735	1.18666	0.729082
64420	NM_001282640,NM_001282643,NM_022486	SUSD1	sushi domain containing 1	-1.3278	3.46185	-2.39826	2.97523	-1.23792	3.10559	-1.80619	2.80465	-1.45905	2.66905	1383	757	1126	1834	8.42958	4.12231	6.7928	12.1322
51479	NM_001257999,NM_001330063,NM_016376,NR_047571	ANKFY1	ankyrin repeat and FYVE domain containing 1	2.02972	3.80085	1.12009	3.40518	-1.86845	3.86853	-1.81211	3.89326	1.03109	3.46582	7824	4624	4111	3538	19.0785	10.0408	9.90912	9.34093
9001	NM_001079870,NM_001079871,NM_177977	HAP1	huntingtin associated protein 1	-1.215	1.71749	-2.24684	1.13876	-1.4437	1.29097	-1.84925	1.04942	-1.28091	0.855961	427	142	244	538	1.98494	0.585093	1.13503	2.74862
100616149	NR_039737	MIR4512	microRNA 4512	-1.49844	1.36375	-2.80329	0.579611	-1.66797	0.63428	-1.8708	0.468735	-1.12161	0.269576	5	1	2	9	1.14455	0.132335	0.312016	2.31399
100500850	NR_037453	MIR3682	microRNA 3682	-1.09325	1.67986	-2.0648	1.10487	1.10488	1.68719	-1.88868	1.06338	-2.08677	1.10969	10	4	12	11	2.04438	0.589204	2.43539	2.44156
11130	NM_001005413,NM_007057,NM_032997	ZWINT	ZW10 interacting kinetochore protein	3.00815	1.6563	1.56597	1.3272	-1.49927	2.32097	-1.92095	2.10856	-1.28126	1.8598	464	219	298	97	5.09484	2.11072	3.18268	1.09152
9540	NM_001206802,NM_004881,NM_147184	TP53I3	tumor protein p53 inducible protein 3	-1.09395	1.84263	-2.13002	1.24923	-1.3232	1.56399	-1.94709	1.20609	-1.4715	1.06032	207	91	138	220	2.41592	0.724421	1.63115	2.90049
1848	NM_001946,NM_022652	DUSP6	dual specificity phosphatase 6	-1.17117	6.04724	-2.31108	5.52505	-1.43948	5.66547	-1.97332	5.4219	-1.37085	5.17625	10989	6105	7620	11780	60.2927	29.8803	41.6241	70.9994
805	NM_001305624,NM_001305625,NM_001305626,NM_001743	CALM2	calmodulin 2	-1.242	6.90314	-2.47918	6.37274	1.13753	6.84089	-1.99612	6.23005	-2.27065	6.31528	9409	5044	9182	9304	107.954	51.8829	120.676	132.689
388692	NM_001013644	LOC388692	uncharacterized LOC388692	1.77059	0.593554	-1.12952	0.204552	-2.02028	0.369248	-1.99993	0.391048	1.01018	0.127251	220	19	19	41	1.18548	0.089379	0.097145	0.235631
102465438	NR_106790	MIR6732	microRNA 6732	1.12386	4.13611	-1.78828	3.60917	-1.45463	3.94162	-2.00978	3.68342	-1.38165	3.43946	58	30	40	49	17.4478	8.08172	11.908	15.9679
51025	NM_016069	PAM16	presequence translocase associated motor 16 homolog	-1.1758	3.32034	-2.36557	2.74882	1.25002	3.36269	-2.01188	2.65381	-2.51489	2.78389	270	128	358	315	8.04019	3.40732	10.5681	10.1947
728833	NM_001345942,NM_207418,NR_144320	FAM72D	family with sequence similarity 72 member D	1.74585	0.568132	-1.16269	0.149993	-1.14403	0.996132	-2.02987	0.289861	-1.77431	0.26299	147	7	118	27	1.1373	0.049681	0.901128	0.222071
677844	NR_003020	SNORA78	small nucleolar RNA, H/ACA box 78	1.09597	2.11089	-1.87382	1.52705	-1.24618	2.01302	-2.05366	1.57562	-1.64797	1.45625	25	9	19	22	3.48114	1.12837	2.68515	3.31485
64764	NM_001253775,NM_001318246,NM_194071	CREB3L2	cAMP responsive element binding protein 3 like 2	1.05484	4.39661	-1.95983	3.84236	-1.04672	4.40223	-2.06732	3.87617	-1.97504	3.84727	7924	3044	7618	6922	20.3482	9.27193	19.6898	19.9278
100616210	NR_039890	MIR4737	microRNA 4737	2.52184	1.90616	1.21934	1.48852	-1.11013	2.61036	-2.06821	2.09813	-1.86302	2.03843	24	10	22	7	5.34054	1.99882	4.83315	1.61644
8743	NM_001190942,NM_001190943,NM_003810,NR_033994	TNFSF10	TNF superfamily member 10	2.03384	5.95875	-1.0213	5.45339	-1.79196	6.05745	-2.07715	5.94217	-1.15915	5.54372	9577	4950	5220	4176	90.4914	42.0853	49.228	43.1934
29099	NM_001101653,NM_001307932,NM_001307937,NM_014186	COMMD9	COMM domain containing 9	1.89355	2.46438	-1.09836	1.97767	-1.0238	2.95057	-2.0798	2.38149	-2.03144	2.36784	1079	472	1098	497	6.67156	2.59773	6.67949	3.32088
100128420	NR_038461,NR_038462	LINC00892	long intergenic non-protein coding RNA 892	-1.0324	4.33787	-2.18836	3.75374	-1.42048	4.05384	-2.11968	3.73389	-1.49223	3.50796	699	345	492	692	18.687	8.20199	13.0287	19.9643
677833	NR_002982	SNORA54	small nucleolar RNA, H/ACA box 54	1.05508	1.38043	-2.01606	0.666315	-2.03672	0.747321	-2.1271	0.685245	-1.04438	0.360722	12	2	3	10	1.65417	0.236696	0.335263	1.59713
23204	NM_001313858,NM_015161	ARL6IP1	ADP ribosylation factor like GTPase 6 interacting protein 1	1.20462	6.09819	-1.76809	5.53905	1.04425	6.26512	-2.12988	5.66237	-2.22414	5.69067	9852	5057	10320	7562	74.9026	34.3054	77.5754	62.2815
692057	NR_003030	SNORD12	small nucleolar RNA, C/D box 12	-1.01046	2.40815	-2.15317	1.77837	-1.47656	2.10081	-2.13088	1.77284	-1.44314	1.55141	21	8	14	21	4.21109	1.40716	2.62564	4.5423
388849	NM_001243537	CCDC188	coiled-coil domain containing 188	1.14036	4.05851	-1.86921	3.48456	-1.50595	3.8477	-2.13157	3.56686	-1.41543	3.30357	574	278	381	481	16.5978	7.15064	10.8727	15.0586
79139	NM_001134671,NM_001330601,NM_024295	DERL1	derlin 1	1.02535	5.26874	-2.16521	4.66026	-2.3596	4.6263	-2.2201	4.67626	1.06283	4.09201	6759	3317	2833	6326	37.637	16.4401	15.5114	37.6349
10781	NM_001271314,NM_006631	ZNF266	zinc finger protein 266	3.50983	3.84819	1.57092	3.35767	1.05974	4.90072	-2.23425	4.23967	-2.36773	4.27603	5687	2709	6185	1439	27.6644	11.7647	29.7773	7.58
81539	NM_001077484,NM_001278387,NM_001278388,NM_001278389,NM_001278390,NM_030674	SLC38A1	solute carrier family 38 member 1	1.181	6.45808	-1.92269	5.84864	1.00421	6.58223	-2.2707	5.95834	-2.28027	5.96108	42938	20058	43040	33751	96.4134	40.7605	95.2931	80.6596
162966	NM_001321866,NM_001321867,NM_198457	ZNF600	zinc finger protein 600	-1.04404	3.70365	-2.37961	3.04597	-2.49392	2.9405	-2.27923	3.02051	1.0942	2.41834	2232	1006	843	2341	11.5599	4.4125	4.13948	12.6783
8926	NM_005678,NM_022804	SNURF	SNRPN upstream reading frame	1.08017	5.12385	-2.12114	4.49348	-1.08984	5.11734	-2.29119	4.54253	-2.10231	4.48777	1336	962	1244	712	34.7945	14.6637	32.3549	32.8726
6367	NM_002990	CCL22	C-C motif chemokine ligand 22	1.44008	1.70104	-1.60733	1.06205	1.37134	2.20037	-2.31468	1.23893	-3.17422	1.37381	462	120	725	271	2.89714	0.667921	4.49571	1.83817
2310	NR_026718	FOXO3B	forkhead box O3B pseudogene	2.20836	1.00029	-1.06283	0.534783	-2.71627	0.697026	-2.34712	0.921442	1.15728	0.372649	905	172	96	183	2.28143	0.385743	0.238651	0.498138
401397	NR_015442,NR_024412	LINC00998	long intergenic non-protein coding RNA 998	-1.04659	3.54689	-2.46278	2.8567	-1.04819	3.48009	-2.35316	2.83037	-2.24498	2.80289	597	239	588	609	10.2363	3.6587	9.93561	11.2706
6361	NM_002987	CCL17	C-C motif chemokine ligand 17	-1.05489	1.46044	-2.48567	0.52791	1.6079	1.73142	-2.35634	0.51416	-3.78875	0.625863	56	5	114	60	1.66065	0.123306	3.34126	1.91624
26768	NR_004404	SNORA73B	small nucleolar RNA, H/ACA box 73B	-1.80975	3.34331	-4.33296	2.5285	-1.7682	2.49794	-2.39423	2.22552	-1.35405	1.88916	74	27	39	137	6.54059	2.0987	3.3777	13.2348
107303344	NM_001320727,NR_135324	SETDB2-PHF11	SETDB2-PHF11 readthrough	2.38256	1.25748	-1.01921	0.764688	-3.16399	0.866069	-2.42833	1.23511	1.30295	0.526668	650	154	69	144	3.03864	0.641266	0.315377	0.725044
100533975	NR_037929,NR_037930	SLMO2-ATP5E	SLMO2-ATP5E readthrough	2.02815	4.15766	-1.21836	3.5334	-2.11752	4.12235	-2.47103	3.99339	-1.16694	3.5034	1391	586	635	623	24.7991	9.31319	11.3321	12.1806
100532736	NM_001204088,NM_001204089	MINOS1-NBL1	MINOS1-NBL1 readthrough	2.09689	1.99838	-1.18828	1.40446	-3.10833	1.58603	-2.49169	1.82915	1.24748	1.11467	551	169	112	203	4.97612	1.3601	1.00081	1.98662
10078	NM_001297658,NM_001297659,NM_001297660,NM_001297661,NM_005706	TSSC4	tumor suppressing subtransferable candidate 4	-1.02558	4.34766	-2.68154	3.58445	1.02074	4.34426	-2.61465	3.56946	-2.66889	3.58165	1795	702	1902	1753	18.8536	6.49847	19.5379	20.0471
677796	NR_002991	SNORA5C	small nucleolar RNA, H/ACA box 5C	1.57369	2.25882	-1.68532	1.53324	-1.55873	2.26677	-2.65217	1.77124	-1.70149	1.53863	38	11	23	22	5.00204	1.22428	2.96422	3.05712
25764	NM_001199885,NM_016400	HYPK	huntingtin interacting protein K	2.26209	2.70187	-1.17874	2.05441	-2.54616	2.59377	-2.66641	2.55036	-1.04723	1.97222	660	217	225	249	9.05933	2.67523	3.07721	3.71737
6346	NM_002981	CCL1	C-C motif chemokine ligand 1	12.9944	1.42348	4.68764	1.14627	-1.56397	3.848	-2.77206	3.36929	-1.77245	3.09864	551	196	350	12	16.9705	5.36908	10.6589	0.399509
864	NM_001031680,NM_001320672,NM_004350	RUNX3	runt related transcription factor 3	1.21641	6.39537	-2.28753	5.62715	1.03237	6.56119	-2.78258	5.75287	-2.87264	5.77305	21894	8482	22671	16487	93.1235	32.1848	95.2135	75.9874
100528016	NR_037646	TMX2-CTNND1	TMX2-CTNND1 readthrough (NMD candidate)	2.76887	0.415139	-1.01214	0.100098	-1.05308	1.54072	-2.80249	0.380601	-2.66122	0.371496	675	24	646	25	1.97635	0.060761	1.8711	0.076341
136319	NM_145808	MTPN	myotrophin	1.03396	5.04853	-2.9607	4.16863	-1.02249	5.05661	-3.06126	4.18857	-2.99391	4.1753	6867	2338	6856	6258	32.3789	9.83022	31.9625	31.9665
1032	NM_001800,NM_079421	CDKN2D	cyclin dependent kinase inhibitor 2D	3.07044	4.00095	-1.01555	3.2616	-2.97029	4.03009	-3.11819	3.98732	-1.04979	3.28535	2027	665	642	571	28.2801	8.34138	9.00949	8.95298
51246	NM_001272065,NM_001272066,NM_001272067,NM_001272068,NM_001272082,NM_001272083,NM_016479	SHISA5	shisa family member 5	1.08606	6.75677	-2.90277	5.87872	-2.66384	6.06881	-3.15258	5.93076	-1.18347	5.28016	13237	4544	4907	11314	113.382	34.6371	41.4631	104.462
23201	NM_001286050,NM_001286051,NM_015159	FAM168A	family with sequence similarity 168 member A	2.32659	3.03768	-1.42168	2.22078	-1.10635	3.63362	-3.30767	2.7103	-2.98971	2.65646	4627	1235	4264	1778	11.852	2.78557	10.8481	4.83853
54921	NM_001039690,NM_001040146,NR_033227	CHTF8	chromosome transmission fidelity factor 8	4.41014	3.92265	1.20299	3.12614	-3.93286	4.02939	-3.66598	4.0935	1.0728	3.2112	5399	1511	1289	1071	33.865	8.44717	8.01518	7.27895
1154	NM_013324,NM_145071	CISH	cytokine inducible SH2 containing protein	5.10959	5.35181	1.25909	4.46612	-3.88686	5.59182	-4.05817	5.55467	-1.04407	4.66641	11697	3071	2972	2054	101.289	23.6558	24.7876	19.1822
728689	NM_001099661,NM_001099661_dup1,NM_001317856,NM_001317856_dup1,NM_001317857,NM_001317857_dup1	EIF3CL	eukaryotic translation initiation factor 3 subunit C like	1.58908	5.8551	-3.07622	4.64983	-1.21202	6.05842	-4.88834	4.92271	-4.0332	4.8113	12348	2629	10194	7036	73.1394	13.8382	59.7362	45.1639
110006325	NR_146339	PPIP5K1P1-CATSPER2	PPIP5K1P1-CATSPER2 readthrough	5.11415	0.288843	1.00208	0.0363838	-1.10432	2.31672	-5.10354	0.30098	-4.62141	0.291824	1202	8	1104	7	4.16503	0.02281	3.7841	0.023164
654364	NM_001018136,NR_037149	NME1-NME2	NME1-NME2 readthrough	1.39138	3.6722	-3.91066	2.25253	-5.24374	2.4465	-5.44121	2.40341	-1.03766	1.50068	881	122	125	608	13.9294	1.66792	1.91767	10.2195
23521	NM_001270491,NM_012423,NR_073024	RPL13A	ribosomal protein L13a	-1.05315	9.91368	-10.2684	8.09861	-8.04876	8.23574	-9.75014	8.06815	-1.21138	6.72788	58857	6674	7446	59418	917.03	93.1826	115.273	1002.82
85495	NR_002312	RPPH1	ribonuclease P RNA component H1	1.70499	3.45546	-7.0387	0.924856	-1.37257	3.62609	-12.0009	1.03359	-8.7434	0.970523	250	4	182	136	13.3771	0.190676	9.65919	7.8648
6023	NR_003051	RMRP	RNA component of mitochondrial RNA processing endoribonuclease	1.18663	4.23612	-10.5632	1.7134	1.38448	4.59003	-12.5346	1.76405	-17.3538	1.85655	283	10	407	226	19.3126	0.605326	27.4779	16.7046
10161	NM_001162497,NM_001162498,NM_005767	LPAR6	lysophosphatidic acid receptor 6	-1.12002	5.2981	-17.7505	2.57328	-1.0905	5.1541	-15.8484	2.53388	-14.5332	2.50334	4892	193	4662	5223	35.8104	1.27192	33.1393	41.0867

## Sheet: gomap_stat
Namespace	GOID	Term	count	Genes	Sig.NotIn.GO	Genome.In.GO	Genome.NotIn.GO	PValue	Bonferroni	FDR
cellular_component	GO:0005623	cell	255	PLA2G4B, TROAP, ABHD14A-ACY1, POC1B-GALNT4, CORO7-PAM16, MINOS1-NBL1, UBE2F-SCLY, TBC1D3G, KIF20A, FAM13A, EBI3, LPAR6, RAMP1, CDKN2D, CEBPB, ZNF266, LILRB1, KIF2C, GLIPR1, UBE2C, ZWINT, ADAMTS7, CDCA5, CISH, CATSPER2, MRPL10, KLF6, ADM, CD109, MTPN, SLC2A14, PIK3R6, KIF18B, CTNND1, C7orf55, CYP2B6, ZNF600, TMPRSS6, AES, CYB5R3, DUSP1, DUSP6, GPR183, EGR1, EGR3, SERPINB1, HACD2, ENO2, TUBB, HIPK1…	159	15727	37266	2.33253e-40	1.19006e-36	1.19006e-36
cellular_component	GO:0044464	cell part	254	PLA2G4B, TROAP, ABHD14A-ACY1, POC1B-GALNT4, CORO7-PAM16, MINOS1-NBL1, UBE2F-SCLY, TBC1D3G, KIF20A, FAM13A, EBI3, LPAR6, RAMP1, CDKN2D, CEBPB, ZNF266, LILRB1, KIF2C, GLIPR1, UBE2C, ZWINT, ADAMTS7, CDCA5, CISH, CATSPER2, MRPL10, KLF6, ADM, CD109, MTPN, SLC2A14, PIK3R6, KIF18B, CTNND1, C7orf55, CYP2B6, ZNF600, TMPRSS6, AES, CYB5R3, DUSP1, DUSP6, GPR183, EGR1, EGR3, SERPINB1, HACD2, ENO2, TUBB, HIPK1…	160	15687	37306	5.1497e-40	2.62737e-36	1.31369e-36
molecular_function	GO:0005488	binding	235	TROAP, POC1B-GALNT4, UBE2F-SCLY, TSSC4, NPIPA7, KIF20A, EBI3, RAMP1, CDKN2D, CEBPB, ZNF266, LILRB1, KIF2C, UBE2C, ZWINT, ADAMTS7, CDCA5, CISH, CATSPER2, MRPL10, KLF6, ADM, CD109, MTPN, PIK3R6, KIF18B, CTNND1, CYP2B6, ZNF600, TMPRSS6, AES, CYB5R3, DUSP1, GPR183, EGR1, EGR3, HACD2, ENO2, TUBB, HIPK1, ETS1, IKZF3, TPX2, ZNF292, FOXM1, FAM168A, ARL6IP1, RPL13A, FOS, FOSL2, ZNF683, HYPK, DFNB31, SETBP…	179	13906	39087	2.48961e-38	1.2702e-34	4.23399e-35
molecular_function	GO:0005515	protein binding	198	TROAP, UBE2F-SCLY, TSSC4, NPIPA7, KIF20A, EBI3, RAMP1, CDKN2D, CEBPB, ZNF266, LILRB1, KIF2C, UBE2C, ZWINT, ADAMTS7, CDCA5, CISH, CATSPER2, MRPL10, KLF6, ADM, CD109, PIK3R6, KIF18B, CTNND1, TMPRSS6, AES, DUSP1, EGR1, HACD2, ENO2, TUBB, HIPK1, ETS1, IKZF3, TPX2, FOXM1, FAM168A, ARL6IP1, FOS, FOSL2, HYPK, DFNB31, SETBP1, WSB1, GAS6, FAM162A, BBC3, GNA15, GPI, IFNL1, LINC01588, CDRT4, TCAF2, C1GALT1C…	216	10429	42564	3.87958e-37	1.97936e-33	4.94841e-34
biological_process	GO:0009987	cellular process	238	PLA2G4B, ABHD14A-ACY1, POC1B-GALNT4, UBE2F-SCLY, KIF20A, FAM13A, EBI3, LPAR6, RAMP1, CDKN2D, CEBPB, ZNF266, LILRB1, KIF2C, GLIPR1, UBE2C, ZWINT, ADAMTS7, CDCA5, CISH, CATSPER2, MRPL10, KLF6, ADM, CD109, MTPN, SLC2A14, PIK3R6, KIF18B, CTNND1, CYP2B6, ZNF600, TMPRSS6, AES, CYB5R3, DUSP1, DUSP6, GPR183, EGR1, EGR3, SERPINB1, HACD2, ENO2, TUBB, HIPK1, ETS1, IKZF3, TPX2, ZNF292, FOXM1, RGL1, ARL6IP1, …	176	14825	38168	1.79359e-35	9.15088e-32	1.83018e-32
biological_process	GO:0044699	single-organism process	221	PLA2G4B, ABHD14A-ACY1, POC1B-GALNT4, KIF20A, FAM13A, EBI3, LPAR6, RAMP1, CDKN2D, CEBPB, LILRB1, KIF2C, GLIPR1, UBE2C, ZWINT, ADAMTS7, CDCA5, CISH, CATSPER2, MRPL10, ADM, CD109, MTPN, SLC2A14, PIK3R6, KIF18B, CTNND1, CYP2B6, TMPRSS6, AES, CYB5R3, DUSP1, DUSP6, GPR183, EGR1, EGR3, HACD2, ENO2, TUBB, HIPK1, ETS1, IKZF3, TPX2, FOXM1, RGL1, ARL6IP1, RPL13A, FOS, FOSL2, SLC25A30, ZNF683, DFNB31, WSB1, …	193	13334	39659	9.51174e-34	4.85289e-30	8.08815e-31
biological_process	GO:0065007	biological regulation	198	PLA2G4B, TBC1D3G, FAM13A, EBI3, LPAR6, RAMP1, CDKN2D, CEBPB, GNLY, ZNF266, LILRB1, KIF2C, UBE2C, ZWINT, ADAMTS7, CDCA5, CISH, CATSPER2, KLF6, ADM, CD109, MTPN, PIK3R6, KIF18B, CTNND1, ZNF600, TMPRSS6, AES, DUSP1, DUSP6, GPR183, EGR1, EGR3, SERPINB1, HIPK1, ETS1, IKZF3, TPX2, ZNF292, FOXM1, RGL1, RPL13A, FOS, FOSL2, ZNF683, DFNB31, WSB1, LRRC32, GAS6, FAM162A, BBC3, GNA15, GPI, SLCO4A1, IFNL1, TCA…	216	11109	41884	3.1278e-33	1.5958e-29	2.27972e-30
biological_process	GO:0044763	single-organism cellular process	208	PLA2G4B, ABHD14A-ACY1, POC1B-GALNT4, KIF20A, FAM13A, EBI3, LPAR6, RAMP1, CDKN2D, CEBPB, LILRB1, KIF2C, GLIPR1, UBE2C, ZWINT, ADAMTS7, CDCA5, CISH, CATSPER2, MRPL10, ADM, CD109, MTPN, SLC2A14, PIK3R6, KIF18B, CTNND1, CYP2B6, TMPRSS6, AES, CYB5R3, DUSP1, DUSP6, GPR183, EGR1, EGR3, HACD2, ENO2, TUBB, HIPK1, ETS1, IKZF3, TPX2, FOXM1, RGL1, ARL6IP1, RPL13A, FOS, FOSL2, ZNF683, DFNB31, WSB1, LRRC32, GA…	206	12097	40896	4.05171e-33	2.06718e-29	2.58398e-30
biological_process	GO:0050789	regulation of biological process	188	PLA2G4B, TBC1D3G, FAM13A, EBI3, LPAR6, RAMP1, CDKN2D, CEBPB, ZNF266, LILRB1, KIF2C, UBE2C, ZWINT, ADAMTS7, CDCA5, CISH, CATSPER2, KLF6, ADM, CD109, MTPN, PIK3R6, KIF18B, CTNND1, ZNF600, TMPRSS6, AES, DUSP1, DUSP6, GPR183, EGR1, EGR3, SERPINB1, HIPK1, ETS1, IKZF3, TPX2, ZNF292, FOXM1, RGL1, RPL13A, FOS, FOSL2, ZNF683, DFNB31, WSB1, LRRC32, GAS6, FAM162A, BBC3, GNA15, GPI, IFNL1, TCAF2, COMMD9, UHR…	226	10575	42418	7.15805e-31	3.65204e-27	4.05782e-28
cellular_component	GO:0005622	intracellular	218	PLA2G4B, TROAP, ABHD14A-ACY1, POC1B-GALNT4, CORO7-PAM16, MINOS1-NBL1, UBE2F-SCLY, KIF20A, FAM13A, RAMP1, CDKN2D, CEBPB, ZNF266, LILRB1, KIF2C, UBE2C, ZWINT, ADAMTS7, CDCA5, CISH, MRPL10, KLF6, ADM, MTPN, SLC2A14, PIK3R6, KIF18B, CTNND1, C7orf55, CYP2B6, ZNF600, AES, CYB5R3, DUSP1, DUSP6, EGR1, EGR3, SERPINB1, HACD2, ENO2, TUBB, HIPK1, ETS1, YPEL4, IKZF3, TPX2, ZNF292, FOXM1, N4BP3, RGL1, ARL6IP1,…	196	13637	39356	8.22349e-31	4.19562e-27	4.19562e-28
biological_process	GO:0008152	metabolic process	198	PLA2G4B, ABHD14A-ACY1, POC1B-GALNT4, UBE2F-SCLY, TBC1D3G, KIF20A, FAM13A, EBI3, RAMP1, CDKN2D, CEBPB, ZNF266, LILRB1, KIF2C, GLIPR1, UBE2C, ADAMTS7, L3HYPDH, CDCA5, CISH, MRPL10, KLF6, ADM, CD109, MTPN, PIK3R6, KIF18B, CTNND1, CYP2B6, ZNF600, TMPRSS6, AES, CYB5R3, DUSP1, DUSP6, GPR183, EGR1, EGR3, SERPINB1, HACD2, ENO2, TUBB, HIPK1, ETS1, IKZF3, TPX2, ZNF292, FOXM1, RGL1, RPL13A, FOS, FOSL2, ZNF6…	216	11637	41356	2.76748e-30	1.41197e-26	1.28361e-27
biological_process	GO:0050794	regulation of cellular process	179	PLA2G4B, FAM13A, EBI3, LPAR6, RAMP1, CDKN2D, CEBPB, ZNF266, LILRB1, KIF2C, UBE2C, ZWINT, ADAMTS7, CDCA5, CISH, CATSPER2, KLF6, ADM, CD109, MTPN, PIK3R6, KIF18B, CTNND1, ZNF600, TMPRSS6, AES, DUSP1, DUSP6, GPR183, EGR1, EGR3, SERPINB1, HIPK1, ETS1, IKZF3, TPX2, ZNF292, FOXM1, RPL13A, FOS, FOSL2, ZNF683, WSB1, LRRC32, GAS6, FAM162A, BBC3, GNA15, GPI, IFNL1, TCAF2, COMMD9, UHRF1, HILPDA, GZMB, ANXA2…	235	10049	42944	5.05345e-29	2.57827e-25	2.14856e-26
cellular_component	GO:0044424	intracellular part	211	PLA2G4B, TROAP, ABHD14A-ACY1, POC1B-GALNT4, CORO7-PAM16, MINOS1-NBL1, UBE2F-SCLY, KIF20A, FAM13A, CDKN2D, CEBPB, ZNF266, LILRB1, KIF2C, UBE2C, ZWINT, ADAMTS7, CDCA5, CISH, MRPL10, KLF6, ADM, MTPN, SLC2A14, PIK3R6, KIF18B, CTNND1, C7orf55, CYP2B6, ZNF600, AES, CYB5R3, DUSP1, DUSP6, EGR1, EGR3, SERPINB1, HACD2, ENO2, TUBB, HIPK1, ETS1, YPEL4, IKZF3, TPX2, ZNF292, FOXM1, N4BP3, RGL1, ARL6IP1, RPL13A…	203	13299	39694	6.87692e-29	3.50861e-25	2.69893e-26
biological_process	GO:0071704	organic substance metabolic process	179	PLA2G4B, ABHD14A-ACY1, POC1B-GALNT4, UBE2F-SCLY, EBI3, RAMP1, CDKN2D, CEBPB, ZNF266, LILRB1, GLIPR1, UBE2C, ADAMTS7, CDCA5, CISH, MRPL10, KLF6, ADM, CD109, MTPN, PIK3R6, CTNND1, CYP2B6, ZNF600, TMPRSS6, AES, CYB5R3, DUSP1, DUSP6, GPR183, EGR1, EGR3, SERPINB1, HACD2, ENO2, HIPK1, ETS1, IKZF3, TPX2, ZNF292, FOXM1, RGL1, RPL13A, FOS, FOSL2, ZNF683, DFNB31, WSB1, LRRC32, GAS6, FAM162A, BBC3, GPI, SLC…	235	10335	42658	1.41075e-27	7.19765e-24	5.14118e-25
biological_process	GO:0044238	primary metabolic process	175	PLA2G4B, ABHD14A-ACY1, POC1B-GALNT4, UBE2F-SCLY, EBI3, RAMP1, CDKN2D, CEBPB, ZNF266, LILRB1, GLIPR1, UBE2C, ADAMTS7, CDCA5, CISH, MRPL10, KLF6, ADM, CD109, MTPN, PIK3R6, CTNND1, CYP2B6, ZNF600, TMPRSS6, AES, CYB5R3, DUSP1, DUSP6, GPR183, EGR1, EGR3, SERPINB1, HACD2, ENO2, HIPK1, ETS1, IKZF3, TPX2, ZNF292, FOXM1, RGL1, RPL13A, FOS, FOSL2, ZNF683, WSB1, GAS6, FAM162A, BBC3, GPI, IFNL1, C1GALT1C1, C…	239	9984	43009	2.19023e-27	1.11746e-23	7.4497e-25
biological_process	GO:0050896	response to stimulus	154	PLA2G4B, FAM13A, EBI3, LPAR6, RAMP1, CDKN2D, CEBPB, GNLY, LILRB1, KIF2C, ZWINT, ADAMTS7, CDCA5, CISH, KLF6, ADM, CD109, MTPN, PIK3R6, CTNND1, CYP2B6, TMPRSS6, AES, DUSP1, DUSP6, GPR183, EGR1, EGR3, HIPK1, ETS1, FOXM1, RPL13A, FOS, ZNF683, WSB1, GAS6, FAM162A, BBC3, GNA15, GPI, IFNL1, C1GALT1C1, UHRF1, HILPDA, GZMH, GZMB, ANXA2, CFH, HK2, HPCAL1, BIRC5, RAB43, NRBP2, IFI27, IRGM, IFNG, IGFBP2, IL2…	260	8149	44844	1.10341e-26	5.62961e-23	3.51851e-24
cellular_component	GO:0043227	membrane-bounded organelle	189	PLA2G4B, POC1B-GALNT4, CORO7-PAM16, MINOS1-NBL1, KIF20A, CDKN2D, CEBPB, ZNF266, KIF2C, UBE2C, ZWINT, ADAMTS7, CDCA5, MRPL10, KLF6, MTPN, SLC2A14, KIF18B, CTNND1, C7orf55, CYP2B6, ZNF600, AES, CYB5R3, DUSP1, DUSP6, EGR1, EGR3, SERPINB1, HACD2, ENO2, TUBB, HIPK1, ETS1, YPEL4, IKZF3, TPX2, ZNF292, FOXM1, N4BP3, ARL6IP1, RPL13A, FOS, FOSL2, SLC25A30, ZNF683, HYPK, SETBP1, GAS6, FAM162A, BBC3, GPI, C1…	225	11629	41364	4.41749e-26	2.2538e-22	1.32577e-23
biological_process	GO:0019222	regulation of metabolic process	134	TBC1D3G, FAM13A, EBI3, RAMP1, CDKN2D, CEBPB, ZNF266, LILRB1, UBE2C, CISH, KLF6, ADM, CD109, MTPN, PIK3R6, CTNND1, ZNF600, TMPRSS6, AES, DUSP1, DUSP6, GPR183, EGR1, EGR3, SERPINB1, HIPK1, ETS1, IKZF3, TPX2, ZNF292, FOXM1, RGL1, RPL13A, FOS, FOSL2, ZNF683, DFNB31, LRRC32, GAS6, FAM162A, BBC3, GNA15, GPI, IFNL1, COMMD9, UHRF1, ANXA2, CFH, HK2, BIRC5, TFAP2E, NRBP2, IFI27, IFNG, IL2RB, JUNB, CCL4L1, …	280	6510	46483	4.87882e-26	2.48917e-22	1.38287e-23
biological_process	GO:0043170	macromolecule metabolic process	160	PLA2G4B, ABHD14A-ACY1, POC1B-GALNT4, UBE2F-SCLY, EBI3, RAMP1, CDKN2D, CEBPB, ZNF266, LILRB1, UBE2C, ADAMTS7, CDCA5, CISH, MRPL10, KLF6, ADM, CD109, MTPN, PIK3R6, CTNND1, ZNF600, TMPRSS6, AES, DUSP1, DUSP6, GPR183, EGR1, EGR3, SERPINB1, HIPK1, ETS1, IKZF3, TPX2, ZNF292, FOXM1, RPL13A, FOS, FOSL2, ZNF683, DFNB31, WSB1, LRRC32, GAS6, FAM162A, BBC3, GPI, IFNL1, C1GALT1C1, COMMD9, UHRF1, GZMH, GZMB, G…	254	8830	44163	7.34253e-26	3.74616e-22	1.97166e-23
cellular_component	GO:0043226	organelle	197	PLA2G4B, POC1B-GALNT4, CORO7-PAM16, MINOS1-NBL1, KIF20A, CDKN2D, CEBPB, ZNF266, KIF2C, UBE2C, ZWINT, ADAMTS7, CDCA5, CATSPER2, MRPL10, KLF6, MTPN, SLC2A14, KIF18B, CTNND1, C7orf55, CYP2B6, ZNF600, AES, CYB5R3, DUSP1, DUSP6, EGR1, EGR3, SERPINB1, HACD2, ENO2, TUBB, HIPK1, ETS1, YPEL4, IKZF3, TPX2, ZNF292, FOXM1, N4BP3, ARL6IP1, RPL13A, FOS, FOSL2, SLC25A30, ZNF683, HYPK, DFNB31, SETBP1, GAS6, FAM1…	217	12531	40462	1.39421e-25	7.11328e-22	3.55664e-23
biological_process	GO:0044237	cellular metabolic process	171	PLA2G4B, ABHD14A-ACY1, POC1B-GALNT4, UBE2F-SCLY, EBI3, RAMP1, CDKN2D, CEBPB, ZNF266, LILRB1, GLIPR1, UBE2C, ADAMTS7, CDCA5, CISH, MRPL10, KLF6, ADM, CD109, MTPN, PIK3R6, CTNND1, CYP2B6, ZNF600, TMPRSS6, AES, CYB5R3, DUSP1, DUSP6, GPR183, EGR1, EGR3, SERPINB1, HACD2, ENO2, HIPK1, ETS1, IKZF3, TPX2, ZNF292, FOXM1, RGL1, RPL13A, FOS, FOSL2, ZNF683, WSB1, GAS6, FAM162A, BBC3, GPI, SLCO4A1, IFNL1, C1G…	243	10042	42951	4.77825e-25	2.43787e-21	1.16089e-22
cellular_component	GO:0005737	cytoplasm	174	PLA2G4B, TROAP, ABHD14A-ACY1, POC1B-GALNT4, CORO7-PAM16, MINOS1-NBL1, UBE2F-SCLY, KIF20A, FAM13A, CDKN2D, CEBPB, LILRB1, KIF2C, UBE2C, ZWINT, ADAMTS7, CDCA5, CISH, MRPL10, ADM, MTPN, PIK3R6, KIF18B, CTNND1, C7orf55, CYP2B6, CYB5R3, DUSP1, DUSP6, EGR1, EGR3, SERPINB1, HACD2, ENO2, TUBB, HIPK1, ETS1, IKZF3, TPX2, FOXM1, N4BP3, RGL1, ARL6IP1, RPL13A, FOS, SLC25A30, HYPK, DFNB31, GAS6, FAM162A, BBC3,…	240	10368	42625	5.64045e-25	2.87776e-21	1.30807e-22
biological_process	GO:0048518	positive regulation of biological process	116	TBC1D3G, FAM13A, EBI3, RAMP1, CEBPB, LILRB1, UBE2C, CDCA5, KLF6, ADM, MTPN, PIK3R6, TMPRSS6, AES, DUSP1, DUSP6, GPR183, EGR1, EGR3, HIPK1, ETS1, IKZF3, TPX2, ZNF292, FOXM1, RGL1, FOS, FOSL2, DFNB31, LRRC32, GAS6, FAM162A, BBC3, GNA15, IFNL1, TCAF2, UHRF1, HILPDA, GZMB, ANXA2, CFH, HK2, BIRC5, TFAP2E, IFI27, IFNG, IGFBP2, IL2RB, ITGAX, JUNB, CCL4L1, FAM132A, LAG3, STMN1, DTHD1, LTA, MAL, MDM4, ATX…	298	5287	47706	2.55802e-24	1.3051e-20	5.67435e-22
biological_process	GO:0051716	cellular response to stimulus	134	PLA2G4B, FAM13A, EBI3, LPAR6, RAMP1, CDKN2D, CEBPB, LILRB1, KIF2C, ZWINT, ADAMTS7, CDCA5, CISH, KLF6, ADM, CD109, MTPN, PIK3R6, CTNND1, CYP2B6, TMPRSS6, AES, DUSP1, DUSP6, GPR183, EGR1, EGR3, HIPK1, ETS1, FOXM1, RPL13A, FOS, WSB1, GAS6, FAM162A, BBC3, GNA15, IFNL1, UHRF1, GZMB, ANXA2, HK2, HPCAL1, BIRC5, RAB43, NRBP2, IFI27, IFNG, IGFBP2, IL2RB, ITGAD, ITGAX, JUNB, CCL4L1, FAM132A, LAG3, STMN1, D…	280	6825	46168	3.8411e-24	1.95973e-20	8.16553e-22
biological_process	GO:0031323	regulation of cellular metabolic process	120	EBI3, RAMP1, CDKN2D, CEBPB, ZNF266, LILRB1, UBE2C, CISH, KLF6, ADM, CD109, MTPN, PIK3R6, CTNND1, ZNF600, TMPRSS6, AES, DUSP1, DUSP6, GPR183, EGR1, EGR3, SERPINB1, HIPK1, ETS1, IKZF3, TPX2, ZNF292, FOXM1, RPL13A, FOS, FOSL2, ZNF683, GAS6, FAM162A, BBC3, GPI, IFNL1, COMMD9, UHRF1, ANXA2, HK2, BIRC5, TFAP2E, NRBP2, IFI27, IFNG, IL2RB, JUNB, CCL4L1, FAM132A, LAG3, DTHD1, MDM4, ATXN3, MYBL2, NAB2, NFI…	294	5725	47268	1.33125e-23	6.79204e-20	2.71681e-21
biological_process	GO:0080090	regulation of primary metabolic process	117	EBI3, RAMP1, CDKN2D, CEBPB, ZNF266, LILRB1, UBE2C, CISH, KLF6, ADM, CD109, MTPN, PIK3R6, CTNND1, ZNF600, TMPRSS6, AES, DUSP1, DUSP6, GPR183, EGR1, EGR3, SERPINB1, HIPK1, ETS1, IKZF3, TPX2, ZNF292, FOXM1, RPL13A, FOS, FOSL2, ZNF683, GAS6, FAM162A, BBC3, GPI, IFNL1, COMMD9, UHRF1, ANXA2, CFH, BIRC5, TFAP2E, IFI27, IFNG, IL2RB, JUNB, CCL4L1, FAM132A, LAG3, DTHD1, MDM4, ATXN3, MYBL2, NAB2, NFIL3, SNX…	297	5639	47354	1.38124e-22	7.04708e-19	2.71041e-20
cellular_component	GO:0043229	intracellular organelle	180	PLA2G4B, POC1B-GALNT4, CORO7-PAM16, MINOS1-NBL1, KIF20A, CDKN2D, CEBPB, ZNF266, KIF2C, UBE2C, ZWINT, ADAMTS7, CDCA5, MRPL10, KLF6, MTPN, SLC2A14, KIF18B, CTNND1, C7orf55, CYP2B6, ZNF600, AES, CYB5R3, DUSP1, DUSP6, EGR1, EGR3, HACD2, TUBB, HIPK1, ETS1, YPEL4, IKZF3, TPX2, ZNF292, FOXM1, N4BP3, ARL6IP1, RPL13A, FOS, FOSL2, SLC25A30, ZNF683, HYPK, DFNB31, SETBP1, GAS6, FAM162A, BBC3, GPI, C1GALT1C1,…	234	11497	41496	1.60665e-22	8.19711e-19	3.03597e-20
biological_process	GO:0048522	positive regulation of cellular process	103	EBI3, RAMP1, CEBPB, LILRB1, UBE2C, CDCA5, KLF6, ADM, MTPN, PIK3R6, TMPRSS6, AES, DUSP1, DUSP6, GPR183, EGR1, EGR3, HIPK1, ETS1, IKZF3, TPX2, ZNF292, FOXM1, FOS, FOSL2, GAS6, FAM162A, BBC3, IFNL1, TCAF2, UHRF1, HILPDA, GZMB, ANXA2, HK2, BIRC5, TFAP2E, IFI27, IFNG, IGFBP2, IL2RB, ITGAX, JUNB, CCL4L1, FAM132A, STMN1, DTHD1, LTA, MAL, MDM4, ATXN3, MYBL2, SHISA5, PDCD1, SNX9, ANKFY1, PECAM1, PLK1, CRT…	311	4536	48457	2.09635e-22	1.06956e-18	3.81984e-20
biological_process	GO:0044260	cellular macromolecule metabolic process	145	PLA2G4B, POC1B-GALNT4, UBE2F-SCLY, RAMP1, CDKN2D, CEBPB, ZNF266, LILRB1, UBE2C, ADAMTS7, CDCA5, CISH, MRPL10, KLF6, ADM, CD109, MTPN, PIK3R6, CTNND1, ZNF600, TMPRSS6, AES, DUSP1, DUSP6, GPR183, EGR1, EGR3, SERPINB1, HIPK1, ETS1, IKZF3, TPX2, ZNF292, FOXM1, RPL13A, FOS, FOSL2, ZNF683, WSB1, GAS6, FAM162A, BBC3, GPI, IFNL1, C1GALT1C1, COMMD9, UHRF1, ANXA2, BIRC5, TFAP2E, NRBP2, IFI27, IFNG, IGFBP2,…	269	8151	44842	3.62713e-22	1.85056e-18	6.38125e-20
cellular_component	GO:0043231	intracellular membrane-bounded organelle	169	PLA2G4B, POC1B-GALNT4, CORO7-PAM16, MINOS1-NBL1, KIF20A, CDKN2D, CEBPB, ZNF266, KIF2C, UBE2C, ZWINT, ADAMTS7, CDCA5, MRPL10, KLF6, MTPN, SLC2A14, KIF18B, CTNND1, C7orf55, CYP2B6, ZNF600, AES, CYB5R3, DUSP1, DUSP6, EGR1, EGR3, HACD2, TUBB, HIPK1, ETS1, YPEL4, IKZF3, TPX2, ZNF292, FOXM1, N4BP3, ARL6IP1, RPL13A, FOS, FOSL2, SLC25A30, ZNF683, HYPK, SETBP1, GAS6, FAM162A, BBC3, GPI, C1GALT1C1, COMMD9,…	245	10470	42523	3.88197e-22	1.98058e-18	6.60194e-20
biological_process	GO:0060255	regulation of macromolecule metabolic process	115	EBI3, RAMP1, CDKN2D, CEBPB, ZNF266, LILRB1, UBE2C, CISH, KLF6, CD109, MTPN, PIK3R6, CTNND1, ZNF600, TMPRSS6, AES, DUSP1, DUSP6, GPR183, EGR1, EGR3, SERPINB1, HIPK1, ETS1, IKZF3, TPX2, ZNF292, FOXM1, RPL13A, FOS, FOSL2, ZNF683, DFNB31, LRRC32, GAS6, FAM162A, BBC3, GPI, IFNL1, COMMD9, UHRF1, ANXA2, CFH, BIRC5, TFAP2E, IFI27, IFNG, IL2RB, JUNB, CCL4L1, LAG3, DTHD1, MDM4, ATXN3, MYBL2, NAB2, NFIL3, S…	299	5616	47377	1.04201e-21	5.31635e-18	1.71495e-19
biological_process	GO:0006950	response to stress	93	PLA2G4B, CDKN2D, CEBPB, GNLY, LILRB1, KIF2C, ADAMTS7, CDCA5, KLF6, ADM, CD109, MTPN, PIK3R6, TMPRSS6, DUSP1, DUSP6, EGR1, HIPK1, ETS1, FOXM1, RPL13A, FOS, GAS6, FAM162A, BBC3, GNA15, IFNL1, C1GALT1C1, UHRF1, HILPDA, GZMB, ANXA2, CFH, HK2, NRBP2, IFI27, IRGM, IFNG, IL2RB, ITGAX, KIFC1, CCL4L1, FAM132A, LAG3, LTA, MB, MDM4, ATXN3, MKI67, F11R, SHISA5, PDK1, PECAM1, PLK1, IL17RB, PRKRIR, CRTAM, SLAM…	321	3879	49114	1.29051e-21	6.58419e-18	2.05756e-19
biological_process	GO:0007154	cell communication	120	PLA2G4B, FAM13A, EBI3, LPAR6, RAMP1, CDKN2D, CEBPB, LILRB1, KIF2C, ZWINT, ADAMTS7, CISH, ADM, CD109, PIK3R6, CTNND1, TMPRSS6, AES, DUSP1, DUSP6, GPR183, EGR1, EGR3, HIPK1, FOXM1, FOS, WSB1, GAS6, FAM162A, BBC3, GNA15, IFNL1, HILPDA, GZMB, ANXA2, HK2, HPCAL1, BIRC5, RAB43, NRBP2, IFI27, IFNG, IGFBP2, IL2RB, ITGAD, ITGAX, JUNB, KCND1, CCL4L1, FAM132A, LAG3, STMN1, DTHD1, LTA, MAL, MDM4, ATXN3, F11R…	294	6211	46782	1.09811e-20	5.60254e-17	1.69774e-18
biological_process	GO:0023052	signaling	117	PLA2G4B, FAM13A, EBI3, LPAR6, RAMP1, CDKN2D, CEBPB, LILRB1, KIF2C, ZWINT, CISH, ADM, CD109, PIK3R6, CTNND1, TMPRSS6, AES, DUSP1, DUSP6, GPR183, EGR1, EGR3, HIPK1, FOXM1, FOS, WSB1, GAS6, FAM162A, BBC3, GNA15, IFNL1, HILPDA, GZMB, ANXA2, HPCAL1, BIRC5, RAB43, IFI27, IFNG, IGFBP2, IL2RB, ITGAD, ITGAX, JUNB, KCND1, CCL4L1, FAM132A, LAG3, STMN1, DTHD1, LTA, MAL, MDM4, ATXN3, F11R, SHISA5, PDCD1, PDK1…	297	5995	46998	2.43833e-20	1.24404e-16	3.65893e-18
biological_process	GO:0044700	single organism signaling	116	PLA2G4B, FAM13A, EBI3, LPAR6, RAMP1, CDKN2D, CEBPB, LILRB1, KIF2C, ZWINT, CISH, ADM, CD109, PIK3R6, CTNND1, TMPRSS6, AES, DUSP1, DUSP6, GPR183, EGR1, EGR3, HIPK1, FOXM1, FOS, WSB1, GAS6, FAM162A, BBC3, GNA15, IFNL1, HILPDA, GZMB, ANXA2, HPCAL1, BIRC5, RAB43, IFI27, IFNG, IGFBP2, IL2RB, ITGAD, ITGAX, JUNB, KCND1, CCL4L1, FAM132A, LAG3, STMN1, DTHD1, LTA, MAL, MDM4, ATXN3, F11R, SHISA5, PDCD1, PDK1…	298	5990	47003	5.6544e-20	2.88488e-16	8.24251e-18
biological_process	GO:0002376	immune system process	70	EBI3, CEBPB, LILRB1, KIF2C, ADM, CD109, PIK3R6, DUSP6, GPR183, EGR1, EGR3, HIPK1, ETS1, IKZF3, RPL13A, FOS, ZNF683, LRRC32, GAS6, GPI, IFNL1, TCAF2, HILPDA, GZMH, GZMB, ANXA2, CFH, IFI27, IRGM, IFNG, IGFBP2, IL2RB, ITGAD, ITGAX, JUNB, CCL4L1, LAG3, LTA, MB, NFIL3, F11R, PDCD1, PECAM1, CRTAM, RAB6A, RORA, CCL1, CCL3, CCL4, CCL17, CCL22, BCL11B, BNIP3L, SP1, VAMP2, THBS1, TOP2A, HIST2H2BE, HAVCR2, …	344	2520	50473	2.77061e-19	1.41357e-15	3.92657e-17
biological_process	GO:0010033	response to organic substance	74	PLA2G4B, EBI3, RAMP1, CDKN2D, CEBPB, LILRB1, ADAMTS7, CISH, KLF6, ADM, CD109, TMPRSS6, AES, DUSP1, DUSP6, EGR1, EGR3, HIPK1, ETS1, FOXM1, RPL13A, FOS, GAS6, BBC3, BIRC5, IFI27, IFNG, IGFBP2, IL2RB, JUNB, CCL4L1, FAM132A, LTA, MB, MCM2, ATXN3, MKI67, NFIL3, F11R, IL17RB, PTGIR, PTGIS, RNF5, RORA, CCL1, CCL3, CCL4, CCL17, CCL22, CREB3L2, SP1, AURKA, VAMP2, TAF9, THBS1, TIE1, TK1, TYMS, UBE2G2, CA9,…	340	2837	50156	6.03958e-19	3.08139e-15	8.32809e-17
biological_process	GO:0048523	negative regulation of cellular process	88	CDKN2D, CEBPB, LILRB1, UBE2C, ZWINT, ADAMTS7, CISH, ADM, CD109, MTPN, CTNND1, TMPRSS6, AES, DUSP1, DUSP6, EGR1, EGR3, SERPINB1, ETS1, FOXM1, RPL13A, ZNF683, LRRC32, GAS6, BBC3, GPI, IFNL1, TCAF2, UHRF1, ANXA2, HK2, BIRC5, NRBP2, IFI27, IFNG, IL2RB, TNFRSF9, JUNB, FAM132A, LAG3, STMN1, LTA, MDM4, NAB2, NFIL3, PDCD1, PLK1, PRKRIR, PTGIR, PTGIS, MID1IP1, RNF5, RNF6, RORA, S100A11, ATXN1, CCL3, CCL4,…	326	4013	48980	5.10504e-18	2.60459e-14	6.85418e-16
cellular_component	GO:0044444	cytoplasmic part	131	PLA2G4B, POC1B-GALNT4, CORO7-PAM16, MINOS1-NBL1, KIF20A, FAM13A, CDKN2D, KIF2C, UBE2C, ZWINT, ADAMTS7, CDCA5, CISH, MRPL10, ADM, MTPN, PIK3R6, KIF18B, CTNND1, C7orf55, CYP2B6, CYB5R3, DUSP6, HACD2, ENO2, TUBB, N4BP3, RGL1, ARL6IP1, RPL13A, FOS, SLC25A30, GAS6, FAM162A, BBC3, GNA15, GPI, C1GALT1C1, COMMD9, HILPDA, GZMB, ANXA2, HK2, BIRC5, RAB43, IDI1, IFI27, IRGM, IGFBP2, KIFC1, ARG2, STMN1, MAL, …	283	7766	45227	8.74986e-18	4.46418e-14	1.14466e-15
biological_process	GO:0048519	negative regulation of biological process	91	CDKN2D, CEBPB, LILRB1, UBE2C, ZWINT, ADAMTS7, CISH, ADM, CD109, MTPN, CTNND1, TMPRSS6, AES, DUSP1, DUSP6, EGR1, EGR3, SERPINB1, ETS1, FOXM1, RPL13A, ZNF683, LRRC32, GAS6, BBC3, GPI, IFNL1, TCAF2, UHRF1, ANXA2, HK2, BIRC5, NRBP2, IFI27, IFNG, IL2RB, TNFRSF9, JUNB, FAM132A, LAG3, STMN1, LTA, MDM4, NAB2, NFIL3, F11R, PAM16, PDCD1, PLK1, PRKRIR, PTGIR, PTGIS, MID1IP1, RNF5, RNF6, RORA, S100A11, ATXN1…	323	4352	48641	2.13439e-17	1.08897e-13	2.72242e-15
biological_process	GO:0016043	cellular component organization	109	KIF20A, RAMP1, CDKN2D, LILRB1, KIF2C, UBE2C, ZWINT, ADAMTS7, CDCA5, MRPL10, ADM, MTPN, KIF18B, CTNND1, DUSP6, TUBB, HIPK1, ETS1, TPX2, FOXM1, ARL6IP1, RPL13A, ZNF683, DFNB31, GAS6, FAM162A, BBC3, TCAF2, C1GALT1C1, UHRF1, GZMB, ANXA2, HK2, BIRC5, RAB43, IGFBP2, IL2RB, TNFRSF9, ITGAD, ITGAX, KCND1, KIFC1, STMN1, DTHD1, MAL, MCM2, MDM4, ATXN3, MKI67, MYBL2, P4HA1, F11R, PAM16, SNX9, ANKFY1, PDK1, PE…	305	5864	47129	3.01352e-17	1.5375e-13	3.74999e-15
biological_process	GO:0007165	signal transduction	105	PLA2G4B, FAM13A, EBI3, LPAR6, RAMP1, CDKN2D, CEBPB, LILRB1, KIF2C, ZWINT, CISH, ADM, CD109, PIK3R6, CTNND1, TMPRSS6, AES, DUSP1, DUSP6, GPR183, EGR1, HIPK1, FOXM1, FOS, WSB1, GAS6, FAM162A, BBC3, GNA15, IFNL1, GZMB, ANXA2, HPCAL1, BIRC5, RAB43, IFI27, IFNG, IGFBP2, IL2RB, ITGAD, ITGAX, JUNB, CCL4L1, FAM132A, LAG3, STMN1, DTHD1, LTA, MAL, MDM4, F11R, SHISA5, PDCD1, PDK1, PECAM1, PLK1, CDCA8, MOB1A…	309	5519	47474	3.12254e-17	1.59312e-13	3.79315e-15
biological_process	GO:0009893	positive regulation of metabolic process	79	TBC1D3G, FAM13A, EBI3, RAMP1, CEBPB, LILRB1, UBE2C, KLF6, ADM, MTPN, PIK3R6, TMPRSS6, DUSP6, GPR183, EGR1, ETS1, IKZF3, TPX2, ZNF292, FOXM1, RGL1, FOS, FOSL2, DFNB31, LRRC32, GAS6, FAM162A, BBC3, GNA15, IFNL1, UHRF1, ANXA2, HK2, TFAP2E, IFI27, IFNG, IL2RB, JUNB, CCL4L1, DTHD1, ATXN3, MYBL2, NFIL3, F11R, SNX9, PECAM1, PLK1, PTGIR, MID1IP1, RLN2, RNF6, RORA, ATXN1, CCL1, CCL3, CCL4, CCL17, CCL22, C…	335	3470	49523	5.57044e-17	2.84204e-13	6.60939e-15
biological_process	GO:1901576	organic substance biosynthetic process	108	PLA2G4B, POC1B-GALNT4, EBI3, RAMP1, CDKN2D, CEBPB, ZNF266, LILRB1, ADAMTS7, MRPL10, KLF6, ADM, MTPN, PIK3R6, CTNND1, ZNF600, TMPRSS6, AES, CYB5R3, DUSP1, EGR1, EGR3, HACD2, ENO2, HIPK1, ETS1, IKZF3, ZNF292, FOXM1, RPL13A, FOS, FOSL2, ZNF683, GAS6, GPI, IFNL1, C1GALT1C1, COMMD9, UHRF1, BIRC5, TFAP2E, IDI1, IFI27, IFNG, JUNB, ARG2, FAM132A, LAG3, MCM2, MDM4, ATXN3, MYBL2, NAB2, NFIL3, PDK1, PLK1, C…	306	5881	47112	7.52278e-17	3.83812e-13	8.723e-15
biological_process	GO:0019538	protein metabolic process	102	PLA2G4B, ABHD14A-ACY1, POC1B-GALNT4, UBE2F-SCLY, EBI3, RAMP1, CDKN2D, CEBPB, LILRB1, UBE2C, ADAMTS7, CISH, MRPL10, CD109, MTPN, PIK3R6, TMPRSS6, DUSP1, DUSP6, GPR183, EGR1, SERPINB1, HIPK1, TPX2, FOXM1, RPL13A, FOS, WSB1, GAS6, FAM162A, BBC3, GPI, IFNL1, C1GALT1C1, UHRF1, GZMH, GZMB, GZMK, ANXA2, CFH, BIRC5, NRBP2, IFI27, IFNG, IGFBP2, IL2RB, CCL4L1, LAG3, DTHD1, MDM4, ATXN3, P4HA1, PAM16, SNX9, …	312	5374	47619	1.18616e-16	6.05178e-13	1.34484e-14
cellular_component	GO:0005634	nucleus	116	KIF20A, CDKN2D, CEBPB, ZNF266, KIF2C, UBE2C, ZWINT, CDCA5, MRPL10, KLF6, MTPN, SLC2A14, KIF18B, CTNND1, ZNF600, AES, DUSP1, DUSP6, EGR1, EGR3, TUBB, HIPK1, ETS1, YPEL4, IKZF3, TPX2, ZNF292, FOXM1, RPL13A, FOS, FOSL2, ZNF683, HYPK, SETBP1, FAM162A, GPI, COMMD9, UHRF1, GZMB, ANXA2, BIRC5, TFAP2E, IFI27, JUNB, KIFC1, DTHD1, MCM2, MDM4, ATXN3, MKI67, MYBL2, NAB2, NFIL3, SHISA5, PLK1, DDX4, CHTF8, CDC…	298	6630	46363	1.27822e-16	6.52147e-13	1.41771e-14
cellular_component	GO:0016020	membrane	139	LRRC70, PLA2G4B, POC1B-GALNT4, TBC1D3G, EBI3, LPAR6, RAMP1, LILRB1, KIF2C, GLIPR1, CDCA5, CISH, CATSPER2, PAQR4, MRPL10, CD109, SLC2A14, PIK3R6, KIF18B, CTNND1, CYP2B6, TMPRSS6, CYB5R3, GPR183, SERPINB1, HACD2, ENO2, IKZF3, N4BP3, ARL6IP1, RPL13A, FOS, SLC25A30, DFNB31, LRRC32, FAM162A, HAVCR1, BBC3, GNA15, GPI, SLCO4A1, IFNL1, TCAF2, SLC43A3, C1GALT1C1, HILPDA, GZMH, GZMB, ANXA2, HK2, HMMR, RAB4…	275	8785	44208	1.35497e-16	6.91307e-13	1.45927e-14
biological_process	GO:0071840	cellular component organization or biogenesis	109	KIF20A, RAMP1, CDKN2D, LILRB1, KIF2C, UBE2C, ZWINT, ADAMTS7, CDCA5, MRPL10, ADM, MTPN, KIF18B, CTNND1, DUSP6, TUBB, HIPK1, ETS1, TPX2, FOXM1, ARL6IP1, RPL13A, ZNF683, DFNB31, GAS6, FAM162A, BBC3, TCAF2, C1GALT1C1, UHRF1, GZMB, ANXA2, HK2, BIRC5, RAB43, IGFBP2, IL2RB, TNFRSF9, ITGAD, ITGAX, KCND1, KIFC1, STMN1, DTHD1, MAL, MCM2, MDM4, ATXN3, MKI67, MYBL2, P4HA1, F11R, PAM16, SNX9, ANKFY1, PDK1, PE…	305	5991	47002	1.37289e-16	7.00449e-13	1.45927e-14
biological_process	GO:0044249	cellular biosynthetic process	106	PLA2G4B, POC1B-GALNT4, EBI3, RAMP1, CDKN2D, CEBPB, ZNF266, LILRB1, ADAMTS7, MRPL10, KLF6, ADM, MTPN, PIK3R6, CTNND1, ZNF600, TMPRSS6, AES, DUSP1, EGR1, EGR3, HACD2, HIPK1, ETS1, IKZF3, ZNF292, FOXM1, RPL13A, FOS, FOSL2, ZNF683, GAS6, GPI, IFNL1, C1GALT1C1, COMMD9, UHRF1, BIRC5, TFAP2E, IDI1, IFI27, IFNG, JUNB, ARG2, FAM132A, LAG3, MCM2, MDM4, ATXN3, MYBL2, NAB2, NFIL3, PDK1, PLK1, CHTF8, MED29, A…	308	5781	47212	1.81514e-16	9.26086e-13	1.88997e-14
biological_process	GO:0009058	biosynthetic process	108	PLA2G4B, POC1B-GALNT4, EBI3, RAMP1, CDKN2D, CEBPB, ZNF266, LILRB1, ADAMTS7, MRPL10, KLF6, ADM, MTPN, PIK3R6, CTNND1, ZNF600, TMPRSS6, AES, CYB5R3, DUSP1, EGR1, EGR3, HACD2, ENO2, HIPK1, ETS1, IKZF3, ZNF292, FOXM1, RPL13A, FOS, FOSL2, ZNF683, GAS6, GPI, IFNL1, C1GALT1C1, COMMD9, UHRF1, BIRC5, TFAP2E, IDI1, IFI27, IFNG, JUNB, ARG2, FAM132A, LAG3, MCM2, MDM4, ATXN3, MYBL2, NAB2, NFIL3, PDK1, PLK1, C…	306	5967	47026	2.415e-16	1.23213e-12	2.46427e-14
biological_process	GO:0044707	single-multicellular organism process	115	EBI3, RAMP1, CDKN2D, CEBPB, LILRB1, KIF2C, ADAMTS7, CATSPER2, ADM, CD109, MTPN, SLC2A14, PIK3R6, TMPRSS6, AES, CYB5R3, DUSP1, DUSP6, GPR183, EGR1, EGR3, HIPK1, ETS1, IKZF3, FOXM1, FOS, FOSL2, ZNF683, DFNB31, LRRC32, GAS6, BBC3, GNA15, GPI, IFNL1, TCAF2, C1GALT1C1, HILPDA, ANXA2, HK2, NRBP2, IFNG, IL2RB, TNFRSF9, ITGAX, JUNB, KIFC1, ARG2, LAG3, STMN1, LTA, MAL, MB, ATXN3, MKI67, NAB2, F11R, PAM16,…	299	6624	46369	2.71474e-16	1.38506e-12	2.7158e-14
biological_process	GO:0010604	positive regulation of macromolecule metabolic process	68	EBI3, RAMP1, CEBPB, LILRB1, UBE2C, KLF6, MTPN, PIK3R6, TMPRSS6, DUSP6, GPR183, EGR1, ETS1, IKZF3, TPX2, ZNF292, FOXM1, FOS, FOSL2, DFNB31, LRRC32, GAS6, FAM162A, BBC3, IFNL1, UHRF1, ANXA2, TFAP2E, IFI27, IFNG, IL2RB, JUNB, CCL4L1, DTHD1, ATXN3, MYBL2, NFIL3, SNX9, PECAM1, PLK1, RLN2, RNF6, RORA, ATXN1, CCL1, CCL3, CCL4, CCL17, CCL22, CREB3L2, BCL11B, SP1, AURKA, TAF9, THBS1, TOP2A, CNBP, BTG2, DE…	346	2770	50223	4.14295e-16	2.11373e-12	4.06487e-14
biological_process	GO:0008283	cell proliferation	55	EBI3, CDKN2D, CEBPB, LILRB1, KIF2C, ADM, CD109, GPR183, EGR1, EGR3, HIPK1, ETS1, IKZF3, TPX2, FOXM1, FOSL2, LRRC32, GAS6, IFNL1, UHRF1, HILPDA, ANXA2, BIRC5, TFAP2E, IFNG, IGFBP2, TNFRSF9, ITGAD, JUNB, LTA, MDM4, MKI67, NAB2, PDK1, PLK1, PRKRIR, CRTAM, PTGIR, RORA, S100A11, ATXN1, BCL11B, THBS1, TK1, CNBP, BTG2, SHCBP1, RUNX3, SPHK1, CCNB1, DLG5, CD80, CD40LG, CD59, CDC20	359	1878	51115	4.7546e-16	2.4258e-12	4.57698e-14
cellular_component	GO:0044446	intracellular organelle part	126	PLA2G4B, POC1B-GALNT4, KIF20A, CEBPB, KIF2C, UBE2C, ZWINT, ADAMTS7, CDCA5, MRPL10, MTPN, KIF18B, CYP2B6, CYB5R3, DUSP6, EGR1, HACD2, TUBB, HIPK1, ETS1, YPEL4, IKZF3, TPX2, FOXM1, N4BP3, ARL6IP1, RPL13A, FOS, FOSL2, SLC25A30, DFNB31, GAS6, BBC3, GPI, C1GALT1C1, UHRF1, ANXA2, HK2, BIRC5, RAB43, IFI27, IRGM, JUNB, KIFC1, ARG2, KRT81, STMN1, MCM2, MDM4, ATXN3, MKI67, C4orf47, MYBL2, P4HA1, PAM16, SHI…	288	7705	45288	5.97348e-16	3.04767e-12	5.64383e-14
biological_process	GO:0051246	regulation of protein metabolic process	64	EBI3, RAMP1, CDKN2D, CEBPB, LILRB1, UBE2C, CISH, CD109, MTPN, PIK3R6, DUSP1, DUSP6, GPR183, EGR1, SERPINB1, TPX2, FOXM1, RPL13A, GAS6, FAM162A, BBC3, GPI, IFNL1, UHRF1, ANXA2, CFH, BIRC5, IFI27, IFNG, IL2RB, CCL4L1, LAG3, DTHD1, MDM4, ATXN3, SNX9, PECAM1, PLK1, CCL1, CCL3, CCL4, CCL17, CCL22, AURKA, TAF9, THBS1, EIF3CL, UBE2G2, BTG2, DERL1, SH3BP5L, EIF3C, SNX3, TNFSF14, TNFSF10, SPHK1, CCNB1, HA…	350	2543	50450	1.22124e-15	6.23079e-12	1.13287e-13
biological_process	GO:0032501	multicellular organismal process	116	EBI3, RAMP1, CDKN2D, CEBPB, LILRB1, KIF2C, ADAMTS7, CATSPER2, ADM, CD109, MTPN, SLC2A14, PIK3R6, TMPRSS6, AES, CYB5R3, DUSP1, DUSP6, GPR183, EGR1, EGR3, HIPK1, ETS1, IKZF3, FOXM1, FOS, FOSL2, ZNF683, DFNB31, LRRC32, GAS6, BBC3, GNA15, GPI, IFNL1, TCAF2, C1GALT1C1, HILPDA, ANXA2, HK2, NRBP2, IFNG, IGFBP2, IL2RB, TNFRSF9, ITGAX, JUNB, KIFC1, ARG2, LAG3, STMN1, LTA, MAL, MB, ATXN3, MKI67, NAB2, F11R…	298	6848	46145	1.36828e-15	6.98094e-12	1.2466e-13
biological_process	GO:0031325	positive regulation of cellular metabolic process	67	EBI3, RAMP1, CEBPB, UBE2C, KLF6, ADM, MTPN, PIK3R6, TMPRSS6, DUSP6, GPR183, EGR1, ETS1, IKZF3, TPX2, ZNF292, FOXM1, FOS, FOSL2, GAS6, FAM162A, BBC3, IFNL1, UHRF1, ANXA2, HK2, TFAP2E, IFI27, IFNG, IL2RB, JUNB, CCL4L1, DTHD1, MYBL2, SNX9, PECAM1, PLK1, PTGIR, MID1IP1, RLN2, RNF6, RORA, ATXN1, CCL1, CCL3, CCL4, CCL17, CCL22, CREB3L2, BCL11B, SP1, AURKA, TAF9, THBS1, TOP2A, CNBP, BTG2, DERL1, RUNX3, …	347	2830	50163	3.87661e-15	1.97785e-11	3.4699e-13
cellular_component	GO:0044422	organelle part	126	PLA2G4B, POC1B-GALNT4, KIF20A, CEBPB, KIF2C, UBE2C, ZWINT, ADAMTS7, CDCA5, MRPL10, MTPN, KIF18B, CYP2B6, CYB5R3, DUSP6, EGR1, HACD2, TUBB, HIPK1, ETS1, YPEL4, IKZF3, TPX2, FOXM1, N4BP3, ARL6IP1, RPL13A, FOS, FOSL2, SLC25A30, DFNB31, GAS6, BBC3, GPI, C1GALT1C1, UHRF1, ANXA2, HK2, BIRC5, RAB43, IFI27, IRGM, JUNB, KIFC1, ARG2, KRT81, STMN1, MCM2, MDM4, ATXN3, MKI67, C4orf47, MYBL2, P4HA1, PAM16, SHI…	288	7916	45077	4.43125e-15	2.26082e-11	3.89797e-13
biological_process	GO:0007049	cell cycle	50	KIF20A, CDKN2D, LILRB1, KIF2C, UBE2C, ZWINT, CDCA5, KIF18B, DUSP1, TUBB, ETS1, TPX2, FOXM1, GAS6, UHRF1, BIRC5, IFNG, JUNB, KIFC1, STMN1, MCM2, MDM4, MKI67, MYBL2, SNX9, PLK1, DDX4, CHTF8, CDCA8, HJURP, POLD4, RRM2, AURKA, THBS1, TOP2A, TUBA4A, TYMS, CDT1, CDC45, RUNX3, SPHK1, CCNB1, PKMYT1, CCNB2, AURKB, KIF23, ESPL1, KIAA0101, CDK1, CDC20	364	1661	51332	4.80076e-15	2.44935e-11	4.15144e-13
biological_process	GO:0070887	cellular response to chemical stimulus	64	PLA2G4B, EBI3, RAMP1, CEBPB, LILRB1, ADAMTS7, CISH, KLF6, CD109, CYP2B6, TMPRSS6, DUSP1, DUSP6, EGR1, EGR3, HIPK1, ETS1, RPL13A, FOS, GAS6, FAM162A, BBC3, BIRC5, IFI27, IFNG, IGFBP2, IL2RB, JUNB, CCL4L1, FAM132A, LTA, MCM2, MDM4, ATXN3, NFIL3, F11R, PDK1, IL17RB, SLAMF8, PTGIS, RNF5, RORA, CCL1, CCL3, CCL4, CCL17, CCL22, CREB3L2, SP1, VAMP2, THBS1, UBE2G2, CA9, DERL1, SHCBP1, TNFSF14, SPHK1, CCNB…	350	2666	50327	1.00489e-14	5.12694e-11	8.47966e-13
biological_process	GO:0009059	macromolecule biosynthetic process	92	POC1B-GALNT4, EBI3, RAMP1, CDKN2D, CEBPB, ZNF266, LILRB1, ADAMTS7, MRPL10, KLF6, MTPN, CTNND1, ZNF600, TMPRSS6, AES, DUSP1, EGR1, EGR3, HIPK1, ETS1, IKZF3, ZNF292, FOXM1, RPL13A, FOS, FOSL2, ZNF683, GAS6, GPI, IFNL1, C1GALT1C1, COMMD9, UHRF1, BIRC5, TFAP2E, IFI27, IFNG, JUNB, LAG3, MCM2, MDM4, ATXN3, MYBL2, NAB2, NFIL3, PLK1, CHTF8, MED29, ASF1B, ZNF395, ZNF248, PTGIS, POLD4, RNF6, RORA, RRM2, S1…	322	4896	48097	1.01384e-14	5.17259e-11	8.47966e-13
biological_process	GO:0008219	cell death	53	CDKN2D, CEBPB, LILRB1, ADM, AES, DUSP1, DUSP6, EGR1, EGR3, HIPK1, ETS1, IKZF3, TPX2, FOSL2, GAS6, FAM162A, BBC3, GPI, GZMB, HK2, BIRC5, NRBP2, IFI27, IFNG, IL2RB, TNFRSF9, JUNB, LTA, MAL, MDM4, SHISA5, PDCD1, PDK1, PLK1, PTGIS, CCL3, BCL11B, BNIP3L, AURKA, TAF9, THBS1, TOP2A, BTG2, RUNX3, TNFSF14, TNFSF10, SPHK1, AURKB, DLG5, CD40LG, CD59, ESPL1, CDK1	361	1909	51084	1.41117e-14	7.19978e-11	1.13849e-12
biological_process	GO:0016265	death	53	CDKN2D, CEBPB, LILRB1, ADM, AES, DUSP1, DUSP6, EGR1, EGR3, HIPK1, ETS1, IKZF3, TPX2, FOSL2, GAS6, FAM162A, BBC3, GPI, GZMB, HK2, BIRC5, NRBP2, IFI27, IFNG, IL2RB, TNFRSF9, JUNB, LTA, MAL, MDM4, SHISA5, PDCD1, PDK1, PLK1, PTGIS, CCL3, BCL11B, BNIP3L, AURKA, TAF9, THBS1, TOP2A, BTG2, RUNX3, TNFSF14, TNFSF10, SPHK1, AURKB, DLG5, CD40LG, CD59, ESPL1, CDK1	361	1909	51084	1.41117e-14	7.19978e-11	1.13849e-12
biological_process	GO:0042221	response to chemical	83	PLA2G4B, EBI3, RAMP1, CDKN2D, CEBPB, LILRB1, ADAMTS7, CISH, KLF6, ADM, CD109, CYP2B6, TMPRSS6, AES, DUSP1, DUSP6, EGR1, EGR3, HIPK1, ETS1, FOXM1, RPL13A, FOS, ZNF683, GAS6, FAM162A, BBC3, BIRC5, IFI27, IFNG, IGFBP2, IL2RB, JUNB, CCL4L1, FAM132A, LTA, MB, MCM2, MDM4, ATXN3, MKI67, NFIL3, F11R, PDK1, IL17RB, SLAMF8, PTGIR, PTGIS, RNF5, RORA, CCL1, CCL3, CCL4, CCL17, CCL22, CREB3L2, BCL11B, SP1, AUR…	331	4176	48817	1.42813e-14	7.28631e-11	1.13849e-12
biological_process	GO:0007275	multicellular organismal development	90	RAMP1, CEBPB, LILRB1, ADAMTS7, CATSPER2, ADM, CD109, MTPN, SLC2A14, PIK3R6, AES, DUSP1, DUSP6, GPR183, EGR1, EGR3, HIPK1, ETS1, IKZF3, FOXM1, FOS, FOSL2, ZNF683, DFNB31, GAS6, BBC3, GPI, IFNL1, TCAF2, ANXA2, HK2, NRBP2, IFNG, IL2RB, ITGAX, JUNB, ARG2, STMN1, LTA, MAL, MB, ATXN3, MKI67, NAB2, PDCD1, PECAM1, DDX4, ASF1B, CABP4, PTGIS, RLN2, RNF6, RORA, ATXN1, CCL3, CCL17, CREB3L2, BCL11B, SMN1, SP1…	324	4755	48238	1.83325e-14	9.35323e-11	1.43896e-12
biological_process	GO:0006915	apoptotic process	51	CDKN2D, CEBPB, LILRB1, ADM, AES, DUSP1, DUSP6, EGR1, EGR3, HIPK1, ETS1, IKZF3, TPX2, GAS6, FAM162A, BBC3, GPI, GZMB, HK2, BIRC5, NRBP2, IFI27, IFNG, IL2RB, TNFRSF9, LTA, MAL, MDM4, SHISA5, PDCD1, PDK1, PLK1, PTGIS, CCL3, BCL11B, BNIP3L, AURKA, TAF9, THBS1, TOP2A, BTG2, RUNX3, TNFSF14, TNFSF10, SPHK1, AURKB, DLG5, CD40LG, CD59, ESPL1, CDK1	363	1791	51202	1.92757e-14	9.83448e-11	1.49007e-12
biological_process	GO:0031326	regulation of cellular biosynthetic process	81	EBI3, RAMP1, CEBPB, ZNF266, LILRB1, KLF6, ADM, MTPN, CTNND1, ZNF600, TMPRSS6, AES, DUSP1, EGR1, EGR3, HIPK1, ETS1, IKZF3, ZNF292, FOXM1, RPL13A, FOS, FOSL2, ZNF683, GAS6, IFNL1, COMMD9, UHRF1, BIRC5, TFAP2E, IFI27, IFNG, JUNB, FAM132A, LAG3, MDM4, ATXN3, MYBL2, NAB2, NFIL3, PDK1, PLK1, MED29, ASF1B, ZNF395, ZNF248, PTGIR, PTGIS, MID1IP1, RLN2, RNF6, RORA, RRM2, S100A11, ATXN1, CCL3, CCL4, CREB3L2…	333	4028	48965	2.03228e-14	1.03687e-10	1.54757e-12
biological_process	GO:0009605	response to external stimulus	61	CDKN2D, CEBPB, GNLY, LILRB1, ADAMTS7, ADM, CD109, MTPN, TMPRSS6, DUSP6, EGR1, EGR3, ETS1, FOS, ZNF683, GAS6, IFNL1, HILPDA, ANXA2, CFH, HK2, NRBP2, IFNG, IGFBP2, IL2RB, ITGAX, JUNB, CCL4L1, FAM132A, STMN1, LTA, PDK1, SLAMF8, CABP4, PTGIR, PTGIS, RNF5, RORA, CCL1, CCL3, CCL4, CCL17, CCL22, BCL11B, SLC2A1, BNIP3L, VAMP2, THBS1, TK1, TYMS, BTG2, HIST2H2BE, RUNX3, SNX3, TNFSF14, CCNB1, CD4, CD80, APO…	353	2498	50495	2.3835e-14	1.21606e-10	1.78833e-12
biological_process	GO:0012501	programmed cell death	51	CDKN2D, CEBPB, LILRB1, ADM, AES, DUSP1, DUSP6, EGR1, EGR3, HIPK1, ETS1, IKZF3, TPX2, GAS6, FAM162A, BBC3, GPI, GZMB, HK2, BIRC5, NRBP2, IFI27, IFNG, IL2RB, TNFRSF9, LTA, MAL, MDM4, SHISA5, PDCD1, PDK1, PLK1, PTGIS, CCL3, BCL11B, BNIP3L, AURKA, TAF9, THBS1, TOP2A, BTG2, RUNX3, TNFSF14, TNFSF10, SPHK1, AURKB, DLG5, CD40LG, CD59, ESPL1, CDK1	363	1809	51184	2.78854e-14	1.42271e-10	2.0619e-12
biological_process	GO:0048583	regulation of response to stimulus	74	FAM13A, RAMP1, CDKN2D, LILRB1, CISH, ADM, CD109, MTPN, PIK3R6, CTNND1, TMPRSS6, AES, DUSP1, DUSP6, GPR183, EGR1, HIPK1, ETS1, FOXM1, FOS, GAS6, FAM162A, BBC3, IFNL1, HILPDA, GZMB, ANXA2, CFH, HK2, BIRC5, NRBP2, IFNG, IGFBP2, IL2RB, CCL4L1, FAM132A, LAG3, LTA, MAL, ATXN3, SHISA5, PECAM1, CRTAM, TMEM9B, PTGIR, PTGIS, AFAP1, RNF5, RNF6, RORA, ATXN1, CCL1, CCL3, CCL4, CCL17, CCL22, BNIP3L, VAMP2, TAF…	340	3502	49491	2.85246e-14	1.45532e-10	2.07904e-12
biological_process	GO:0009889	regulation of biosynthetic process	81	EBI3, RAMP1, CEBPB, ZNF266, LILRB1, KLF6, ADM, MTPN, CTNND1, ZNF600, TMPRSS6, AES, DUSP1, EGR1, EGR3, HIPK1, ETS1, IKZF3, ZNF292, FOXM1, RPL13A, FOS, FOSL2, ZNF683, GAS6, IFNL1, COMMD9, UHRF1, BIRC5, TFAP2E, IFI27, IFNG, JUNB, FAM132A, LAG3, MDM4, ATXN3, MYBL2, NAB2, NFIL3, PDK1, PLK1, MED29, ASF1B, ZNF395, ZNF248, PTGIR, PTGIS, MID1IP1, RLN2, RNF6, RORA, RRM2, S100A11, ATXN1, CCL3, CCL4, CREB3L2…	333	4070	48923	3.1039e-14	1.58361e-10	2.23044e-12
biological_process	GO:0042981	regulation of apoptotic process	44	CDKN2D, CEBPB, LILRB1, ADM, AES, DUSP1, DUSP6, EGR1, EGR3, ETS1, IKZF3, GAS6, FAM162A, BBC3, GPI, GZMB, BIRC5, NRBP2, IFI27, IFNG, IL2RB, LTA, MAL, MDM4, PDCD1, PLK1, PTGIS, CCL3, BCL11B, BNIP3L, AURKA, TAF9, THBS1, TOP2A, BTG2, RUNX3, TNFSF14, TNFSF10, SPHK1, AURKB, DLG5, CD40LG, CD59, CDK1	370	1393	51600	5.87655e-14	2.99822e-10	4.16419e-12
biological_process	GO:0043067	regulation of programmed cell death	44	CDKN2D, CEBPB, LILRB1, ADM, AES, DUSP1, DUSP6, EGR1, EGR3, ETS1, IKZF3, GAS6, FAM162A, BBC3, GPI, GZMB, BIRC5, NRBP2, IFI27, IFNG, IL2RB, LTA, MAL, MDM4, PDCD1, PLK1, PTGIS, CCL3, BCL11B, BNIP3L, AURKA, TAF9, THBS1, TOP2A, BTG2, RUNX3, TNFSF14, TNFSF10, SPHK1, AURKB, DLG5, CD40LG, CD59, CDK1	370	1403	51590	7.42226e-14	3.78684e-10	5.18745e-12
biological_process	GO:0071310	cellular response to organic substance	56	PLA2G4B, EBI3, RAMP1, CEBPB, LILRB1, ADAMTS7, CISH, KLF6, CD109, TMPRSS6, DUSP1, DUSP6, EGR1, EGR3, HIPK1, RPL13A, FOS, GAS6, BBC3, BIRC5, IFI27, IFNG, IGFBP2, IL2RB, JUNB, CCL4L1, FAM132A, LTA, MCM2, ATXN3, NFIL3, F11R, IL17RB, PTGIS, RNF5, RORA, CCL1, CCL3, CCL4, CCL17, CCL22, CREB3L2, SP1, VAMP2, THBS1, UBE2G2, DERL1, SHCBP1, TNFSF14, SPHK1, CCNB1, HAP1, CD80, GNG8, CD40LG, CD68	358	2206	50787	7.65478e-14	3.90547e-10	5.27766e-12
biological_process	GO:1903047	mitotic cell cycle process	34	KIF20A, CDKN2D, KIF2C, UBE2C, ZWINT, CDCA5, KIF18B, DUSP1, TUBB, TPX2, FOXM1, BIRC5, KIFC1, STMN1, MCM2, MYBL2, SNX9, PLK1, CDCA8, RRM2, AURKA, TOP2A, TUBA4A, TYMS, CDT1, CDC45, CCNB1, PKMYT1, CCNB2, AURKB, KIF23, ESPL1, CDK1, CDC20	380	833	52160	9.12944e-14	4.65784e-10	6.21045e-12
biological_process	GO:0048731	system development	82	RAMP1, CEBPB, LILRB1, ADAMTS7, ADM, CD109, MTPN, PIK3R6, AES, DUSP6, GPR183, EGR1, EGR3, HIPK1, ETS1, IKZF3, FOXM1, FOS, FOSL2, ZNF683, DFNB31, GAS6, GPI, IFNL1, TCAF2, ANXA2, HK2, NRBP2, IFNG, IL2RB, ITGAX, JUNB, ARG2, STMN1, LTA, MAL, MB, ATXN3, MKI67, NAB2, PDCD1, PECAM1, CABP4, PTGIS, RLN2, RNF6, RORA, ATXN1, CCL3, CREB3L2, BCL11B, SMN1, SP1, AURKA, THBS1, TIE1, TK1, TOP2A, TPM3, TYMS, BTG2, …	332	4225	48768	9.70105e-14	4.94948e-10	6.51247e-12
biological_process	GO:0010941	regulation of cell death	45	CDKN2D, CEBPB, LILRB1, ADM, AES, DUSP1, DUSP6, EGR1, EGR3, ETS1, IKZF3, GAS6, FAM162A, BBC3, GPI, GZMB, BIRC5, NRBP2, IFI27, IFNG, IL2RB, JUNB, LTA, MAL, MDM4, PDCD1, PLK1, PTGIS, CCL3, BCL11B, BNIP3L, AURKA, TAF9, THBS1, TOP2A, BTG2, RUNX3, TNFSF14, TNFSF10, SPHK1, AURKB, DLG5, CD40LG, CD59, CDK1	369	1488	51505	1.22516e-13	6.25075e-10	8.11786e-12
biological_process	GO:0009892	negative regulation of metabolic process	60	CDKN2D, CEBPB, LILRB1, UBE2C, CISH, CD109, TMPRSS6, AES, DUSP1, DUSP6, EGR1, SERPINB1, FOXM1, RPL13A, ZNF683, GAS6, GPI, IFNL1, UHRF1, ANXA2, HK2, BIRC5, NRBP2, IFI27, IFNG, JUNB, FAM132A, LAG3, MDM4, NAB2, NFIL3, F11R, PAM16, PLK1, PTGIS, RNF5, S100A11, ATXN1, CCL3, CCL4, TAF9, THBS1, UBE2G2, ZBTB14, BTG2, SH3BP5L, CDC45, HES7, HAVCR2, RUNX3, SNX3, TNFSF14, TNFSF10, CCNB1, HAP1, PKMYT1, AURKB, C…	354	2532	50461	1.41166e-13	7.20229e-10	9.23371e-12
biological_process	GO:0022402	cell cycle process	41	KIF20A, CDKN2D, KIF2C, UBE2C, ZWINT, CDCA5, KIF18B, DUSP1, TUBB, TPX2, FOXM1, GAS6, BIRC5, IFNG, KIFC1, STMN1, MCM2, MDM4, MKI67, MYBL2, SNX9, PLK1, DDX4, CDCA8, POLD4, RRM2, AURKA, THBS1, TOP2A, TUBA4A, TYMS, CDT1, CDC45, CCNB1, PKMYT1, CCNB2, AURKB, KIF23, ESPL1, CDK1, CDC20	373	1264	51729	2.19549e-13	1.12014e-09	1.4179e-11
biological_process	GO:0034645	cellular macromolecule biosynthetic process	87	POC1B-GALNT4, RAMP1, CDKN2D, CEBPB, ZNF266, ADAMTS7, MRPL10, KLF6, MTPN, CTNND1, ZNF600, TMPRSS6, AES, DUSP1, EGR1, EGR3, HIPK1, ETS1, IKZF3, ZNF292, FOXM1, RPL13A, FOS, FOSL2, ZNF683, GAS6, GPI, IFNL1, C1GALT1C1, COMMD9, UHRF1, BIRC5, TFAP2E, IFI27, IFNG, JUNB, MCM2, MDM4, ATXN3, MYBL2, NAB2, NFIL3, PLK1, CHTF8, MED29, ASF1B, ZNF395, ZNF248, PTGIS, POLD4, RNF6, RORA, RRM2, S100A11, ATXN1, CREB3L…	327	4745	48248	3.15581e-13	1.6101e-09	2.01262e-11
biological_process	GO:0044267	cellular protein metabolic process	87	PLA2G4B, POC1B-GALNT4, UBE2F-SCLY, RAMP1, CDKN2D, UBE2C, ADAMTS7, CISH, MRPL10, CD109, PIK3R6, DUSP1, DUSP6, GPR183, EGR1, SERPINB1, HIPK1, TPX2, FOXM1, RPL13A, FOS, WSB1, GAS6, FAM162A, BBC3, GPI, IFNL1, C1GALT1C1, UHRF1, ANXA2, BIRC5, NRBP2, IFI27, IFNG, IGFBP2, IL2RB, CCL4L1, DTHD1, ATXN3, P4HA1, PAM16, SNX9, PDK1, PECAM1, PLK1, RAB6A, RNF5, RNF6, CCL1, CCL3, CCL4, CCL17, CCL22, BNIP3L, SSR3, …	327	4765	48228	3.53129e-13	1.80167e-09	2.22428e-11
biological_process	GO:0048856	anatomical structure development	90	RAMP1, CEBPB, LILRB1, ADAMTS7, CATSPER2, ADM, CD109, MTPN, PIK3R6, AES, DUSP1, DUSP6, GPR183, EGR1, EGR3, HIPK1, ETS1, IKZF3, FOXM1, FOS, FOSL2, ZNF683, DFNB31, GAS6, GPI, IFNL1, TCAF2, C1GALT1C1, ANXA2, HK2, TFAP2E, NRBP2, IFNG, IL2RB, ITGAX, JUNB, ARG2, STMN1, LTA, MAL, MB, ATXN3, MKI67, NAB2, F11R, PDCD1, PECAM1, CABP4, PTGIS, RLN2, RNF6, RORA, ATXN1, CCL3, CCL17, CREB3L2, BCL11B, SMN1, SP1, A…	324	5020	47973	3.72599e-13	1.901e-09	2.31829e-11
biological_process	GO:0000278	mitotic cell cycle	36	KIF20A, CDKN2D, KIF2C, UBE2C, ZWINT, CDCA5, KIF18B, DUSP1, TUBB, TPX2, FOXM1, BIRC5, KIFC1, STMN1, MCM2, MYBL2, SNX9, PLK1, CDCA8, POLD4, RRM2, AURKA, TOP2A, TUBA4A, TYMS, CDT1, CDC45, SPHK1, CCNB1, PKMYT1, CCNB2, AURKB, KIF23, ESPL1, CDK1, CDC20	378	991	52002	3.82861e-13	1.95336e-09	2.35344e-11
biological_process	GO:0010467	gene expression	91	CEBPB, ZNF266, LILRB1, MRPL10, KLF6, MTPN, CTNND1, ZNF600, TMPRSS6, AES, EGR1, EGR3, HIPK1, ETS1, IKZF3, ZNF292, FOXM1, RPL13A, FOS, FOSL2, ZNF683, DFNB31, LRRC32, GAS6, FAM162A, BBC3, GPI, IFNL1, COMMD9, UHRF1, GZMH, GZMB, CFH, BIRC5, TFAP2E, IFI27, IFNG, JUNB, MDM4, ATXN3, MYBL2, NAB2, NFIL3, PLK1, DDX4, MED29, ASF1B, ZNF395, ZNF248, PTGIS, RLN2, RNF6, RORA, RRM2, ATXN1, CCL3, CCL4, CREB3L2, BC…	323	5148	47845	4.17936e-13	2.13231e-09	2.53846e-11
biological_process	GO:0034097	response to cytokine	32	EBI3, ADAMTS7, CISH, AES, EGR1, HIPK1, ETS1, RPL13A, FOS, GAS6, IFI27, IFNG, IL2RB, JUNB, CCL4L1, LTA, MCM2, NFIL3, IL17RB, PTGIS, RORA, CCL1, CCL3, CCL4, CCL17, CCL22, TAF9, TYMS, UBE2G2, TNFSF14, SPHK1, CD40LG	382	777	52216	4.42285e-13	2.25654e-09	2.65475e-11
cellular_component	GO:0005829	cytosol	67	PLA2G4B, FAM13A, CDKN2D, KIF2C, UBE2C, ZWINT, CDCA5, CISH, ADM, MTPN, PIK3R6, CTNND1, CYB5R3, DUSP6, ENO2, TUBB, RGL1, ARL6IP1, RPL13A, FOS, BBC3, GNA15, GPI, GZMB, ANXA2, HK2, BIRC5, IDI1, STMN1, ATXN3, PFKFB4, PLK1, CDCA8, MOB1A, CABP4, PTGIR, MID1IP1, RAB6A, RRM2, CCL3, SLC2A1, NME1-NME2, SMN1, AURKA, VAMP2, TK1, TNNT3, TPM3, TUBA4A, TYMS, UBE2G2, CNBP, EPM2A, CDT1, PPFIA4, ARHGAP19, EIF3C, SN…	347	3151	49842	4.9167e-13	2.5085e-09	2.91686e-11
biological_process	GO:0006807	nitrogen compound metabolic process	106	PLA2G4B, ABHD14A-ACY1, RAMP1, CDKN2D, CEBPB, ZNF266, CDCA5, MRPL10, KLF6, ADM, MTPN, CTNND1, ZNF600, TMPRSS6, AES, DUSP1, EGR1, EGR3, HACD2, ENO2, HIPK1, ETS1, IKZF3, ZNF292, FOXM1, RPL13A, FOS, FOSL2, ZNF683, GAS6, GPI, SLCO4A1, IFNL1, COMMD9, UHRF1, HK2, HMMR, BIRC5, TFAP2E, IFI27, IFNG, JUNB, ARG2, MCM2, MDM4, ATXN3, MKI67, MYBL2, NAB2, NFIL3, P4HA1, PFKFB4, PLK1, DDX4, CHTF8, MED29, ASF1B, ZN…	308	6539	46454	6.31631e-13	3.22258e-09	3.70412e-11
biological_process	GO:0010468	regulation of gene expression	78	CEBPB, ZNF266, LILRB1, KLF6, MTPN, CTNND1, ZNF600, TMPRSS6, AES, EGR1, EGR3, HIPK1, ETS1, IKZF3, ZNF292, FOXM1, RPL13A, FOS, FOSL2, ZNF683, DFNB31, LRRC32, GAS6, IFNL1, COMMD9, UHRF1, CFH, BIRC5, TFAP2E, IFI27, IFNG, JUNB, MDM4, ATXN3, MYBL2, NAB2, NFIL3, PLK1, MED29, ASF1B, ZNF395, ZNF248, PTGIS, RLN2, RNF6, RORA, RRM2, ATXN1, CCL3, CCL4, CREB3L2, BCL11B, SP1, TAF9, THBS1, TOP2A, EIF3CL, TYMS, Z…	336	4063	48930	6.91478e-13	3.52792e-09	4.009e-11
biological_process	GO:0031324	negative regulation of cellular metabolic process	55	CDKN2D, CEBPB, LILRB1, UBE2C, CISH, CD109, TMPRSS6, AES, DUSP1, DUSP6, EGR1, SERPINB1, FOXM1, RPL13A, ZNF683, GAS6, GPI, IFNL1, UHRF1, ANXA2, HK2, BIRC5, NRBP2, IFI27, IFNG, JUNB, FAM132A, LAG3, MDM4, NAB2, NFIL3, PLK1, PTGIS, RNF5, S100A11, ATXN1, CCL3, CCL4, TAF9, THBS1, ZBTB14, BTG2, SH3BP5L, CDC45, HES7, RUNX3, TNFSF14, TNFSF10, CCNB1, HAP1, PKMYT1, AURKB, CD59, CDC20, PTBP3	359	2266	50727	7.41328e-13	3.78226e-09	4.24973e-11
biological_process	GO:1901360	organic cyclic compound metabolic process	98	RAMP1, CDKN2D, CEBPB, ZNF266, CDCA5, KLF6, ADM, MTPN, CTNND1, CYP2B6, ZNF600, TMPRSS6, AES, CYB5R3, DUSP1, EGR1, EGR3, ENO2, HIPK1, ETS1, IKZF3, ZNF292, FOXM1, RPL13A, FOS, FOSL2, ZNF683, GAS6, GPI, SLCO4A1, IFNL1, COMMD9, UHRF1, HK2, BIRC5, TFAP2E, IDI1, IFI27, IFNG, JUNB, MCM2, MDM4, ATXN3, MKI67, MYBL2, NAB2, NFIL3, P4HA1, PFKFB4, PLK1, DDX4, CHTF8, MED29, ASF1B, ZNF395, ZNF248, PTGIR, PTGIS, …	316	5829	47164	7.59857e-13	3.87679e-09	4.27785e-11
biological_process	GO:0032502	developmental process	96	RAMP1, CEBPB, LILRB1, ADAMTS7, CATSPER2, ADM, CD109, MTPN, SLC2A14, PIK3R6, AES, DUSP1, DUSP6, GPR183, EGR1, EGR3, HIPK1, ETS1, IKZF3, FOXM1, FOS, FOSL2, ZNF683, DFNB31, GAS6, BBC3, GPI, IFNL1, TCAF2, C1GALT1C1, ANXA2, HK2, TFAP2E, NRBP2, IFNG, IGFBP2, IL2RB, ITGAX, JUNB, ARG2, STMN1, LTA, MAL, MB, ATXN3, MKI67, NAB2, F11R, PDCD1, PECAM1, DDX4, ASF1B, CABP4, PTGIS, RLN2, RNF6, RORA, ATXN1, CCL3, …	318	5658	47335	7.63004e-13	3.89285e-09	4.27785e-11
biological_process	GO:0002520	immune system development	32	CEBPB, LILRB1, CD109, PIK3R6, GPR183, EGR1, EGR3, HIPK1, ETS1, IKZF3, FOS, ZNF683, GAS6, IFNL1, TCAF2, ANXA2, IFNG, JUNB, LTA, MB, PDCD1, RORA, CCL3, BCL11B, SP1, TOP2A, HAVCR2, RUNX3, CCNB2, CD4, CD40LG, PTBP3	382	795	52198	7.81809e-13	3.98879e-09	4.33564e-11
biological_process	GO:0044767	single-organism developmental process	95	RAMP1, CEBPB, LILRB1, ADAMTS7, CATSPER2, ADM, CD109, MTPN, SLC2A14, PIK3R6, AES, DUSP1, DUSP6, GPR183, EGR1, EGR3, HIPK1, ETS1, IKZF3, FOXM1, FOS, FOSL2, ZNF683, DFNB31, GAS6, BBC3, GPI, IFNL1, TCAF2, C1GALT1C1, ANXA2, HK2, NRBP2, IFNG, IGFBP2, IL2RB, ITGAX, JUNB, ARG2, STMN1, LTA, MAL, MB, ATXN3, MKI67, NAB2, F11R, PDCD1, PECAM1, DDX4, ASF1B, CABP4, PTGIS, RLN2, RNF6, RORA, ATXN1, CCL3, CCL17, C…	319	5573	47420	8.72292e-13	4.45043e-09	4.78541e-11
biological_process	GO:0010556	regulation of macromolecule biosynthetic process	75	EBI3, RAMP1, CEBPB, ZNF266, LILRB1, KLF6, MTPN, CTNND1, ZNF600, TMPRSS6, AES, DUSP1, EGR1, EGR3, HIPK1, ETS1, IKZF3, ZNF292, FOXM1, RPL13A, FOS, FOSL2, ZNF683, GAS6, IFNL1, COMMD9, UHRF1, BIRC5, TFAP2E, IFI27, IFNG, JUNB, LAG3, MDM4, ATXN3, MYBL2, NAB2, NFIL3, PLK1, MED29, ASF1B, ZNF395, ZNF248, PTGIS, RNF6, RORA, RRM2, S100A11, ATXN1, CCL3, CCL4, CREB3L2, BCL11B, SP1, TAF9, THBS1, TOP2A, EIF3CL,…	339	3844	49149	8.87083e-13	4.5259e-09	4.81479e-11
biological_process	GO:0042127	regulation of cell proliferation	43	EBI3, CDKN2D, CEBPB, LILRB1, ADM, CD109, GPR183, EGR1, EGR3, HIPK1, ETS1, IKZF3, FOXM1, FOSL2, LRRC32, GAS6, IFNL1, HILPDA, ANXA2, BIRC5, TFAP2E, IFNG, IGFBP2, TNFRSF9, JUNB, LTA, MDM4, PRKRIR, PTGIR, S100A11, ATXN1, BCL11B, THBS1, CNBP, BTG2, SHCBP1, RUNX3, SPHK1, CCNB1, DLG5, CD80, CD59, CDC20	371	1464	51529	1.18641e-12	6.05305e-09	6.31695e-11
biological_process	GO:0065009	regulation of molecular function	61	TBC1D3G, FAM13A, CDKN2D, UBE2C, CISH, CD109, MTPN, PIK3R6, AES, DUSP1, DUSP6, SERPINB1, TPX2, RGL1, FOS, GAS6, FAM162A, BBC3, GNA15, GPI, TCAF2, UHRF1, ANXA2, BIRC5, IFI27, IFNG, IL2RB, CCL4L1, F11R, PAM16, SNX9, PLK1, HJURP, SLAMF8, PTGIR, PTGIS, MID1IP1, RLN2, CCL1, CCL3, CCL4, CCL17, CCL22, AURKA, VAMP2, THBS1, TNNT3, DERL1, SH3BP5L, TBC1D3F, ARHGAP19, TNFSF14, TNFSF10, SPHK1, CCNB1, HAP1, PKM…	353	2745	50248	1.18861e-12	6.06428e-09	6.31695e-11
cellular_component	GO:0005576	extracellular region	81	PLA2G4B, EBI3, RAMP1, GNLY, LILRB1, GLIPR1, ADAMTS7, ADM, CD109, MTPN, CTNND1, TMPRSS6, CYB5R3, SERPINB1, ENO2, TUBB, ETS1, GAS6, FAM162A, GPI, IFNL1, C1GALT1C1, HILPDA, GZMK, ANXA2, CFH, HPCAL1, RAB43, IFNG, IGFBP2, TNFRSF9, CCL4L1, FAM132A, KRT81, LAIR2, STMN1, LTA, MB, F11R, SHISA5, SNX9, ANKFY1, PECAM1, CHTF8, CDCA8, MOB1A, IL17RB, PTGIS, RAB6A, RLN2, S100A11, CCL1, CCL3, CCL4, CCL17, CCL22, …	333	4395	48598	1.56198e-12	7.96923e-09	8.2157e-11
biological_process	GO:0044710	single-organism metabolic process	91	PLA2G4B, ABHD14A-ACY1, POC1B-GALNT4, RAMP1, CDKN2D, LILRB1, GLIPR1, UBE2C, ADAMTS7, CDCA5, MRPL10, ADM, PIK3R6, CYP2B6, CYB5R3, DUSP1, DUSP6, GPR183, HACD2, ENO2, FOXM1, RGL1, FOS, GAS6, GPI, C1GALT1C1, UHRF1, ANXA2, CFH, HK2, HMMR, NRBP2, IDI1, IFNG, IL2RB, ARG2, CCL4L1, FAM132A, ATXN3, P4HA1, PDK1, PFKFB4, PLK1, PTGIR, PTGIS, POLD4, MID1IP1, RLN2, RNF5, RORA, RRM2, SCD, CCL1, CCL3, CCL4, CCL17,…	323	5281	47712	1.65601e-12	8.44895e-09	8.62138e-11
biological_process	GO:0044271	cellular nitrogen compound biosynthetic process	84	RAMP1, CDKN2D, CEBPB, ZNF266, MRPL10, KLF6, ADM, MTPN, CTNND1, ZNF600, TMPRSS6, AES, DUSP1, EGR1, EGR3, HIPK1, ETS1, IKZF3, ZNF292, FOXM1, RPL13A, FOS, FOSL2, ZNF683, GAS6, GPI, IFNL1, COMMD9, UHRF1, BIRC5, TFAP2E, IFI27, IFNG, JUNB, ARG2, MDM4, ATXN3, MYBL2, NAB2, NFIL3, PLK1, MED29, ASF1B, ZNF395, ZNF248, PTGIR, PTGIS, POLD4, RLN2, RNF6, RORA, RRM2, ATXN1, CCL3, CCL4, CREB3L2, BCL11B, NME1-NME2…	330	4667	48326	1.82178e-12	9.29471e-09	9.3886e-11
biological_process	GO:0051179	localization	93	KIF20A, RAMP1, LILRB1, KIF2C, ZWINT, CDCA5, CATSPER2, ADM, SLC2A14, EGR3, TUBB, ETS1, ARL6IP1, RPL13A, SLC25A30, DFNB31, LRRC32, GAS6, BBC3, SLCO4A1, TCAF2, SLC43A3, COMMD9, HILPDA, GZMB, ANXA2, HK2, BIRC5, RAB43, IFI27, IFNG, TNFRSF9, ITGAX, KCND1, KIFC1, CCL4L1, FAM132A, STMN1, MAL, MB, ATXN3, F11R, PAM16, SNX9, ANKFY1, PECAM1, PLK1, DDX4, CDCA8, CRTAM, PITPNM2, RAB6A, ATXN1, CCL1, CCL3, CCL4, …	321	5484	47509	2.14436e-12	1.09405e-08	1.09405e-10
biological_process	GO:0010605	negative regulation of macromolecule metabolic process	54	CDKN2D, CEBPB, LILRB1, UBE2C, CISH, CD109, TMPRSS6, AES, DUSP1, DUSP6, EGR1, SERPINB1, FOXM1, RPL13A, ZNF683, GAS6, GPI, IFNL1, UHRF1, ANXA2, BIRC5, IFI27, IFNG, JUNB, LAG3, MDM4, NAB2, NFIL3, PLK1, PTGIS, S100A11, ATXN1, CCL3, CCL4, TAF9, THBS1, UBE2G2, ZBTB14, BTG2, SH3BP5L, CDC45, HES7, HAVCR2, RUNX3, SNX3, TNFSF14, TNFSF10, CCNB1, HAP1, PKMYT1, AURKB, CD59, CDC20, PTBP3	360	2259	50734	2.20386e-12	1.12441e-08	1.11328e-10
cellular_component	GO:0044421	extracellular region part	72	EBI3, RAMP1, GNLY, ADAMTS7, ADM, CD109, MTPN, CTNND1, TMPRSS6, CYB5R3, SERPINB1, ENO2, TUBB, ETS1, GAS6, FAM162A, GPI, IFNL1, C1GALT1C1, HILPDA, ANXA2, CFH, HPCAL1, RAB43, IFNG, IGFBP2, TNFRSF9, CCL4L1, FAM132A, KRT81, STMN1, LTA, MB, F11R, SHISA5, SNX9, ANKFY1, PECAM1, CHTF8, CDCA8, MOB1A, PTGIS, RAB6A, S100A11, CCL1, CCL3, CCL4, CCL17, CCL22, SLC2A1, SLC2A3, VAMP2, THBS1, TPM3, TUBA4A, BTG2, SH…	342	3688	49305	2.8238e-12	1.4407e-08	1.41245e-10
biological_process	GO:0006139	nucleobase-containing compound metabolic process	92	RAMP1, CDKN2D, CEBPB, ZNF266, CDCA5, KLF6, ADM, MTPN, CTNND1, ZNF600, TMPRSS6, AES, DUSP1, EGR1, EGR3, ENO2, HIPK1, ETS1, IKZF3, ZNF292, FOXM1, RPL13A, FOS, FOSL2, ZNF683, GAS6, GPI, IFNL1, COMMD9, UHRF1, HK2, BIRC5, TFAP2E, IFI27, IFNG, JUNB, MCM2, MDM4, ATXN3, MKI67, MYBL2, NAB2, NFIL3, PFKFB4, PLK1, DDX4, CHTF8, MED29, ASF1B, ZNF395, ZNF248, PTGIR, PTGIS, POLD4, RLN2, RNF6, RORA, RRM2, S100A11…	322	5431	47562	3.14508e-12	1.60462e-08	1.55788e-10
biological_process	GO:0046483	heterocycle metabolic process	94	RAMP1, CDKN2D, CEBPB, ZNF266, CDCA5, KLF6, ADM, MTPN, CTNND1, ZNF600, TMPRSS6, AES, DUSP1, EGR1, EGR3, ENO2, HIPK1, ETS1, IKZF3, ZNF292, FOXM1, RPL13A, FOS, FOSL2, ZNF683, GAS6, GPI, IFNL1, COMMD9, UHRF1, HK2, BIRC5, TFAP2E, IFI27, IFNG, JUNB, MCM2, MDM4, ATXN3, MKI67, MYBL2, NAB2, NFIL3, P4HA1, PFKFB4, PLK1, DDX4, CHTF8, MED29, ASF1B, ZNF395, ZNF248, PTGIR, PTGIS, POLD4, RLN2, RNF6, RORA, RRM2, …	320	5604	47389	3.28287e-12	1.67492e-08	1.6105e-10
biological_process	GO:0010646	regulation of cell communication	62	FAM13A, RAMP1, CDKN2D, CISH, ADM, CD109, PIK3R6, CTNND1, TMPRSS6, AES, DUSP1, DUSP6, GPR183, EGR1, HIPK1, FOXM1, GAS6, FAM162A, BBC3, IFNL1, GZMB, ANXA2, HK2, BIRC5, NRBP2, IFNG, IGFBP2, IL2RB, CCL4L1, FAM132A, MAL, SHISA5, PECAM1, TMEM9B, PTGIR, PTGIS, AFAP1, RNF5, RNF6, RORA, ATXN1, CCL1, CCL3, CCL4, CCL17, CCL22, SLC2A1, BNIP3L, VAMP2, TAF9, THBS1, ARHGAP19, RUNX3, SNX3, TNFSF14, TNFSF10, SPHK…	352	2902	50091	3.71715e-12	1.89649e-08	1.80618e-10
biological_process	GO:0032268	regulation of cellular protein metabolic process	55	RAMP1, CDKN2D, UBE2C, CISH, CD109, PIK3R6, DUSP1, DUSP6, GPR183, EGR1, SERPINB1, TPX2, FOXM1, RPL13A, GAS6, FAM162A, BBC3, GPI, IFNL1, UHRF1, ANXA2, BIRC5, IFI27, IFNG, IL2RB, CCL4L1, DTHD1, SNX9, PECAM1, PLK1, CCL1, CCL3, CCL4, CCL17, CCL22, AURKA, TAF9, THBS1, EIF3CL, BTG2, DERL1, SH3BP5L, EIF3C, SNX3, TNFSF14, TNFSF10, SPHK1, CCNB1, HAP1, PKMYT1, CD4, CD80, CD59, CDK1, CDC20	359	2377	50616	4.43792e-12	2.26423e-08	2.13606e-10
biological_process	GO:0051171	regulation of nitrogen compound metabolic process	77	RAMP1, CEBPB, ZNF266, KLF6, ADM, MTPN, CTNND1, ZNF600, TMPRSS6, AES, DUSP1, EGR1, EGR3, HIPK1, ETS1, IKZF3, ZNF292, FOXM1, RPL13A, FOS, FOSL2, ZNF683, GAS6, IFNL1, COMMD9, UHRF1, BIRC5, TFAP2E, IFI27, IFNG, JUNB, MDM4, ATXN3, MYBL2, NAB2, NFIL3, PLK1, MED29, ASF1B, ZNF395, ZNF248, PTGIR, PTGIS, RLN2, RNF6, RORA, RRM2, S100A11, ATXN1, CCL3, CCL4, CREB3L2, BCL11B, SP1, TAF9, THBS1, TOP2A, EIF3CL, T…	337	4133	48860	4.7334e-12	2.41498e-08	2.25699e-10
biological_process	GO:0048534	hematopoietic or lymphoid organ development	30	CEBPB, LILRB1, CD109, PIK3R6, GPR183, EGR1, EGR3, HIPK1, ETS1, IKZF3, FOS, ZNF683, GAS6, IFNL1, TCAF2, ANXA2, IFNG, JUNB, LTA, MB, RORA, CCL3, BCL11B, SP1, TOP2A, RUNX3, CCNB2, CD4, CD40LG, PTBP3	384	748	52245	5.0073e-12	2.55472e-08	2.36548e-10
biological_process	GO:0034641	cellular nitrogen compound metabolic process	100	PLA2G4B, RAMP1, CDKN2D, CEBPB, ZNF266, CDCA5, MRPL10, KLF6, ADM, MTPN, CTNND1, ZNF600, TMPRSS6, AES, DUSP1, EGR1, EGR3, ENO2, HIPK1, ETS1, IKZF3, ZNF292, FOXM1, RPL13A, FOS, FOSL2, ZNF683, GAS6, GPI, IFNL1, COMMD9, UHRF1, HK2, BIRC5, TFAP2E, IFI27, IFNG, JUNB, ARG2, MCM2, MDM4, ATXN3, MKI67, MYBL2, NAB2, NFIL3, PFKFB4, PLK1, DDX4, CHTF8, MED29, ASF1B, ZNF395, ZNF248, PTGIR, PTGIS, POLD4, RLN2, RN…	314	6227	46766	6.45392e-12	3.29279e-08	3.02091e-10
biological_process	GO:0019219	regulation of nucleobase-containing compound metabolic process	73	RAMP1, CEBPB, ZNF266, KLF6, ADM, MTPN, CTNND1, ZNF600, TMPRSS6, AES, DUSP1, EGR1, EGR3, HIPK1, ETS1, IKZF3, ZNF292, FOXM1, FOS, FOSL2, ZNF683, GAS6, IFNL1, COMMD9, UHRF1, BIRC5, TFAP2E, IFI27, IFNG, JUNB, MDM4, ATXN3, MYBL2, NAB2, NFIL3, PLK1, MED29, ASF1B, ZNF395, ZNF248, PTGIR, PTGIS, RLN2, RNF6, RORA, RRM2, S100A11, ATXN1, CCL3, CCL4, CREB3L2, BCL11B, SP1, TAF9, THBS1, TOP2A, TYMS, ZBTB14, CNB…	341	3853	49140	7.91576e-12	4.03862e-08	3.67147e-10
biological_process	GO:0034654	nucleobase-containing compound biosynthetic process	76	RAMP1, CDKN2D, CEBPB, ZNF266, KLF6, ADM, MTPN, CTNND1, ZNF600, TMPRSS6, AES, DUSP1, EGR1, EGR3, HIPK1, ETS1, IKZF3, ZNF292, FOXM1, RPL13A, FOS, FOSL2, ZNF683, GAS6, GPI, IFNL1, COMMD9, UHRF1, BIRC5, TFAP2E, IFI27, IFNG, JUNB, MDM4, ATXN3, MYBL2, NAB2, NFIL3, PLK1, MED29, ASF1B, ZNF395, ZNF248, PTGIR, PTGIS, POLD4, RLN2, RNF6, RORA, RRM2, ATXN1, CCL3, CCL4, CREB3L2, BCL11B, NME1-NME2, SP1, TAF9, T…	338	4120	48873	9.55063e-12	4.87273e-08	4.38985e-10
biological_process	GO:0006725	cellular aromatic compound metabolic process	93	RAMP1, CDKN2D, CEBPB, ZNF266, CDCA5, KLF6, ADM, MTPN, CTNND1, ZNF600, TMPRSS6, AES, DUSP1, EGR1, EGR3, ENO2, HIPK1, ETS1, IKZF3, ZNF292, FOXM1, RPL13A, FOS, FOSL2, ZNF683, GAS6, GPI, SLCO4A1, IFNL1, COMMD9, UHRF1, HK2, BIRC5, TFAP2E, IFI27, IFNG, JUNB, MCM2, MDM4, ATXN3, MKI67, MYBL2, NAB2, NFIL3, PFKFB4, PLK1, DDX4, CHTF8, MED29, ASF1B, ZNF395, ZNF248, PTGIR, PTGIS, POLD4, RLN2, RNF6, RORA, RRM2…	321	5622	47371	1.16463e-11	5.94192e-08	5.30529e-10
biological_process	GO:0006793	phosphorus metabolic process	62	PLA2G4B, RAMP1, CDKN2D, CISH, ADM, CD109, PIK3R6, DUSP1, DUSP6, GPR183, HACD2, ENO2, HIPK1, TPX2, FOXM1, FOS, GAS6, GPI, IFNL1, ANXA2, HK2, BIRC5, NRBP2, IDI1, IFNG, IL2RB, CCL4L1, SNX9, PDK1, PECAM1, PFKFB4, PLK1, SLAMF8, PTGIR, PTGIS, RLN2, RORA, RRM2, ATXN1, CCL1, CCL3, CCL4, CCL17, CCL22, NME1-NME2, AURKA, THBS1, TIE1, TK1, TYMS, EPM2A, SH3BP5L, RUNX3, SPHK1, CCNB1, PKMYT1, CD4, AURKB, CD80, …	352	2987	50006	1.18805e-11	6.06146e-08	5.36412e-10
biological_process	GO:0006955	immune response	43	EBI3, CEBPB, LILRB1, ADM, PIK3R6, DUSP6, GPR183, EGR1, ETS1, RPL13A, FOS, GAS6, GPI, IFNL1, GZMH, GZMB, CFH, IFI27, IRGM, IFNG, IL2RB, CCL4L1, LAG3, LTA, NFIL3, PDCD1, CRTAM, RORA, CCL1, CCL3, CCL4, CCL17, CCL22, VAMP2, THBS1, HIST2H2BE, TNFSF14, TNFSF10, CD4, CD80, APOBEC3B, CD40LG, CD59	371	1583	51410	1.31967e-11	6.73293e-08	5.90608e-10
biological_process	GO:1901362	organic cyclic compound biosynthetic process	78	RAMP1, CDKN2D, CEBPB, ZNF266, KLF6, ADM, MTPN, CTNND1, ZNF600, TMPRSS6, AES, CYB5R3, DUSP1, EGR1, EGR3, HIPK1, ETS1, IKZF3, ZNF292, FOXM1, RPL13A, FOS, FOSL2, ZNF683, GAS6, GPI, IFNL1, COMMD9, UHRF1, BIRC5, TFAP2E, IDI1, IFI27, IFNG, JUNB, MDM4, ATXN3, MYBL2, NAB2, NFIL3, PLK1, MED29, ASF1B, ZNF395, ZNF248, PTGIR, PTGIS, POLD4, RLN2, RNF6, RORA, RRM2, ATXN1, CCL3, CCL4, CREB3L2, BCL11B, NME1-NME2…	336	4309	48684	1.33839e-11	6.82847e-08	5.9378e-10
biological_process	GO:0045321	leukocyte activation	28	EBI3, CEBPB, LILRB1, PIK3R6, GPR183, EGR1, EGR3, IKZF3, ZNF683, LRRC32, GAS6, IFNL1, IFNG, IGFBP2, ITGAD, LAG3, PDCD1, CRTAM, RORA, CCL3, BCL11B, VAMP2, THBS1, TNFSF14, CD4, CD80, CD40LG, CD59	386	682	52311	1.76126e-11	8.98595e-08	7.74651e-10
biological_process	GO:0006796	phosphate-containing compound metabolic process	61	PLA2G4B, RAMP1, CDKN2D, CISH, ADM, CD109, PIK3R6, DUSP1, DUSP6, GPR183, ENO2, HIPK1, TPX2, FOXM1, FOS, GAS6, GPI, IFNL1, ANXA2, HK2, BIRC5, NRBP2, IDI1, IFNG, IL2RB, CCL4L1, SNX9, PDK1, PECAM1, PFKFB4, PLK1, SLAMF8, PTGIR, PTGIS, RLN2, RORA, RRM2, ATXN1, CCL1, CCL3, CCL4, CCL17, CCL22, NME1-NME2, AURKA, THBS1, TIE1, TK1, TYMS, EPM2A, SH3BP5L, RUNX3, SPHK1, CCNB1, PKMYT1, CD4, AURKB, CD80, TP53I3,…	353	2941	50052	1.86707e-11	9.52581e-08	8.14172e-10
biological_process	GO:0001775	cell activation	32	EBI3, CEBPB, LILRB1, PIK3R6, GPR183, EGR1, EGR3, IKZF3, ZNF683, LRRC32, GAS6, GNA15, IFNL1, C1GALT1C1, IFNG, IGFBP2, ITGAD, LAG3, PDCD1, PECAM1, CRTAM, RORA, CCL3, BCL11B, VAMP2, THBS1, TUBA4A, TNFSF14, CD4, CD80, CD40LG, CD59	382	910	52083	2.12902e-11	1.08623e-07	9.17539e-10
biological_process	GO:0046649	lymphocyte activation	26	EBI3, CEBPB, LILRB1, PIK3R6, GPR183, EGR1, EGR3, IKZF3, ZNF683, LRRC32, GAS6, IFNL1, IFNG, IGFBP2, ITGAD, LAG3, PDCD1, CRTAM, RORA, BCL11B, VAMP2, TNFSF14, CD4, CD80, CD40LG, CD59	388	585	52408	2.14009e-11	1.09187e-07	9.17539e-10
biological_process	GO:0051641	cellular localization	60	RAMP1, LILRB1, KIF2C, ZWINT, CDCA5, ADM, TUBB, ARL6IP1, RPL13A, SLC25A30, LRRC32, GAS6, BBC3, TCAF2, GZMB, ANXA2, HK2, BIRC5, RAB43, IFI27, IFNG, TNFRSF9, ITGAX, KIFC1, FAM132A, MAL, F11R, PAM16, SNX9, ANKFY1, PECAM1, PLK1, CDCA8, CRTAM, RAB6A, ATXN1, CCL3, CREB3L2, SLC2A1, BNIP3L, SSR3, AURKA, SURF4, VAMP2, THBS1, TUBA4A, UBE2G2, DERL1, PLEKHA8, PPFIA4, SNX3, TNFSF14, SPHK1, CCNB1, HAP1, CD4, AU…	354	2882	50111	2.46344e-11	1.25685e-07	1.04737e-09
biological_process	GO:0035556	intracellular signal transduction	56	FAM13A, CDKN2D, CEBPB, KIF2C, ZWINT, CISH, ADM, PIK3R6, DUSP1, DUSP6, GPR183, HIPK1, FOXM1, FOS, WSB1, GAS6, BBC3, IFNL1, GZMB, BIRC5, RAB43, IFNG, IL2RB, CCL4L1, FAM132A, STMN1, MDM4, SHISA5, PDK1, PECAM1, PLK1, CDCA8, MOB1A, TMEM9B, PTGIR, RAB6A, RORA, CCL1, CCL3, CCL4, CCL17, CCL22, TAF9, THBS1, SH3BP5L, ARHGAP19, TNFSF14, TNFSF10, SPHK1, HAP1, CD4, AURKB, CD80, HOMER2, CDK1, CDC20	358	2570	50423	2.53812e-11	1.29495e-07	1.0702e-09
biological_process	GO:0018130	heterocycle biosynthetic process	76	RAMP1, CDKN2D, CEBPB, ZNF266, KLF6, ADM, MTPN, CTNND1, ZNF600, TMPRSS6, AES, DUSP1, EGR1, EGR3, HIPK1, ETS1, IKZF3, ZNF292, FOXM1, RPL13A, FOS, FOSL2, ZNF683, GAS6, GPI, IFNL1, COMMD9, UHRF1, BIRC5, TFAP2E, IFI27, IFNG, JUNB, MDM4, ATXN3, MYBL2, NAB2, NFIL3, PLK1, MED29, ASF1B, ZNF395, ZNF248, PTGIR, PTGIS, POLD4, RLN2, RNF6, RORA, RRM2, ATXN1, CCL3, CCL4, CREB3L2, BCL11B, NME1-NME2, SP1, TAF9, T…	338	4185	48808	2.62426e-11	1.3389e-07	1.09746e-09
biological_process	GO:0019438	aromatic compound biosynthetic process	76	RAMP1, CDKN2D, CEBPB, ZNF266, KLF6, ADM, MTPN, CTNND1, ZNF600, TMPRSS6, AES, DUSP1, EGR1, EGR3, HIPK1, ETS1, IKZF3, ZNF292, FOXM1, RPL13A, FOS, FOSL2, ZNF683, GAS6, GPI, IFNL1, COMMD9, UHRF1, BIRC5, TFAP2E, IFI27, IFNG, JUNB, MDM4, ATXN3, MYBL2, NAB2, NFIL3, PLK1, MED29, ASF1B, ZNF395, ZNF248, PTGIR, PTGIS, POLD4, RLN2, RNF6, RORA, RRM2, ATXN1, CCL3, CCL4, CREB3L2, BCL11B, NME1-NME2, SP1, TAF9, T…	338	4190	48803	2.68721e-11	1.37101e-07	1.11465e-09
molecular_function	GO:0097159	organic cyclic compound binding	94	KIF20A, CEBPB, ZNF266, KIF2C, UBE2C, MRPL10, KLF6, MTPN, KIF18B, CYP2B6, ZNF600, CYB5R3, GPR183, EGR1, EGR3, TUBB, HIPK1, ETS1, IKZF3, TPX2, ZNF292, FOXM1, RPL13A, FOS, FOSL2, ZNF683, SETBP1, GNA15, UHRF1, ANXA2, HK2, RAB43, TFAP2E, NRBP2, IRGM, JUNB, KIFC1, MB, MCM2, MKI67, MYBL2, NFIL3, PDK1, PFKFB4, PLK1, DDX4, CHTF8, HJURP, ZNF395, PRKRIR, ZNF248, PTGIS, RAB6A, RNF6, RORA, ATXN1, CREB3L2, BCL…	320	5870	47123	3.51198e-11	1.79181e-07	1.44501e-09
biological_process	GO:0009966	regulation of signal transduction	55	FAM13A, RAMP1, CDKN2D, CISH, ADM, CD109, PIK3R6, CTNND1, TMPRSS6, AES, DUSP1, DUSP6, GPR183, EGR1, HIPK1, FOXM1, GAS6, FAM162A, BBC3, IFNL1, GZMB, ANXA2, BIRC5, IFNG, IGFBP2, IL2RB, CCL4L1, FAM132A, MAL, SHISA5, PECAM1, TMEM9B, PTGIR, PTGIS, AFAP1, RNF6, RORA, ATXN1, CCL1, CCL3, CCL4, CCL17, CCL22, TAF9, THBS1, ARHGAP19, RUNX3, SNX3, TNFSF14, TNFSF10, SPHK1, HAP1, CD4, HOMER2, CDK1	359	2519	50474	3.70066e-11	1.88808e-07	1.51046e-09
biological_process	GO:2000112	regulation of cellular macromolecule biosynthetic process	70	RAMP1, CEBPB, ZNF266, KLF6, MTPN, CTNND1, ZNF600, TMPRSS6, AES, DUSP1, EGR1, EGR3, HIPK1, ETS1, IKZF3, ZNF292, FOXM1, RPL13A, FOS, FOSL2, ZNF683, GAS6, IFNL1, COMMD9, UHRF1, BIRC5, TFAP2E, IFI27, IFNG, JUNB, MDM4, ATXN3, MYBL2, NAB2, NFIL3, PLK1, MED29, ASF1B, ZNF395, ZNF248, PTGIS, RNF6, RORA, RRM2, S100A11, ATXN1, CREB3L2, BCL11B, SP1, TAF9, THBS1, TOP2A, EIF3CL, TYMS, ZBTB14, CNBP, ZBTB25, CA9…	344	3740	49253	3.92569e-11	2.00289e-07	1.58959e-09
biological_process	GO:0030097	hemopoiesis	28	CEBPB, LILRB1, CD109, PIK3R6, GPR183, EGR1, EGR3, HIPK1, ETS1, IKZF3, FOS, ZNF683, GAS6, IFNL1, TCAF2, ANXA2, IFNG, JUNB, MB, RORA, CCL3, BCL11B, SP1, TOP2A, RUNX3, CD4, CD40LG, PTBP3	386	709	52284	4.07092e-11	2.07698e-07	1.63542e-09
biological_process	GO:0051704	multi-organism process	52	CEBPB, GNLY, LILRB1, CATSPER2, ADM, SLC2A14, ETS1, RPL13A, FOS, GAS6, HAVCR1, IFNL1, HILPDA, RAB43, IFNG, IGFBP2, IL2RB, ITGAX, JUNB, KIFC1, STMN1, LTA, F11R, DDX4, ASF1B, SLAMF8, PTGIR, PTGIS, RAB6A, RLN2, RNF5, CCL1, CCL3, CCL4, CCL22, BNIP3L, SP1, AURKA, TAF9, TK1, TOP2A, TYMS, DERL1, HIST2H2BE, HAVCR2, SNX3, CCNB1, CD4, CD80, GNG8, APOBEC3B, CDK1	362	2298	50695	4.18779e-11	2.13661e-07	1.66923e-09
biological_process	GO:0051726	regulation of cell cycle	32	CDKN2D, LILRB1, UBE2C, ZWINT, CDCA5, DUSP1, ETS1, TPX2, FOXM1, GAS6, BIRC5, IFNG, JUNB, MDM4, MYBL2, PLK1, AURKA, THBS1, TOP2A, CDT1, CDC45, RUNX3, SPHK1, CCNB1, PKMYT1, CCNB2, AURKB, KIF23, ESPL1, KIAA0101, CDK1, CDC20	382	937	52056	4.29378e-11	2.19069e-07	1.69821e-09
molecular_function	GO:1901363	heterocyclic compound binding	93	KIF20A, CEBPB, ZNF266, KIF2C, UBE2C, MRPL10, KLF6, MTPN, KIF18B, CYP2B6, ZNF600, CYB5R3, EGR1, EGR3, TUBB, HIPK1, ETS1, IKZF3, TPX2, ZNF292, FOXM1, RPL13A, FOS, FOSL2, ZNF683, SETBP1, GNA15, UHRF1, ANXA2, HK2, RAB43, TFAP2E, NRBP2, IRGM, JUNB, KIFC1, MB, MCM2, MKI67, MYBL2, NFIL3, PDK1, PFKFB4, PLK1, DDX4, CHTF8, HJURP, ZNF395, PRKRIR, ZNF248, PTGIS, RAB6A, RNF6, RORA, ATXN1, CREB3L2, BCL11B, NME…	321	5793	47200	4.32952e-11	2.20892e-07	1.69917e-09
molecular_function	GO:0043167	ion binding	95	POC1B-GALNT4, KIF20A, ZNF266, KIF2C, UBE2C, ADAMTS7, KLF6, KIF18B, CYP2B6, ZNF600, CYB5R3, EGR1, EGR3, ENO2, TUBB, HIPK1, IKZF3, TPX2, ZNF292, ZNF683, GAS6, GNA15, UHRF1, ANXA2, CFH, HK2, HPCAL1, BIRC5, RAB43, NRBP2, IDI1, IRGM, ITGAD, ITGAX, KCND1, KIFC1, ARG2, MB, MCM2, MDM4, MKI67, P4HA1, SNX9, ANKFY1, PDK1, PFKFB4, PLK1, DDX4, MOB1A, ZNF395, PRKRIR, CABP4, ZNF248, PTGIS, RAB6A, RNF5, RNF6, RO…	319	6001	46992	5.19755e-11	2.65179e-07	2.02427e-09
cellular_component	GO:0044425	membrane part	99	LRRC70, POC1B-GALNT4, LPAR6, RAMP1, LILRB1, GLIPR1, CATSPER2, PAQR4, CD109, SLC2A14, PIK3R6, CYP2B6, TMPRSS6, CYB5R3, GPR183, HACD2, ARL6IP1, SLC25A30, DFNB31, LRRC32, FAM162A, HAVCR1, GNA15, SLCO4A1, IFNL1, SLC43A3, C1GALT1C1, HILPDA, GZMB, ANXA2, IFI27, FCRL6, IRGM, IFNG, IGFBP2, IL2RB, TNFRSF9, ITGAD, ITGAX, KCND1, LAG3, LINC00998, MAL, ATXN3, F11R, PAM16, SHISA5, PDCD1, SNX9, ANKFY1, PECAM1, …	315	6381	46612	5.79389e-11	2.95604e-07	2.23943e-09
biological_process	GO:0006952	defense response	44	CEBPB, GNLY, LILRB1, ADM, PIK3R6, DUSP6, EGR1, ETS1, RPL13A, FOS, IFNL1, HILPDA, GZMB, CFH, IFI27, IRGM, IFNG, IL2RB, ITGAX, CCL4L1, FAM132A, LAG3, LTA, F11R, IL17RB, CRTAM, SLAMF8, PTGIS, RORA, CCL1, CCL3, CCL4, CCL17, CCL22, BNIP3L, VAMP2, THBS1, HIST2H2BE, SPHK1, CD4, CD80, APOBEC3B, CD40LG, CD59	370	1748	51245	7.5606e-11	3.85742e-07	2.90031e-09
biological_process	GO:0000280	nuclear division	24	KIF2C, UBE2C, ZWINT, CDCA5, KIF18B, TPX2, BIRC5, KIFC1, MKI67, MYBL2, SNX9, PLK1, DDX4, CDCA8, AURKA, TOP2A, CCNB1, PKMYT1, CCNB2, AURKB, KIF23, ESPL1, CDK1, CDC20	390	522	52471	7.74297e-11	3.95046e-07	2.94811e-09
biological_process	GO:0065008	regulation of biological quality	65	GNLY, KIF2C, CATSPER2, ADM, MTPN, PIK3R6, TMPRSS6, EGR1, ETS1, DFNB31, GAS6, BBC3, GNA15, GPI, SLCO4A1, C1GALT1C1, HILPDA, GZMB, ANXA2, HK2, BIRC5, IFNG, ITGAX, KIFC1, FAM132A, MB, MDM4, F11R, PECAM1, PLK1, SLAMF8, AGTRAP, PTGIR, POLD4, RNF5, RNF6, RORA, ATXN1, CCL1, CCL3, CCL4, TMPRSS3, SLC2A1, BNIP3L, SP1, AURKA, VAMP2, TAF9, THBS1, TUBA4A, TYMS, DERL1, SLC38A1, PPFIA4, TNFSF14, KCNK17, CCNB2, …	349	3373	49620	1.01882e-10	5.19801e-07	3.85038e-09
biological_process	GO:0016310	phosphorylation	48	CDKN2D, CISH, CD109, PIK3R6, DUSP1, DUSP6, GPR183, ENO2, HIPK1, TPX2, FOXM1, FOS, GAS6, GPI, IFNL1, ANXA2, HK2, BIRC5, NRBP2, IFNG, IL2RB, CCL4L1, SNX9, PDK1, PECAM1, PFKFB4, PLK1, SLAMF8, ATXN1, CCL1, CCL3, CCL4, CCL17, CCL22, NME1-NME2, AURKA, THBS1, TIE1, TK1, SH3BP5L, RUNX3, SPHK1, CCNB1, PKMYT1, CD4, AURKB, CD80, CDK1	366	2060	50933	1.07879e-10	5.504e-07	4.04706e-09
biological_process	GO:0090304	nucleic acid metabolic process	82	CDKN2D, CEBPB, ZNF266, CDCA5, KLF6, MTPN, CTNND1, ZNF600, TMPRSS6, AES, DUSP1, EGR1, EGR3, HIPK1, ETS1, IKZF3, ZNF292, FOXM1, RPL13A, FOS, FOSL2, ZNF683, GAS6, GPI, IFNL1, COMMD9, UHRF1, BIRC5, TFAP2E, IFI27, IFNG, JUNB, MCM2, MDM4, ATXN3, MKI67, MYBL2, NAB2, NFIL3, PLK1, DDX4, CHTF8, MED29, ASF1B, ZNF395, ZNF248, PTGIS, POLD4, RNF6, RORA, RRM2, S100A11, ATXN1, CCL3, CCL4, CREB3L2, BCL11B, SMN1, …	332	4876	48117	1.15572e-10	5.89648e-07	4.304e-09
biological_process	GO:0048513	organ development	60	CEBPB, LILRB1, ADAMTS7, ADM, CD109, MTPN, PIK3R6, AES, DUSP6, GPR183, EGR1, EGR3, HIPK1, ETS1, IKZF3, FOXM1, FOS, FOSL2, ZNF683, DFNB31, GAS6, IFNL1, TCAF2, ANXA2, HK2, IFNG, ITGAX, JUNB, ARG2, STMN1, LTA, MB, MKI67, NAB2, PECAM1, CABP4, PTGIS, RORA, ATXN1, CCL3, CREB3L2, BCL11B, SP1, THBS1, TK1, TOP2A, TPM3, TYMS, BTG2, RUNX3, SPHK1, CCNB1, HAP1, CCNB2, CD4, DLG5, GNG8, CD40LG, MICAL2, PTBP3	354	3000	49993	1.38104e-10	7.04605e-07	5.10583e-09
cellular_component	GO:0005615	extracellular space	37	EBI3, RAMP1, GNLY, ADM, CD109, TMPRSS6, SERPINB1, ENO2, GAS6, GPI, IFNL1, HILPDA, ANXA2, CFH, IFNG, IGFBP2, TNFRSF9, CCL4L1, FAM132A, KRT81, LTA, PECAM1, PTGIS, S100A11, CCL1, CCL3, CCL4, CCL17, CCL22, SLC2A1, THBS1, HIST2H2BE, FGFBP2, TNFSF14, TNFSF10, CD40LG, CD59	377	1307	51686	1.5568e-10	7.9428e-07	5.71425e-09
biological_process	GO:0008104	protein localization	51	KIF20A, RAMP1, LILRB1, CDCA5, ARL6IP1, RPL13A, DFNB31, LRRC32, GAS6, BBC3, TCAF2, GZMB, ANXA2, HK2, BIRC5, RAB43, IFI27, IFNG, TNFRSF9, ITGAX, FAM132A, MAL, ATXN3, F11R, PAM16, SNX9, PLK1, DDX4, CRTAM, RAB6A, CCL3, SLC2A1, BNIP3L, SSR3, AURKA, SURF4, VAMP2, UBE2G2, DERL1, PLEKHA8, SNX3, TNFSF14, SPHK1, CCNB1, HAP1, CD4, AURKB, DLG5, SYTL3, CD40LG, CDK1	363	2313	50680	1.60624e-10	8.19504e-07	5.8536e-09
biological_process	GO:0007067	mitotic nuclear division	21	KIF2C, UBE2C, ZWINT, CDCA5, KIF18B, TPX2, BIRC5, KIFC1, MYBL2, SNX9, PLK1, CDCA8, AURKA, CCNB1, PKMYT1, CCNB2, AURKB, KIF23, ESPL1, CDK1, CDC20	393	402	52591	1.81482e-10	9.25919e-07	6.5668e-09
biological_process	GO:0023051	regulation of signaling	58	FAM13A, RAMP1, CDKN2D, CISH, ADM, CD109, PIK3R6, CTNND1, TMPRSS6, AES, DUSP1, DUSP6, GPR183, EGR1, HIPK1, FOXM1, GAS6, FAM162A, BBC3, IFNL1, GZMB, ANXA2, BIRC5, IFNG, IGFBP2, IL2RB, CCL4L1, FAM132A, MAL, SHISA5, PECAM1, TMEM9B, PTGIR, PTGIS, AFAP1, RNF6, RORA, ATXN1, CCL1, CCL3, CCL4, CCL17, CCL22, SLC2A1, VAMP2, TAF9, THBS1, ARHGAP19, RUNX3, SNX3, TNFSF14, TNFSF10, SPHK1, HAP1, CD4, HOMER2, CDK1…	356	2855	50138	2.21964e-10	1.13246e-06	7.97508e-09
biological_process	GO:0009611	response to wounding	32	KIF2C, KLF6, ADM, CD109, MTPN, PIK3R6, TMPRSS6, ETS1, GAS6, GNA15, C1GALT1C1, ANXA2, CFH, ITGAX, KIFC1, CCL4L1, FAM132A, LTA, F11R, PECAM1, PTGIR, PTGIS, RORA, CCL3, CCL4, VAMP2, THBS1, TUBA4A, CCNB1, KIF23, CD40LG, CD59	382	1005	51988	2.25658e-10	1.1513e-06	8.05108e-09
biological_process	GO:0070555	response to interleukin-1	13	ADAMTS7, AES, EGR1, ETS1, CCL4L1, PTGIS, RORA, CCL1, CCL3, CCL4, CCL17, CCL22, TAF9	401	110	52883	2.35622e-10	1.20214e-06	8.3482e-09
biological_process	GO:0051128	regulation of cellular component organization	47	CDKN2D, LILRB1, UBE2C, CDCA5, MTPN, DUSP1, ETS1, TPX2, FOXM1, RPL13A, GAS6, FAM162A, BBC3, TCAF2, GZMB, ANXA2, HK2, BIRC5, IGFBP2, ITGAX, STMN1, F11R, SNX9, ANKFY1, PLK1, HJURP, MID1IP1, AFAP1, RNF5, RNF6, CCL3, BNIP3L, AURKA, SURF4, TAF9, THBS1, CDC45, SNX3, TNFSF14, TNFSF10, SPHK1, CCNB1, HAP1, PKMYT1, AURKB, ESPL1, CDC20	367	2037	50956	2.3934e-10	1.22111e-06	8.42147e-09
biological_process	GO:0048285	organelle fission	24	KIF2C, UBE2C, ZWINT, CDCA5, KIF18B, TPX2, BIRC5, KIFC1, MKI67, MYBL2, SNX9, PLK1, DDX4, CDCA8, AURKA, TOP2A, CCNB1, PKMYT1, CCNB2, AURKB, KIF23, ESPL1, CDK1, CDC20	390	557	52436	2.60696e-10	1.33007e-06	9.11006e-09
biological_process	GO:0051252	regulation of RNA metabolic process	66	CEBPB, ZNF266, KLF6, MTPN, CTNND1, ZNF600, TMPRSS6, AES, EGR1, EGR3, HIPK1, ETS1, IKZF3, ZNF292, FOXM1, FOS, FOSL2, ZNF683, GAS6, IFNL1, COMMD9, UHRF1, BIRC5, TFAP2E, IFI27, IFNG, JUNB, MDM4, ATXN3, MYBL2, NAB2, NFIL3, PLK1, MED29, ASF1B, ZNF395, ZNF248, PTGIS, RNF6, RORA, RRM2, ATXN1, CCL3, CCL4, CREB3L2, BCL11B, SP1, TAF9, TOP2A, TYMS, ZBTB14, CNBP, ZBTB25, CA9, BTG2, CDT1, CDC45, HES7, LBX2, R…	348	3555	49438	3.32251e-10	1.69514e-06	1.15316e-08
biological_process	GO:0006508	proteolysis	40	ABHD14A-ACY1, CDKN2D, UBE2C, ADAMTS7, CD109, TMPRSS6, SERPINB1, GAS6, FAM162A, BBC3, GPI, UHRF1, GZMH, GZMB, GZMK, CFH, BIRC5, IFI27, IFNG, DTHD1, ATXN3, SNX9, PLK1, RNF5, RNF6, TMPRSS3, AURKA, TAF9, THBS1, UBE2G2, DERL1, TNFSF14, TNFSF10, CCNB1, RHBDL1, AURKB, CD59, ESPL1, CDK1, CDC20	374	1552	51441	3.39231e-10	1.73076e-06	1.16943e-08
biological_process	GO:0051649	establishment of localization in cell	53	RAMP1, LILRB1, KIF2C, ZWINT, CDCA5, ADM, TUBB, ARL6IP1, RPL13A, SLC25A30, LRRC32, GAS6, BBC3, TCAF2, GZMB, ANXA2, HK2, BIRC5, RAB43, IFI27, IFNG, TNFRSF9, ITGAX, KIFC1, FAM132A, PAM16, SNX9, ANKFY1, PECAM1, CDCA8, CRTAM, RAB6A, ATXN1, CCL3, CREB3L2, SLC2A1, BNIP3L, SSR3, SURF4, VAMP2, THBS1, TUBA4A, UBE2G2, DERL1, PLEKHA8, PPFIA4, SNX3, TNFSF14, SPHK1, CCNB1, HAP1, SYTL3, CD40LG	361	2524	50469	3.47481e-10	1.77285e-06	1.18983e-08
biological_process	GO:0002694	regulation of leukocyte activation	21	EBI3, CEBPB, LILRB1, PIK3R6, GPR183, EGR3, IKZF3, LRRC32, GAS6, IFNL1, IFNG, IGFBP2, LAG3, PDCD1, RORA, VAMP2, THBS1, TNFSF14, CD4, CD80, CD59	393	423	52570	4.22732e-10	2.15678e-06	1.43785e-08
biological_process	GO:0071345	cellular response to cytokine stimulus	26	EBI3, ADAMTS7, CISH, EGR1, HIPK1, RPL13A, GAS6, IFI27, IFNG, IL2RB, CCL4L1, LTA, MCM2, NFIL3, IL17RB, PTGIS, RORA, CCL1, CCL3, CCL4, CCL17, CCL22, UBE2G2, TNFSF14, SPHK1, CD40LG	388	681	52312	4.50461e-10	2.29825e-06	1.52202e-08
biological_process	GO:0051239	regulation of multicellular organismal process	51	EBI3, CEBPB, LILRB1, ADAMTS7, ADM, CD109, MTPN, PIK3R6, TMPRSS6, DUSP6, EGR1, EGR3, HIPK1, ETS1, IKZF3, FOS, LRRC32, GAS6, IFNL1, HILPDA, ANXA2, IFNG, TNFRSF9, LAG3, LTA, NAB2, F11R, PDCD1, CRTAM, PTGIS, RLN2, RNF6, RORA, ATXN1, CCL3, CCL4, BCL11B, AURKA, VAMP2, THBS1, TIE1, TNNT3, HES7, HAVCR2, SNX3, SPHK1, CCNB1, HAP1, CD40LG, CDK1, CDC20	363	2392	50601	4.8927e-10	2.49625e-06	1.64227e-08
biological_process	GO:0033554	cellular response to stress	44	PLA2G4B, CDKN2D, CEBPB, ADAMTS7, CDCA5, KLF6, ADM, DUSP6, EGR1, HIPK1, ETS1, FOXM1, FOS, GAS6, FAM162A, BBC3, UHRF1, HK2, NRBP2, IFNG, MDM4, ATXN3, MKI67, SHISA5, PDK1, PLK1, PTGIS, POLD4, RNF5, RORA, CREB3L2, SLC2A1, BNIP3L, TAF9, THBS1, TOP2A, UBE2G2, CA9, BTG2, DERL1, CDC45, CCNB1, KIAA0101, CDK1	370	1869	51124	5.58933e-10	2.85167e-06	1.86384e-08
cellular_component	GO:0031974	membrane-enclosed lumen	72	KIF20A, CEBPB, UBE2C, ADAMTS7, CDCA5, MRPL10, KIF18B, DUSP6, EGR1, TUBB, HIPK1, ETS1, YPEL4, IKZF3, TPX2, FOXM1, RPL13A, FOS, FOSL2, GAS6, GPI, UHRF1, BIRC5, JUNB, ARG2, MCM2, MDM4, ATXN3, MKI67, MYBL2, P4HA1, PAM16, PDK1, PLK1, CDCA8, HJURP, MED29, ASF1B, AGTRAP, POLD4, RNF6, RORA, RRM2, S100A11, ATXN1, SMN1, SP1, AURKA, TAF9, THBS1, TOP2A, TYMS, ZBTB14, ZBTB25, CA9, CDT1, CDC45, HIST2H2BE, EIF1…	342	4149	48844	5.92033e-10	3.02055e-06	1.9614e-08
cellular_component	GO:0070013	intracellular organelle lumen	71	KIF20A, CEBPB, UBE2C, ADAMTS7, CDCA5, MRPL10, KIF18B, DUSP6, EGR1, HIPK1, ETS1, YPEL4, IKZF3, TPX2, FOXM1, RPL13A, FOS, FOSL2, GAS6, GPI, UHRF1, BIRC5, JUNB, ARG2, MCM2, MDM4, ATXN3, MKI67, MYBL2, P4HA1, PAM16, PDK1, PLK1, CDCA8, HJURP, MED29, ASF1B, AGTRAP, POLD4, RNF6, RORA, RRM2, S100A11, ATXN1, SMN1, SP1, AURKA, TAF9, THBS1, TOP2A, TYMS, ZBTB14, ZBTB25, CA9, CDT1, CDC45, HIST2H2BE, EIF1AD, RU…	343	4040	48953	6.42024e-10	3.27561e-06	2.1133e-08
biological_process	GO:0033036	macromolecule localization	54	KIF20A, RAMP1, LILRB1, CDCA5, ARL6IP1, RPL13A, DFNB31, LRRC32, GAS6, BBC3, TCAF2, HILPDA, GZMB, ANXA2, HK2, BIRC5, RAB43, IFI27, IFNG, TNFRSF9, ITGAX, FAM132A, MAL, ATXN3, F11R, PAM16, SNX9, PLK1, DDX4, CRTAM, RAB6A, CCL3, SLC2A1, BNIP3L, SSR3, AURKA, SURF4, VAMP2, THBS1, UBE2G2, DERL1, PLEKHA8, SNX3, TNFSF14, SPHK1, CCNB1, HAP1, CD4, AURKB, DLG5, SYTL3, CD40LG, CDK1, G3BP2	360	2652	50341	6.56612e-10	3.35003e-06	2.14746e-08
biological_process	GO:2001141	regulation of RNA biosynthetic process	64	CEBPB, ZNF266, KLF6, MTPN, CTNND1, ZNF600, TMPRSS6, AES, EGR1, EGR3, HIPK1, ETS1, IKZF3, ZNF292, FOXM1, FOS, FOSL2, ZNF683, GAS6, IFNL1, COMMD9, UHRF1, BIRC5, TFAP2E, IFI27, IFNG, JUNB, MDM4, ATXN3, MYBL2, NAB2, NFIL3, PLK1, MED29, ASF1B, ZNF395, ZNF248, PTGIS, RNF6, RORA, RRM2, ATXN1, CCL3, CCL4, CREB3L2, BCL11B, SP1, TAF9, TOP2A, TYMS, ZBTB14, CNBP, ZBTB25, CA9, BTG2, CDT1, CDC45, HES7, LBX2, R…	350	3455	49538	7.31925e-10	3.73428e-06	2.37852e-08
biological_process	GO:0006996	organelle organization	64	KIF20A, KIF2C, UBE2C, ZWINT, ADAMTS7, CDCA5, MRPL10, KIF18B, TUBB, ETS1, TPX2, FAM162A, BBC3, UHRF1, GZMB, ANXA2, HK2, BIRC5, RAB43, ITGAX, KIFC1, STMN1, MCM2, ATXN3, MKI67, MYBL2, F11R, PAM16, SNX9, ANKFY1, PDK1, PLK1, DDX4, CDCA8, HJURP, ASF1B, SLAMF8, POLD4, MID1IP1, AFAP1, RNF5, CCL3, BNIP3L, AURKA, SURF4, VAMP2, TAF9, TOP2A, TUBA4A, CDC45, HIST2H2BE, SNX3, TNFSF10, CCNB1, HAP1, PKMYT1, CCNB2…	350	3467	49526	7.79799e-10	3.97854e-06	2.51806e-08
biological_process	GO:0050790	regulation of catalytic activity	49	TBC1D3G, FAM13A, CDKN2D, UBE2C, CISH, CD109, PIK3R6, DUSP1, DUSP6, SERPINB1, TPX2, RGL1, GAS6, FAM162A, BBC3, GNA15, GPI, UHRF1, ANXA2, BIRC5, IFI27, IFNG, IL2RB, CCL4L1, F11R, PAM16, SNX9, PLK1, SLAMF8, PTGIR, MID1IP1, RLN2, CCL1, CCL3, CCL4, CCL17, CCL22, THBS1, TNNT3, SH3BP5L, TBC1D3F, ARHGAP19, TNFSF14, TNFSF10, CCNB1, PKMYT1, CD4, CDK1, CDC20	365	2277	50716	8.61555e-10	4.39565e-06	2.74789e-08
cellular_component	GO:0043233	organelle lumen	71	KIF20A, CEBPB, UBE2C, ADAMTS7, CDCA5, MRPL10, KIF18B, DUSP6, EGR1, HIPK1, ETS1, YPEL4, IKZF3, TPX2, FOXM1, RPL13A, FOS, FOSL2, GAS6, GPI, UHRF1, BIRC5, JUNB, ARG2, MCM2, MDM4, ATXN3, MKI67, MYBL2, P4HA1, PAM16, PDK1, PLK1, CDCA8, HJURP, MED29, ASF1B, AGTRAP, POLD4, RNF6, RORA, RRM2, S100A11, ATXN1, SMN1, SP1, AURKA, TAF9, THBS1, TOP2A, TYMS, ZBTB14, ZBTB25, CA9, CDT1, CDC45, HIST2H2BE, EIF1AD, RU…	343	4097	48896	8.61744e-10	4.39662e-06	2.74789e-08
biological_process	GO:0051234	establishment of localization	76	KIF20A, RAMP1, LILRB1, KIF2C, ZWINT, CDCA5, CATSPER2, ADM, SLC2A14, TUBB, ARL6IP1, RPL13A, SLC25A30, DFNB31, LRRC32, GAS6, BBC3, SLCO4A1, TCAF2, SLC43A3, COMMD9, GZMB, ANXA2, HK2, BIRC5, RAB43, IFI27, IFNG, TNFRSF9, ITGAX, KCND1, KIFC1, FAM132A, MAL, MB, F11R, PAM16, SNX9, ANKFY1, PECAM1, PLK1, CDCA8, CRTAM, PITPNM2, RAB6A, ATXN1, CCL3, CCL4, TMPRSS3, CREB3L2, SLC2A1, SLC2A3, BNIP3L, SSR3, SURF4,…	338	4550	48443	1.01824e-09	5.19507e-06	3.22675e-08
biological_process	GO:0050865	regulation of cell activation	21	EBI3, CEBPB, LILRB1, PIK3R6, GPR183, EGR3, IKZF3, LRRC32, GAS6, IFNL1, IFNG, IGFBP2, LAG3, PDCD1, RORA, VAMP2, THBS1, TNFSF14, CD4, CD80, CD59	393	453	52540	1.30539e-09	6.66009e-06	4.11116e-08
biological_process	GO:0006357	regulation of transcription from RNA polymerase II promoter	42	CEBPB, KLF6, TMPRSS6, AES, EGR1, ETS1, IKZF3, ZNF292, FOXM1, FOS, FOSL2, ZNF683, UHRF1, TFAP2E, IFI27, IFNG, JUNB, MDM4, MYBL2, NFIL3, PLK1, RORA, RRM2, ATXN1, CREB3L2, BCL11B, SP1, TAF9, TOP2A, TYMS, ZBTB14, CNBP, ZBTB25, CA9, BTG2, CDT1, CDC45, HES7, RUNX3, AURKB, MICAL2, CDK1	372	1777	51216	1.33544e-09	6.81341e-06	4.18e-08
cellular_component	GO:0032991	macromolecular complex	78	KIF20A, RAMP1, CEBPB, KIF2C, UBE2C, ZWINT, CDCA5, CATSPER2, MRPL10, MTPN, PIK3R6, KIF18B, CYB5R3, ENO2, TUBB, ETS1, TPX2, ARL6IP1, RPL13A, FOS, DFNB31, GNA15, IFNL1, UHRF1, ANXA2, BIRC5, ITGAD, ITGAX, JUNB, KCND1, KIFC1, KRT81, STMN1, DTHD1, MCM2, MYBL2, P4HA1, PAM16, ANKFY1, GTSE1, PDK1, PLK1, DDX4, CDCA8, HJURP, MED29, ASF1B, POLD4, MID1IP1, RRM2, ATXN1, SMN1, SMN2, SP1, SSR3, AURKA, VAMP2, TAF…	336	4779	48214	1.46028e-09	7.45034e-06	4.54289e-08
biological_process	GO:0065003	macromolecular complex assembly	37	UBE2C, TUBB, TPX2, RPL13A, BBC3, ANXA2, BIRC5, IL2RB, TNFRSF9, KCND1, KIFC1, STMN1, DTHD1, MCM2, MDM4, MYBL2, SNX9, PLK1, HJURP, ASF1B, MID1IP1, RRM2, SLC2A1, SMN1, AURKA, VAMP2, TK1, TUBA4A, EIF3CL, DERL1, CDC45, HIST2H2BE, EIF3C, CCNB1, AURKB, DLG5, KIF23	377	1431	51562	1.63378e-09	8.33555e-06	5.05185e-08
biological_process	GO:0032774	RNA biosynthetic process	66	CEBPB, ZNF266, KLF6, MTPN, CTNND1, ZNF600, TMPRSS6, AES, EGR1, EGR3, HIPK1, ETS1, IKZF3, ZNF292, FOXM1, RPL13A, FOS, FOSL2, ZNF683, GAS6, GPI, IFNL1, COMMD9, UHRF1, BIRC5, TFAP2E, IFI27, IFNG, JUNB, MDM4, ATXN3, MYBL2, NAB2, NFIL3, PLK1, MED29, ASF1B, ZNF395, ZNF248, PTGIS, RNF6, RORA, RRM2, ATXN1, CCL3, CCL4, CREB3L2, BCL11B, SP1, TAF9, TOP2A, TYMS, ZBTB14, CNBP, ZBTB25, CA9, BTG2, CDT1, CDC45, …	348	3724	49269	1.70779e-09	8.71314e-06	5.24888e-08
biological_process	GO:0051247	positive regulation of protein metabolic process	38	EBI3, RAMP1, UBE2C, MTPN, PIK3R6, DUSP6, GPR183, TPX2, GAS6, FAM162A, BBC3, IFNL1, UHRF1, ANXA2, IFI27, IFNG, IL2RB, CCL4L1, DTHD1, ATXN3, SNX9, PECAM1, PLK1, CCL1, CCL3, CCL4, CCL17, CCL22, AURKA, THBS1, DERL1, TNFSF10, SPHK1, CCNB1, CD4, CD80, CDK1, CDC20	376	1505	51488	1.74828e-09	8.91971e-06	5.34114e-08
biological_process	GO:0030154	cell differentiation	65	CEBPB, LILRB1, ADAMTS7, CATSPER2, ADM, CD109, MTPN, SLC2A14, PIK3R6, DUSP6, GPR183, EGR1, EGR3, HIPK1, ETS1, IKZF3, FOXM1, FOS, FOSL2, ZNF683, DFNB31, GAS6, IFNL1, TCAF2, C1GALT1C1, ANXA2, NRBP2, IFNG, IL2RB, JUNB, STMN1, LTA, MAL, MB, NAB2, F11R, ASF1B, CABP4, RNF6, RORA, ATXN1, CCL3, CCL17, CREB3L2, BCL11B, SP1, AURKA, TIE1, TOP2A, TYMS, BTG2, ANGPTL6, RUNX3, SNX3, TNFSF14, CCNB1, HAP1, CD4, DL…	349	3661	49332	2.30813e-09	1.17761e-05	7.00957e-08
cellular_component	GO:0044428	nuclear part	66	KIF20A, CEBPB, UBE2C, CDCA5, MRPL10, KIF18B, DUSP6, EGR1, TUBB, HIPK1, ETS1, YPEL4, IKZF3, TPX2, FOXM1, RPL13A, FOS, FOSL2, GPI, UHRF1, BIRC5, IFI27, JUNB, MCM2, MDM4, ATXN3, MKI67, MYBL2, SHISA5, PLK1, CDCA8, HJURP, MED29, ASF1B, AGTRAP, POLD4, RNF6, RORA, RRM2, S100A11, ATXN1, SMN1, SMN2, BNIP3L, SP1, AURKA, TAF9, TOP2A, TYMS, ZBTB14, ZBTB25, CA9, CDT1, CDC45, HIST2H2BE, EIF1AD, RUNX3, CCNB1, P…	348	3765	49228	2.35053e-09	1.19924e-05	7.09609e-08
biological_process	GO:0006355	regulation of transcription, DNA-templated	62	CEBPB, ZNF266, KLF6, MTPN, CTNND1, ZNF600, TMPRSS6, AES, EGR1, EGR3, HIPK1, ETS1, IKZF3, ZNF292, FOXM1, FOS, FOSL2, ZNF683, GAS6, IFNL1, COMMD9, UHRF1, BIRC5, TFAP2E, IFI27, IFNG, JUNB, MDM4, ATXN3, MYBL2, NAB2, NFIL3, PLK1, MED29, ASF1B, ZNF395, ZNF248, PTGIS, RNF6, RORA, RRM2, ATXN1, CREB3L2, BCL11B, SP1, TAF9, TOP2A, TYMS, ZBTB14, CNBP, ZBTB25, CA9, BTG2, CDT1, CDC45, HES7, LBX2, RUNX3, SPHK1,…	352	3415	49578	2.39816e-09	1.22354e-05	7.1973e-08
biological_process	GO:1903506	regulation of nucleic acid-templated transcription	62	CEBPB, ZNF266, KLF6, MTPN, CTNND1, ZNF600, TMPRSS6, AES, EGR1, EGR3, HIPK1, ETS1, IKZF3, ZNF292, FOXM1, FOS, FOSL2, ZNF683, GAS6, IFNL1, COMMD9, UHRF1, BIRC5, TFAP2E, IFI27, IFNG, JUNB, MDM4, ATXN3, MYBL2, NAB2, NFIL3, PLK1, MED29, ASF1B, ZNF395, ZNF248, PTGIS, RNF6, RORA, RRM2, ATXN1, CREB3L2, BCL11B, SP1, TAF9, TOP2A, TYMS, ZBTB14, CNBP, ZBTB25, CA9, BTG2, CDT1, CDC45, HES7, LBX2, RUNX3, SPHK1,…	352	3434	49559	2.81892e-09	1.43821e-05	8.4106e-08
cellular_component	GO:0043234	protein complex	70	KIF20A, RAMP1, KIF2C, UBE2C, ZWINT, CDCA5, CATSPER2, MTPN, PIK3R6, KIF18B, CYB5R3, ENO2, TUBB, ETS1, TPX2, ARL6IP1, RPL13A, FOS, DFNB31, GNA15, IFNL1, ANXA2, BIRC5, ITGAD, ITGAX, JUNB, KCND1, KIFC1, KRT81, STMN1, DTHD1, MCM2, MYBL2, P4HA1, PAM16, ANKFY1, GTSE1, PDK1, PLK1, CDCA8, HJURP, MED29, ASF1B, POLD4, MID1IP1, RRM2, ATXN1, SMN1, SSR3, AURKA, VAMP2, TAF9, THBS1, TNNT3, TOP2A, TUBA4A, EIF3CL,…	344	4115	48878	3.08071e-09	1.57178e-05	9.11634e-08
biological_process	GO:0042110	T cell activation	20	EBI3, CEBPB, LILRB1, PIK3R6, EGR1, EGR3, LRRC32, IFNL1, IFNG, IGFBP2, ITGAD, LAG3, PDCD1, CRTAM, RORA, BCL11B, TNFSF14, CD4, CD80, CD59	394	428	52565	3.10906e-09	1.58624e-05	9.11634e-08
biological_process	GO:0070489	T cell aggregation	20	EBI3, CEBPB, LILRB1, PIK3R6, EGR1, EGR3, LRRC32, IFNL1, IFNG, IGFBP2, ITGAD, LAG3, PDCD1, CRTAM, RORA, BCL11B, TNFSF14, CD4, CD80, CD59	394	428	52565	3.10906e-09	1.58624e-05	9.11634e-08
biological_process	GO:0071593	lymphocyte aggregation	20	EBI3, CEBPB, LILRB1, PIK3R6, EGR1, EGR3, LRRC32, IFNL1, IFNG, IGFBP2, ITGAD, LAG3, PDCD1, CRTAM, RORA, BCL11B, TNFSF14, CD4, CD80, CD59	394	429	52564	3.22402e-09	1.6449e-05	9.39941e-08
cellular_component	GO:0044459	plasma membrane part	51	RAMP1, LILRB1, CATSPER2, SLC2A14, GPR183, DFNB31, LRRC32, GNA15, SLCO4A1, IFNL1, GZMB, ANXA2, FCRL6, IRGM, IFNG, IGFBP2, IL2RB, TNFRSF9, ITGAD, ITGAX, KCND1, LAG3, MAL, PDCD1, SNX9, PECAM1, IL17RB, CRTAM, CLDND1, PTGIR, PTGIS, SLC2A1, SLC2A3, VAMP2, THBS1, TIE1, CA9, SLC38A1, TNFSF10, KCNK17, RHBDL1, CD4, CD6, CD80, SYTL3, GNG8, HOMER2, CD40LG, CD59, CD69, CD72	363	2513	50480	3.8217e-09	1.94983e-05	1.10786e-07
biological_process	GO:0070486	leukocyte aggregation	20	EBI3, CEBPB, LILRB1, PIK3R6, EGR1, EGR3, LRRC32, IFNL1, IFNG, IGFBP2, ITGAD, LAG3, PDCD1, CRTAM, RORA, BCL11B, TNFSF14, CD4, CD80, CD59	394	436	52557	4.14564e-09	2.1151e-05	1.19497e-07
biological_process	GO:0043066	negative regulation of apoptotic process	27	CDKN2D, CEBPB, LILRB1, DUSP1, EGR1, EGR3, GAS6, GPI, BIRC5, NRBP2, IL2RB, MDM4, PDCD1, PLK1, BCL11B, BNIP3L, AURKA, TAF9, THBS1, BTG2, TNFSF14, TNFSF10, SPHK1, AURKB, CD40LG, CD59, CDK1	387	824	52169	4.24964e-09	2.16816e-05	1.21807e-07
biological_process	GO:0051248	negative regulation of protein metabolic process	30	CDKN2D, LILRB1, UBE2C, CISH, CD109, DUSP1, DUSP6, SERPINB1, FOXM1, RPL13A, GAS6, GPI, ANXA2, BIRC5, LAG3, MDM4, PLK1, TAF9, THBS1, UBE2G2, BTG2, SH3BP5L, SNX3, TNFSF14, TNFSF10, CCNB1, HAP1, PKMYT1, CD59, CDC20	384	1016	51977	4.7095e-09	2.40279e-05	1.34234e-07
cellular_component	GO:0031981	nuclear lumen	61	KIF20A, CEBPB, UBE2C, CDCA5, MRPL10, KIF18B, DUSP6, EGR1, HIPK1, ETS1, YPEL4, IKZF3, TPX2, FOXM1, RPL13A, FOS, FOSL2, GPI, UHRF1, BIRC5, JUNB, MCM2, MDM4, ATXN3, MKI67, MYBL2, PLK1, CDCA8, HJURP, MED29, ASF1B, AGTRAP, POLD4, RNF6, RORA, RRM2, S100A11, ATXN1, SMN1, SP1, AURKA, TAF9, TOP2A, TYMS, ZBTB14, ZBTB25, CA9, CDT1, CDC45, HIST2H2BE, EIF1AD, RUNX3, CCNB1, PKMYT1, CCNB2, AURKB, HOMER2, KIF23,…	353	3412	49581	5.35878e-09	2.73405e-05	1.51892e-07
biological_process	GO:0043069	negative regulation of programmed cell death	27	CDKN2D, CEBPB, LILRB1, DUSP1, EGR1, EGR3, GAS6, GPI, BIRC5, NRBP2, IL2RB, MDM4, PDCD1, PLK1, BCL11B, BNIP3L, AURKA, TAF9, THBS1, BTG2, TNFSF14, TNFSF10, SPHK1, AURKB, CD40LG, CD59, CDK1	387	834	52159	5.39281e-09	2.75141e-05	1.52012e-07
biological_process	GO:0002521	leukocyte differentiation	20	CEBPB, LILRB1, CD109, PIK3R6, GPR183, EGR1, EGR3, IKZF3, FOS, ZNF683, GAS6, IFNL1, ANXA2, IFNG, JUNB, RORA, CCL3, BCL11B, CD4, CD40LG	394	444	52549	5.49412e-09	2.8031e-05	1.53909e-07
cellular_component	GO:0005886	plasma membrane	77	TBC1D3G, EBI3, LPAR6, RAMP1, LILRB1, GLIPR1, CDCA5, CISH, CATSPER2, CD109, SLC2A14, KIF18B, CTNND1, TMPRSS6, GPR183, ENO2, IKZF3, DFNB31, LRRC32, GNA15, GPI, SLCO4A1, IFNL1, TCAF2, GZMB, ANXA2, HMMR, FCRL6, IRGM, IFNG, IGFBP2, IL2RB, TNFRSF9, ITGAD, ITGAX, KCND1, LAG3, LTA, MAL, F11R, PDCD1, SNX9, PECAM1, IL17RB, CRTAM, CLDND1, AGTRAP, PTGIR, PTGIS, SLC2A1, SLC2A3, VAMP2, THBS1, TIE1, CA9, EPM2A,…	337	4836	48157	5.52044e-09	2.81653e-05	1.53909e-07
biological_process	GO:0006351	transcription, DNA-templated	63	CEBPB, ZNF266, KLF6, MTPN, CTNND1, ZNF600, TMPRSS6, AES, EGR1, EGR3, HIPK1, ETS1, IKZF3, ZNF292, FOXM1, FOS, FOSL2, ZNF683, GAS6, GPI, IFNL1, COMMD9, UHRF1, BIRC5, TFAP2E, IFI27, IFNG, JUNB, MDM4, ATXN3, MYBL2, NAB2, NFIL3, PLK1, MED29, ASF1B, ZNF395, ZNF248, PTGIS, RNF6, RORA, RRM2, ATXN1, CREB3L2, BCL11B, SP1, TAF9, TOP2A, TYMS, ZBTB14, CNBP, ZBTB25, CA9, BTG2, CDT1, CDC45, HES7, LBX2, RUNX3, S…	351	3586	49407	5.94019e-09	3.03069e-05	1.64711e-07
biological_process	GO:0006366	transcription from RNA polymerase II promoter	43	CEBPB, KLF6, TMPRSS6, AES, EGR1, ETS1, IKZF3, ZNF292, FOXM1, FOS, FOSL2, ZNF683, GPI, UHRF1, TFAP2E, IFI27, IFNG, JUNB, MDM4, MYBL2, NFIL3, PLK1, RORA, RRM2, ATXN1, CREB3L2, BCL11B, SP1, TAF9, TOP2A, TYMS, ZBTB14, CNBP, ZBTB25, CA9, BTG2, CDT1, CDC45, HES7, RUNX3, AURKB, MICAL2, CDK1	371	1956	51037	6.35785e-09	3.24378e-05	1.75339e-07
biological_process	GO:0034109	homotypic cell-cell adhesion	21	EBI3, CEBPB, LILRB1, PIK3R6, EGR1, EGR3, LRRC32, GAS6, IFNL1, IFNG, IGFBP2, ITGAD, LAG3, PDCD1, CRTAM, RORA, BCL11B, TNFSF14, CD4, CD80, CD59	393	500	52493	6.47498e-09	3.30354e-05	1.7761e-07
biological_process	GO:1902578	single-organism localization	68	RAMP1, LILRB1, KIF2C, CDCA5, CATSPER2, ADM, SLC2A14, TUBB, ARL6IP1, RPL13A, SLC25A30, LRRC32, GAS6, BBC3, SLCO4A1, TCAF2, SLC43A3, COMMD9, GZMB, ANXA2, HK2, BIRC5, RAB43, IFI27, IFNG, TNFRSF9, ITGAX, KCND1, KIFC1, FAM132A, MAL, MB, F11R, PAM16, SNX9, ANKFY1, PECAM1, CDCA8, CRTAM, RAB6A, CCL3, CCL4, CREB3L2, SLC2A1, SLC2A3, BNIP3L, SSR3, SURF4, VAMP2, THBS1, TUBA4A, UBE2G2, CA9, DERL1, SLC38A1, NI…	346	4014	48979	6.53243e-09	3.33285e-05	1.78227e-07
cellular_component	GO:0009986	cell surface	25	RAMP1, LILRB1, CD109, HILPDA, ANXA2, HMMR, FCRL6, IFNG, IL2RB, TNFRSF9, ITGAD, ITGAX, LAG3, PDCD1, PECAM1, IL17RB, CLDND1, THBS1, HAVCR2, PPFIA4, CD4, CD80, CD40LG, CD59, CD69	389	723	52270	6.66072e-09	3.3983e-05	1.8076e-07
biological_process	GO:0097659	nucleic acid-templated transcription	63	CEBPB, ZNF266, KLF6, MTPN, CTNND1, ZNF600, TMPRSS6, AES, EGR1, EGR3, HIPK1, ETS1, IKZF3, ZNF292, FOXM1, FOS, FOSL2, ZNF683, GAS6, GPI, IFNL1, COMMD9, UHRF1, BIRC5, TFAP2E, IFI27, IFNG, JUNB, MDM4, ATXN3, MYBL2, NAB2, NFIL3, PLK1, MED29, ASF1B, ZNF395, ZNF248, PTGIS, RNF6, RORA, RRM2, ATXN1, CREB3L2, BCL11B, SP1, TAF9, TOP2A, TYMS, ZBTB14, CNBP, ZBTB25, CA9, BTG2, CDT1, CDC45, HES7, LBX2, RUNX3, S…	351	3602	49391	6.72103e-09	3.42907e-05	1.81432e-07
biological_process	GO:0000819	sister chromatid segregation	12	KIF2C, UBE2C, ZWINT, CDCA5, KIF18B, KIFC1, PLK1, CDCA8, TOP2A, CCNB1, ESPL1, CDC20	402	120	52873	7.16624e-09	3.65622e-05	1.92432e-07
biological_process	GO:0071822	protein complex subunit organization	39	KIF2C, UBE2C, MRPL10, KIF18B, TUBB, TPX2, RPL13A, BBC3, ANXA2, BIRC5, IL2RB, TNFRSF9, KCND1, KIFC1, STMN1, DTHD1, MCM2, MDM4, MYBL2, P4HA1, SNX9, PLK1, HJURP, ASF1B, MID1IP1, RRM2, SLC2A1, AURKA, VAMP2, TK1, TUBA4A, DERL1, HIST2H2BE, CCNB1, AURKB, DLG5, KIF23, MICAL2, ESPL1	375	1667	51326	7.59961e-09	3.87732e-05	2.03001e-07
biological_process	GO:0051174	regulation of phosphorus metabolic process	39	RAMP1, CDKN2D, UBE2C, CISH, ADM, CD109, PIK3R6, DUSP1, DUSP6, GPR183, TPX2, FOXM1, GAS6, IFNL1, ANXA2, IFNG, IL2RB, CCL4L1, SNX9, PDK1, PECAM1, PLK1, SLAMF8, PTGIR, RLN2, ATXN1, CCL1, CCL3, CCL4, CCL17, CCL22, THBS1, SH3BP5L, SPHK1, CCNB1, PKMYT1, CD4, CD80, CDK1	375	1669	51324	7.83907e-09	3.99949e-05	2.08307e-07
biological_process	GO:1901700	response to oxygen-containing compound	37	CDKN2D, CEBPB, LILRB1, CISH, KLF6, ADM, DUSP1, DUSP6, EGR1, EGR3, ETS1, FOXM1, FOS, GAS6, BIRC5, IFNG, IGFBP2, IL2RB, JUNB, FAM132A, LTA, MB, PTGIR, RORA, CCL3, AURKA, VAMP2, THBS1, TIE1, TK1, TYMS, CA9, BTG2, CCNB1, CD80, GNG8, HOMER2	377	1525	51468	8.11568e-09	4.14062e-05	2.1454e-07
biological_process	GO:0043065	positive regulation of apoptotic process	22	LILRB1, ADM, AES, DUSP1, DUSP6, EGR1, FAM162A, BBC3, GZMB, IFI27, IFNG, LTA, MAL, PDCD1, PTGIS, CCL3, BNIP3L, THBS1, TOP2A, RUNX3, TNFSF10, CD40LG	392	562	52431	8.46563e-09	4.31916e-05	2.22637e-07
biological_process	GO:0010628	positive regulation of gene expression	39	CEBPB, LILRB1, KLF6, MTPN, TMPRSS6, EGR1, ETS1, IKZF3, ZNF292, FOXM1, FOS, FOSL2, DFNB31, LRRC32, GAS6, IFNL1, UHRF1, TFAP2E, IFNG, JUNB, MYBL2, NFIL3, RLN2, RNF6, RORA, ATXN1, CCL3, CREB3L2, BCL11B, SP1, TAF9, THBS1, TOP2A, CNBP, BTG2, RUNX3, SPHK1, CCNB1, MICAL2	375	1677	51316	8.87002e-09	4.52549e-05	2.32076e-07
biological_process	GO:0006468	protein phosphorylation	40	CDKN2D, CISH, CD109, PIK3R6, DUSP1, DUSP6, GPR183, HIPK1, TPX2, FOXM1, FOS, GAS6, IFNL1, ANXA2, BIRC5, NRBP2, IFNG, IL2RB, CCL4L1, SNX9, PDK1, PECAM1, PLK1, CCL1, CCL3, CCL4, CCL17, CCL22, AURKA, THBS1, TIE1, SH3BP5L, RUNX3, SPHK1, CCNB1, PKMYT1, CD4, AURKB, CD80, CDK1	374	1753	51240	9.07267e-09	4.62888e-05	2.36167e-07
biological_process	GO:0044772	mitotic cell cycle phase transition	20	CDKN2D, UBE2C, CDCA5, TUBB, FOXM1, BIRC5, MCM2, MYBL2, PLK1, RRM2, AURKA, TUBA4A, TYMS, CDT1, CDC45, CCNB1, PKMYT1, CCNB2, CDK1, CDC20	394	459	52534	9.17037e-09	4.67872e-05	2.37499e-07
biological_process	GO:0043068	positive regulation of programmed cell death	22	LILRB1, ADM, AES, DUSP1, DUSP6, EGR1, FAM162A, BBC3, GZMB, IFI27, IFNG, LTA, MAL, PDCD1, PTGIS, CCL3, BNIP3L, THBS1, TOP2A, RUNX3, TNFSF10, CD40LG	392	566	52427	9.52556e-09	4.85994e-05	2.45452e-07
cellular_component	GO:0009897	external side of plasma membrane	15	LILRB1, FCRL6, IFNG, IL2RB, TNFRSF9, ITGAX, LAG3, PDCD1, PECAM1, THBS1, CD4, CD80, CD40LG, CD59, CD69	399	232	52761	1.01419e-08	5.17442e-05	2.60021e-07
biological_process	GO:0006461	protein complex assembly	32	UBE2C, TUBB, TPX2, BBC3, ANXA2, BIRC5, IL2RB, TNFRSF9, KCND1, KIFC1, STMN1, DTHD1, MCM2, MDM4, MYBL2, SNX9, PLK1, HJURP, ASF1B, MID1IP1, RRM2, SLC2A1, AURKA, VAMP2, TK1, TUBA4A, DERL1, HIST2H2BE, CCNB1, AURKB, DLG5, KIF23	382	1188	51805	1.03426e-08	5.27681e-05	2.62528e-07
biological_process	GO:0070271	protein complex biogenesis	32	UBE2C, TUBB, TPX2, BBC3, ANXA2, BIRC5, IL2RB, TNFRSF9, KCND1, KIFC1, STMN1, DTHD1, MCM2, MDM4, MYBL2, SNX9, PLK1, HJURP, ASF1B, MID1IP1, RRM2, SLC2A1, AURKA, VAMP2, TK1, TUBA4A, DERL1, HIST2H2BE, CCNB1, AURKB, DLG5, KIF23	382	1188	51805	1.03426e-08	5.27681e-05	2.62528e-07
biological_process	GO:0007159	leukocyte cell-cell adhesion	20	EBI3, CEBPB, LILRB1, PIK3R6, EGR1, EGR3, LRRC32, IFNL1, IFNG, IGFBP2, ITGAD, LAG3, PDCD1, CRTAM, RORA, BCL11B, TNFSF14, CD4, CD80, CD59	394	463	52530	1.04778e-08	5.34576e-05	2.64641e-07
biological_process	GO:0051249	regulation of lymphocyte activation	18	EBI3, CEBPB, LILRB1, PIK3R6, GPR183, EGR3, IKZF3, LRRC32, GAS6, IFNL1, IFNG, IGFBP2, LAG3, PDCD1, TNFSF14, CD4, CD80, CD59	396	367	52626	1.16304e-08	5.93385e-05	2.92308e-07
biological_process	GO:0051301	cell division	23	KIF20A, KIF2C, UBE2C, ZWINT, CDCA5, KIF18B, TUBB, TPX2, BIRC5, KIFC1, SNX9, PLK1, CDCA8, AURKA, TOP2A, CCNB1, PKMYT1, CCNB2, AURKB, KIF23, ESPL1, CDK1, CDC20	391	629	52364	1.17111e-08	5.97502e-05	2.92893e-07
biological_process	GO:0032270	positive regulation of cellular protein metabolic process	35	RAMP1, UBE2C, PIK3R6, DUSP6, GPR183, TPX2, GAS6, FAM162A, BBC3, IFNL1, UHRF1, ANXA2, IFI27, IFNG, IL2RB, CCL4L1, DTHD1, SNX9, PECAM1, PLK1, CCL1, CCL3, CCL4, CCL17, CCL22, AURKA, THBS1, DERL1, TNFSF10, SPHK1, CCNB1, CD4, CD80, CDK1, CDC20	379	1411	51582	1.32441e-08	6.75713e-05	3.2842e-07
biological_process	GO:0033043	regulation of organelle organization	29	UBE2C, CDCA5, MTPN, DUSP1, TPX2, FAM162A, BBC3, GZMB, ANXA2, HK2, BIRC5, ITGAX, STMN1, F11R, PLK1, MID1IP1, AFAP1, RNF5, BNIP3L, AURKA, SURF4, CDC45, TNFSF10, CCNB1, HAP1, PKMYT1, AURKB, ESPL1, CDC20	385	1001	51992	1.32604e-08	6.76545e-05	3.2842e-07
cellular_component	GO:0071944	cell periphery	77	TBC1D3G, EBI3, LPAR6, RAMP1, LILRB1, GLIPR1, CDCA5, CISH, CATSPER2, CD109, SLC2A14, KIF18B, CTNND1, TMPRSS6, GPR183, ENO2, IKZF3, DFNB31, LRRC32, GNA15, GPI, SLCO4A1, IFNL1, TCAF2, GZMB, ANXA2, HMMR, FCRL6, IRGM, IFNG, IGFBP2, IL2RB, TNFRSF9, ITGAD, ITGAX, KCND1, LAG3, LTA, MAL, F11R, PDCD1, SNX9, PECAM1, IL17RB, CRTAM, CLDND1, AGTRAP, PTGIR, PTGIS, SLC2A1, SLC2A3, VAMP2, THBS1, TIE1, CA9, EPM2A,…	337	4941	48052	1.35109e-08	6.89325e-05	3.33007e-07
biological_process	GO:0006464	cellular protein modification process	63	POC1B-GALNT4, UBE2F-SCLY, RAMP1, CDKN2D, UBE2C, ADAMTS7, CISH, CD109, PIK3R6, DUSP1, DUSP6, GPR183, EGR1, HIPK1, TPX2, FOXM1, FOS, WSB1, GAS6, IFNL1, C1GALT1C1, UHRF1, ANXA2, BIRC5, NRBP2, IFNG, IL2RB, CCL4L1, ATXN3, P4HA1, SNX9, PDK1, PECAM1, PLK1, RAB6A, RNF5, RNF6, CCL1, CCL3, CCL4, CCL17, CCL22, AURKA, TAF9, THBS1, TIE1, UBE2G2, BTG2, DERL1, EPM2A, SH3BP5L, RUNX3, DCAF5, SPHK1, CCNB1, P4HA2, …	351	3642	49351	1.37527e-08	7.01665e-05	3.35725e-07
biological_process	GO:0036211	protein modification process	63	POC1B-GALNT4, UBE2F-SCLY, RAMP1, CDKN2D, UBE2C, ADAMTS7, CISH, CD109, PIK3R6, DUSP1, DUSP6, GPR183, EGR1, HIPK1, TPX2, FOXM1, FOS, WSB1, GAS6, IFNL1, C1GALT1C1, UHRF1, ANXA2, BIRC5, NRBP2, IFNG, IL2RB, CCL4L1, ATXN3, P4HA1, SNX9, PDK1, PECAM1, PLK1, RAB6A, RNF5, RNF6, CCL1, CCL3, CCL4, CCL17, CCL22, AURKA, TAF9, THBS1, TIE1, UBE2G2, BTG2, DERL1, EPM2A, SH3BP5L, RUNX3, DCAF5, SPHK1, CCNB1, P4HA2, …	351	3642	49351	1.37527e-08	7.01665e-05	3.35725e-07
biological_process	GO:0000226	microtubule cytoskeleton organization	19	KIF20A, KIF2C, KIF18B, TUBB, TPX2, BIRC5, KIFC1, STMN1, ATXN3, MYBL2, PLK1, MID1IP1, AURKA, CCNB1, AURKB, KIF23, ESPL1, KIAA0101, CDK1	395	426	52567	1.67173e-08	8.52916e-05	4.0615e-07
biological_process	GO:0016070	RNA metabolic process	71	CEBPB, ZNF266, KLF6, MTPN, CTNND1, ZNF600, TMPRSS6, AES, EGR1, EGR3, HIPK1, ETS1, IKZF3, ZNF292, FOXM1, RPL13A, FOS, FOSL2, ZNF683, GAS6, GPI, IFNL1, COMMD9, UHRF1, BIRC5, TFAP2E, IFI27, IFNG, JUNB, MDM4, ATXN3, MYBL2, NAB2, NFIL3, PLK1, DDX4, MED29, ASF1B, ZNF395, ZNF248, PTGIS, RNF6, RORA, RRM2, ATXN1, CCL3, CCL4, CREB3L2, BCL11B, SMN1, SMN2, SP1, TAF9, TOP2A, TYMS, ZBTB14, CNBP, ZBTB25, CA9, B…	343	4401	48592	1.72817e-08	8.81714e-05	4.17874e-07
biological_process	GO:0030162	regulation of proteolysis	25	CDKN2D, UBE2C, CD109, DUSP1, SERPINB1, GAS6, FAM162A, BBC3, GPI, CFH, BIRC5, IFI27, IFNG, DTHD1, SNX9, PLK1, AURKA, TAF9, THBS1, TNFSF14, TNFSF10, CCNB1, CD59, CDK1, CDC20	389	762	52231	1.74924e-08	8.92462e-05	4.20972e-07
biological_process	GO:0048584	positive regulation of response to stimulus	42	LILRB1, PIK3R6, DUSP6, GPR183, FOXM1, FOS, GAS6, FAM162A, BBC3, IFNL1, GZMB, CFH, HK2, IFNG, IL2RB, CCL4L1, FAM132A, LAG3, LTA, MAL, ATXN3, SHISA5, PECAM1, CRTAM, TMEM9B, PTGIR, PTGIS, CCL1, CCL3, CCL4, CCL17, CCL22, TAF9, THBS1, RUNX3, TNFSF14, TNFSF10, SPHK1, HAP1, CD4, CD59, CDK1	372	1953	51040	1.79481e-08	9.15714e-05	4.29913e-07
biological_process	GO:0007017	microtubule-based process	22	KIF20A, KIF2C, KIF18B, TUBB, TPX2, BIRC5, KIFC1, STMN1, ATXN3, MYBL2, PLK1, MID1IP1, RAB6A, AURKA, TUBA4A, CCNB1, HAP1, AURKB, KIF23, ESPL1, KIAA0101, CDK1	392	590	52403	1.89357e-08	9.66097e-05	4.51447e-07
biological_process	GO:0007051	spindle organization	12	TUBB, TPX2, BIRC5, KIFC1, STMN1, MYBL2, PLK1, AURKA, CCNB1, AURKB, KIF23, ESPL1	402	133	52860	1.93071e-08	9.85051e-05	4.58163e-07
biological_process	GO:0019220	regulation of phosphate metabolic process	38	RAMP1, CDKN2D, UBE2C, CISH, ADM, CD109, PIK3R6, DUSP1, DUSP6, GPR183, TPX2, FOXM1, GAS6, IFNL1, ANXA2, IFNG, IL2RB, CCL4L1, SNX9, PECAM1, PLK1, SLAMF8, PTGIR, RLN2, ATXN1, CCL1, CCL3, CCL4, CCL17, CCL22, THBS1, SH3BP5L, SPHK1, CCNB1, PKMYT1, CD4, CD80, CDK1	376	1656	51337	1.99992e-08	0.000102036	4.70221e-07
biological_process	GO:0044770	cell cycle phase transition	20	CDKN2D, UBE2C, CDCA5, TUBB, FOXM1, BIRC5, MCM2, MYBL2, PLK1, RRM2, AURKA, TUBA4A, TYMS, CDT1, CDC45, CCNB1, PKMYT1, CCNB2, CDK1, CDC20	394	483	52510	1.99996e-08	0.000102038	4.70221e-07
biological_process	GO:0060548	negative regulation of cell death	27	CDKN2D, CEBPB, LILRB1, DUSP1, EGR1, EGR3, GAS6, GPI, BIRC5, NRBP2, IL2RB, MDM4, PDCD1, PLK1, BCL11B, BNIP3L, AURKA, TAF9, THBS1, BTG2, TNFSF14, TNFSF10, SPHK1, AURKB, CD40LG, CD59, CDK1	387	896	52097	2.18542e-08	0.0001115	5.11469e-07
biological_process	GO:0010942	positive regulation of cell death	22	LILRB1, ADM, AES, DUSP1, DUSP6, EGR1, FAM162A, BBC3, GZMB, IFI27, IFNG, LTA, MAL, PDCD1, PTGIS, CCL3, BNIP3L, THBS1, TOP2A, RUNX3, TNFSF10, CD40LG	392	596	52397	2.23645e-08	0.000114104	5.21021e-07
biological_process	GO:0007059	chromosome segregation	15	KIF2C, UBE2C, ZWINT, CDCA5, KIF18B, BIRC5, KIFC1, PLK1, CDCA8, HJURP, TOP2A, CCNB1, AURKB, ESPL1, CDC20	399	250	52743	2.46805e-08	0.00012592	5.72363e-07
cellular_component	GO:0015630	microtubule cytoskeleton	29	KIF20A, KIF2C, KIF18B, TUBB, TPX2, DFNB31, BIRC5, KIFC1, STMN1, MCM2, C4orf47, F11R, GTSE1, PLK1, CDCA8, MID1IP1, AURKA, TOP2A, TUBA4A, CDC45, CCNB1, HAP1, CCNB2, AURKB, KIF23, ESPL1, DLGAP5, CDK1, CDC20	385	1034	51959	2.57379e-08	0.000131315	5.94185e-07
molecular_function	GO:0005102	receptor binding	34	EBI3, RAMP1, CEBPB, LILRB1, ADM, CTNND1, TUBB, GAS6, GNA15, GPI, IFNL1, HILPDA, IFNG, CCL4L1, FAM132A, LAG3, LTA, CRTAM, RLN2, RNF6, CCL1, CCL3, CCL4, CCL17, CCL22, THBS1, DERL1, TNFSF14, TNFSF10, CCNB1, SYTL3, HOMER2, CD40LG, CD72	380	1380	51613	2.60176e-08	0.000132742	5.97936e-07
biological_process	GO:0045184	establishment of protein localization	41	KIF20A, RAMP1, LILRB1, ARL6IP1, RPL13A, DFNB31, LRRC32, GAS6, BBC3, TCAF2, GZMB, ANXA2, HK2, BIRC5, RAB43, IFI27, IFNG, TNFRSF9, ITGAX, FAM132A, F11R, PAM16, SNX9, PLK1, CRTAM, RAB6A, CCL3, SLC2A1, BNIP3L, SSR3, SURF4, VAMP2, UBE2G2, DERL1, PLEKHA8, SNX3, TNFSF14, SPHK1, HAP1, SYTL3, CD40LG	373	1906	51087	2.73229e-08	0.000139401	6.22713e-07
biological_process	GO:0098813	nuclear chromosome segregation	13	KIF2C, UBE2C, ZWINT, CDCA5, KIF18B, KIFC1, PLK1, CDCA8, TOP2A, CCNB1, AURKB, ESPL1, CDC20	401	173	52820	2.73398e-08	0.000139488	6.22713e-07
biological_process	GO:0080134	regulation of response to stress	34	CDKN2D, LILRB1, CD109, PIK3R6, TMPRSS6, DUSP6, ETS1, FOXM1, FOS, BBC3, HILPDA, ANXA2, CFH, HK2, NRBP2, IFNG, CCL4L1, FAM132A, LAG3, LTA, ATXN3, CRTAM, PTGIS, RNF5, RORA, CCL3, CCL4, BNIP3L, VAMP2, TAF9, THBS1, UBE2G2, CD4, CD59	380	1385	51608	2.82624e-08	0.000144195	6.40865e-07
biological_process	GO:0051336	regulation of hydrolase activity	32	TBC1D3G, FAM13A, CDKN2D, CD109, SERPINB1, RGL1, GAS6, FAM162A, BBC3, GNA15, GPI, UHRF1, BIRC5, IFI27, IFNG, CCL4L1, F11R, PAM16, SNX9, PTGIR, CCL1, CCL3, CCL4, CCL17, CCL22, THBS1, TNNT3, TBC1D3F, ARHGAP19, TNFSF14, TNFSF10, PKMYT1	382	1244	51749	2.85541e-08	0.000145683	6.44615e-07
biological_process	GO:0001816	cytokine production	22	EBI3, CEBPB, LILRB1, LRRC32, GAS6, IFNL1, HILPDA, IFNG, TNFRSF9, LAG3, LTA, F11R, CRTAM, RORA, CCL3, CCL4, THBS1, HAVCR2, RUNX3, SPHK1, CD4, CD40LG	392	606	52387	2.938e-08	0.000149897	6.60338e-07
biological_process	GO:0009628	response to abiotic stimulus	30	CDKN2D, ADM, MTPN, DUSP1, EGR1, ETS1, FOS, FAM162A, BBC3, IGFBP2, JUNB, LTA, MB, MDM4, ATXN3, MKI67, F11R, PDK1, CABP4, AGTRAP, PTGIS, RORA, ATXN1, SLC2A1, CA9, BTG2, TNFSF14, CCNB1, AURKB, KIAA0101	384	1110	51883	3.05269e-08	0.000155748	6.83106e-07
molecular_function	GO:0005125	cytokine activity	14	EBI3, GPI, IFNL1, IFNG, CCL4L1, LTA, CCL1, CCL3, CCL4, CCL17, CCL22, TNFSF14, TNFSF10, CD40LG	400	214	52779	3.17043e-08	0.000161755	7.06355e-07
biological_process	GO:0048869	cellular developmental process	65	CEBPB, LILRB1, ADAMTS7, CATSPER2, ADM, CD109, MTPN, SLC2A14, PIK3R6, DUSP6, GPR183, EGR1, EGR3, HIPK1, ETS1, IKZF3, FOXM1, FOS, FOSL2, ZNF683, DFNB31, GAS6, IFNL1, TCAF2, C1GALT1C1, ANXA2, NRBP2, IFNG, IL2RB, JUNB, STMN1, LTA, MAL, MB, NAB2, F11R, ASF1B, CABP4, RNF6, RORA, ATXN1, CCL3, CCL17, CREB3L2, BCL11B, SP1, AURKA, TIE1, TOP2A, TYMS, BTG2, ANGPTL6, RUNX3, SNX3, TNFSF14, CCNB1, HAP1, CD4, DL…	349	3944	49049	3.23654e-08	0.000165128	7.1795e-07
biological_process	GO:0044093	positive regulation of molecular function	39	TBC1D3G, FAM13A, UBE2C, MTPN, PIK3R6, DUSP6, TPX2, RGL1, GAS6, FAM162A, BBC3, GNA15, UHRF1, ANXA2, IFI27, IFNG, IL2RB, CCL4L1, F11R, SNX9, PLK1, PTGIR, MID1IP1, CCL1, CCL3, CCL4, CCL17, CCL22, THBS1, DERL1, TBC1D3F, ARHGAP19, TNFSF10, SPHK1, CCNB1, HAP1, CD4, CDK1, CDC20	375	1773	51220	3.66468e-08	0.000186972	8.09402e-07
molecular_function	GO:0003677	DNA binding	47	CEBPB, ZNF266, KIF2C, KLF6, MTPN, ZNF600, EGR1, EGR3, ETS1, IKZF3, ZNF292, FOXM1, FOS, FOSL2, ZNF683, SETBP1, UHRF1, TFAP2E, JUNB, MCM2, MYBL2, NFIL3, CHTF8, HJURP, ZNF395, PRKRIR, ZNF248, RNF6, RORA, ATXN1, CREB3L2, BCL11B, SP1, TAF9, TOP2A, ZBTB14, CNBP, ZBTB25, ZBED2, CDT1, CDC45, HIST2H2BE, HES7, LBX2, RUNX3, SPHK1, IER2	367	2408	50585	4.00343e-08	0.000204255	8.80411e-07
cellular_component	GO:0012505	endomembrane system	61	PLA2G4B, POC1B-GALNT4, CORO7-PAM16, KIF20A, ADAMTS7, CYP2B6, CYB5R3, HACD2, TUBB, ARL6IP1, FOS, GAS6, BBC3, C1GALT1C1, HILPDA, ANXA2, RAB43, IFI27, IRGM, KIFC1, MAL, ATXN3, P4HA1, SHISA5, SNX9, ANKFY1, PECAM1, TMEM9B, AGTRAP, PTGIS, PITPNM2, RAB6A, RNF5, RNF6, SCD, TMPRSS3, CREB3L2, SLC2A1, BNIP3L, SSR3, SURF4, VAMP2, THBS1, UBE2G2, CNBP, DERL1, EPM2A, DNAJB14, NIPA2, ANGPTL6, ACRBP, PLEKHA8, RUN…	353	3605	49388	4.14129e-08	0.000211289	9.06818e-07
biological_process	GO:0000070	mitotic sister chromatid segregation	11	KIF2C, UBE2C, ZWINT, CDCA5, KIF18B, KIFC1, PLK1, CDCA8, CCNB1, ESPL1, CDC20	403	112	52881	4.3803e-08	0.000223483	9.52435e-07
biological_process	GO:0042325	regulation of phosphorylation	34	CDKN2D, UBE2C, CISH, CD109, PIK3R6, DUSP1, DUSP6, GPR183, TPX2, FOXM1, GAS6, IFNL1, ANXA2, IFNG, IL2RB, CCL4L1, SNX9, PECAM1, PLK1, SLAMF8, ATXN1, CCL1, CCL3, CCL4, CCL17, CCL22, THBS1, SH3BP5L, SPHK1, CCNB1, PKMYT1, CD4, CD80, CDK1	380	1412	51581	4.38695e-08	0.000223822	9.52435e-07
biological_process	GO:0016337	single organismal cell-cell adhesion	23	EBI3, CEBPB, LILRB1, PIK3R6, CTNND1, EGR1, EGR3, LRRC32, GAS6, IFNL1, IFNG, IGFBP2, ITGAD, ITGAX, LAG3, PDCD1, CRTAM, RORA, BCL11B, TNFSF14, CD4, CD80, CD59	391	680	52313	4.41377e-08	0.00022519	9.54196e-07
biological_process	GO:0007052	mitotic spindle organization	10	TPX2, BIRC5, KIFC1, STMN1, MYBL2, PLK1, AURKA, CCNB1, AURKB, KIF23	404	83	52910	4.47269e-08	0.000228197	9.62856e-07
biological_process	GO:0007166	cell surface receptor signaling pathway	50	EBI3, LILRB1, CISH, CD109, CTNND1, TMPRSS6, AES, DUSP6, EGR1, HIPK1, FOS, GAS6, GZMB, IFI27, IFNG, IGFBP2, IL2RB, ITGAD, ITGAX, JUNB, CCL4L1, FAM132A, LAG3, LTA, MAL, F11R, IL17RB, PTGIR, RORA, ATXN1, CCL1, CCL3, CCL4, CCL17, CCL22, SP1, THBS1, SHCBP1, HES7, RUNX3, SNX3, TNFSF14, TNFSF10, SPHK1, HAP1, CD4, CD80, HOMER2, CD40LG, CD59	364	2659	50334	4.74774e-08	0.00024223	1.01461e-06
biological_process	GO:0031327	negative regulation of cellular biosynthetic process	34	CEBPB, LILRB1, TMPRSS6, AES, DUSP1, EGR1, FOXM1, RPL13A, ZNF683, GAS6, IFNL1, UHRF1, BIRC5, IFI27, IFNG, JUNB, FAM132A, LAG3, MDM4, NAB2, NFIL3, PLK1, PTGIS, S100A11, ATXN1, CCL3, CCL4, ZBTB14, BTG2, CDC45, HES7, RUNX3, HAP1, AURKB	380	1417	51576	4.75287e-08	0.000242491	1.01461e-06
biological_process	GO:0043412	macromolecule modification	63	POC1B-GALNT4, UBE2F-SCLY, RAMP1, CDKN2D, UBE2C, ADAMTS7, CISH, CD109, PIK3R6, DUSP1, DUSP6, GPR183, EGR1, HIPK1, TPX2, FOXM1, FOS, WSB1, GAS6, IFNL1, C1GALT1C1, UHRF1, ANXA2, BIRC5, NRBP2, IFNG, IL2RB, CCL4L1, ATXN3, P4HA1, SNX9, PDK1, PECAM1, PLK1, RAB6A, RNF5, RNF6, CCL1, CCL3, CCL4, CCL17, CCL22, AURKA, TAF9, THBS1, TIE1, UBE2G2, BTG2, DERL1, EPM2A, SH3BP5L, RUNX3, DCAF5, SPHK1, CCNB1, P4HA2, …	351	3792	49201	4.84828e-08	0.000247359	1.03066e-06
biological_process	GO:0071347	cellular response to interleukin-1	10	ADAMTS7, EGR1, CCL4L1, PTGIS, RORA, CCL1, CCL3, CCL4, CCL17, CCL22	404	84	52909	4.91835e-08	0.000250934	1.04122e-06
biological_process	GO:0022607	cellular component assembly	45	UBE2C, CTNND1, TUBB, HIPK1, TPX2, RPL13A, GAS6, BBC3, ANXA2, BIRC5, RAB43, IL2RB, TNFRSF9, KCND1, KIFC1, STMN1, DTHD1, MCM2, MDM4, MYBL2, F11R, SNX9, PLK1, HJURP, ASF1B, MID1IP1, RNF5, RRM2, SLC2A1, SMN1, AURKA, VAMP2, THBS1, TK1, TUBA4A, EIF3CL, DERL1, CDC45, HIST2H2BE, EIF3C, CCNB1, HAP1, AURKB, DLG5, KIF23	369	2253	50740	5.249e-08	0.000267804	1.10663e-06
biological_process	GO:0071356	cellular response to tumor necrosis factor	14	ADAMTS7, HIPK1, GAS6, CCL4L1, LTA, RORA, CCL1, CCL3, CCL4, CCL17, CCL22, TNFSF14, SPHK1, CD40LG	400	226	52767	5.80129e-08	0.000295982	1.21436e-06
biological_process	GO:0010558	negative regulation of macromolecule biosynthetic process	33	CEBPB, LILRB1, TMPRSS6, AES, DUSP1, EGR1, FOXM1, RPL13A, ZNF683, GAS6, IFNL1, UHRF1, BIRC5, IFI27, IFNG, JUNB, LAG3, MDM4, NAB2, NFIL3, PLK1, PTGIS, S100A11, ATXN1, CCL3, CCL4, ZBTB14, BTG2, CDC45, HES7, RUNX3, HAP1, AURKB	381	1357	51636	5.80762e-08	0.000296305	1.21436e-06
biological_process	GO:0009719	response to endogenous stimulus	37	RAMP1, CEBPB, ADAMTS7, CISH, KLF6, ADM, CD109, TMPRSS6, DUSP1, DUSP6, EGR1, EGR3, ETS1, FOXM1, FOS, IGFBP2, IL2RB, JUNB, FAM132A, MB, F11R, RORA, CCL1, SP1, AURKA, VAMP2, THBS1, TK1, TYMS, CA9, BTG2, SHCBP1, RUNX3, CD80, GNG8, HOMER2, IER2	377	1655	51338	5.98892e-08	0.000305555	1.24716e-06
biological_process	GO:0009890	negative regulation of biosynthetic process	34	CEBPB, LILRB1, TMPRSS6, AES, DUSP1, EGR1, FOXM1, RPL13A, ZNF683, GAS6, IFNL1, UHRF1, BIRC5, IFI27, IFNG, JUNB, FAM132A, LAG3, MDM4, NAB2, NFIL3, PLK1, PTGIS, S100A11, ATXN1, CCL3, CCL4, ZBTB14, BTG2, CDC45, HES7, RUNX3, HAP1, AURKB	380	1435	51558	6.3208e-08	0.000322487	1.31092e-06
cellular_component	GO:0098552	side of membrane	18	LILRB1, GNA15, FCRL6, IFNG, IL2RB, TNFRSF9, ITGAX, LAG3, PDCD1, SNX9, PECAM1, THBS1, CD4, CD80, GNG8, CD40LG, CD59, CD69	396	418	52575	7.07269e-08	0.000360849	1.46093e-06
biological_process	GO:0010629	negative regulation of gene expression	34	CEBPB, TMPRSS6, AES, EGR1, FOXM1, RPL13A, ZNF683, GAS6, IFNL1, UHRF1, BIRC5, IFI27, IFNG, JUNB, MDM4, NAB2, NFIL3, PLK1, PTGIS, ATXN1, CCL3, CCL4, THBS1, ZBTB14, BTG2, CDC45, HES7, HAVCR2, RUNX3, CCNB1, HAP1, AURKB, CD59, PTBP3	380	1447	51546	7.6223e-08	0.00038889	1.5681e-06
cellular_component	GO:0043228	non-membrane-bounded organelle	61	KIF20A, CEBPB, KIF2C, ZWINT, CDCA5, MRPL10, MTPN, KIF18B, CYB5R3, TUBB, YPEL4, TPX2, RPL13A, DFNB31, UHRF1, HILPDA, ANXA2, BIRC5, JUNB, KIFC1, KRT81, STMN1, MCM2, MKI67, C4orf47, MYBL2, F11R, GTSE1, PECAM1, PLK1, DDX4, CDCA8, HJURP, ASF1B, POLD4, MID1IP1, AFAP1, SLC2A1, SMN1, SP1, AURKA, TNNT3, TOP2A, TPM3, TUBA4A, TYMS, CA9, CDC45, HIST2H2BE, EIF1AD, RUNX3, CCNB1, HAP1, CCNB2, AURKB, HOMER2, KIF…	353	3645	49348	8.2258e-08	0.00041968	1.67872e-06
cellular_component	GO:0043232	intracellular non-membrane-bounded organelle	61	KIF20A, CEBPB, KIF2C, ZWINT, CDCA5, MRPL10, MTPN, KIF18B, CYB5R3, TUBB, YPEL4, TPX2, RPL13A, DFNB31, UHRF1, HILPDA, ANXA2, BIRC5, JUNB, KIFC1, KRT81, STMN1, MCM2, MKI67, C4orf47, MYBL2, F11R, GTSE1, PECAM1, PLK1, DDX4, CDCA8, HJURP, ASF1B, POLD4, MID1IP1, AFAP1, SLC2A1, SMN1, SP1, AURKA, TNNT3, TOP2A, TPM3, TUBA4A, TYMS, CA9, CDC45, HIST2H2BE, EIF1AD, RUNX3, CCNB1, HAP1, CCNB2, AURKB, HOMER2, KIF…	353	3645	49348	8.2258e-08	0.00041968	1.67872e-06
biological_process	GO:0050863	regulation of T cell activation	15	EBI3, CEBPB, LILRB1, PIK3R6, EGR3, LRRC32, IFNL1, IFNG, IGFBP2, LAG3, PDCD1, TNFSF14, CD4, CD80, CD59	399	277	52716	8.26168e-08	0.000421511	1.67933e-06
cellular_component	GO:0044427	chromosomal part	23	CEBPB, KIF2C, ZWINT, CDCA5, UHRF1, BIRC5, JUNB, MCM2, MKI67, MYBL2, PLK1, CDCA8, HJURP, ASF1B, POLD4, SP1, AURKA, CDC45, HIST2H2BE, RUNX3, CCNB1, AURKB, CDK1	391	710	52283	9.09786e-08	0.000464173	1.84195e-06
cellular_component	GO:0031224	intrinsic component of membrane	78	LRRC70, POC1B-GALNT4, LPAR6, RAMP1, LILRB1, GLIPR1, CATSPER2, PAQR4, CD109, SLC2A14, TMPRSS6, GPR183, HACD2, ARL6IP1, SLC25A30, LRRC32, FAM162A, HAVCR1, SLCO4A1, IFNL1, SLC43A3, C1GALT1C1, HILPDA, IFI27, FCRL6, IL2RB, TNFRSF9, ITGAD, ITGAX, KCND1, LAG3, LINC00998, MAL, F11R, SHISA5, PDCD1, PECAM1, IL17RB, CRTAM, CLDND1, TMEM9B, SLAMF8, AGTRAP, PTGIR, PTGIS, GRAMD1B, RNF5, SCD, SUSD1, CREB3L2, SLC…	336	5283	47710	9.89392e-08	0.000504788	1.99521e-06
biological_process	GO:0006928	movement of cell or subcellular component	39	KIF20A, KIF2C, CATSPER2, KIF18B, DUSP6, EGR3, TUBB, ETS1, ZNF683, GAS6, TCAF2, IFNG, IL2RB, ITGAX, KIFC1, CCL4L1, STMN1, F11R, PECAM1, DDX4, RAB6A, CCL1, CCL3, CCL4, CCL17, CCL22, BCL11B, THBS1, TIE1, TNNT3, TPM3, RUNX3, TNFSF14, SPHK1, HAP1, KIF23, IER2, CD72, CDK1	375	1849	51144	1.04172e-07	0.000531485	2.09246e-06
biological_process	GO:0001932	regulation of protein phosphorylation	32	CDKN2D, UBE2C, CISH, CD109, PIK3R6, DUSP1, DUSP6, GPR183, TPX2, FOXM1, GAS6, IFNL1, ANXA2, IFNG, IL2RB, CCL4L1, SNX9, PECAM1, PLK1, CCL1, CCL3, CCL4, CCL17, CCL22, THBS1, SH3BP5L, SPHK1, CCNB1, PKMYT1, CD4, CD80, CDK1	382	1323	51670	1.07898e-07	0.000550495	2.15881e-06
cellular_component	GO:0005819	spindle	15	KIF20A, KIF18B, TPX2, BIRC5, KIFC1, PLK1, CDCA8, AURKA, CCNB1, AURKB, KIF23, ESPL1, DLGAP5, CDK1, CDC20	399	284	52709	1.1059e-07	0.000564228	2.20402e-06
biological_process	GO:1903037	regulation of leukocyte cell-cell adhesion	15	EBI3, CEBPB, LILRB1, PIK3R6, EGR3, LRRC32, IFNL1, IFNG, IGFBP2, LAG3, PDCD1, TNFSF14, CD4, CD80, CD59	399	285	52708	1.15217e-07	0.000587837	2.2873e-06
cellular_component	GO:0005654	nucleoplasm	51	KIF20A, CEBPB, UBE2C, CDCA5, MRPL10, KIF18B, DUSP6, EGR1, HIPK1, ETS1, IKZF3, TPX2, FOXM1, FOS, FOSL2, GPI, JUNB, MCM2, MDM4, ATXN3, MYBL2, PLK1, HJURP, MED29, ASF1B, AGTRAP, POLD4, RNF6, RORA, RRM2, S100A11, ATXN1, SMN1, SP1, TAF9, TOP2A, TYMS, ZBTB14, ZBTB25, CDT1, CDC45, HIST2H2BE, EIF1AD, CCNB1, PKMYT1, CCNB2, HOMER2, KIF23, KIAA0101, CDK1, CDC20	363	2818	50175	1.19496e-07	0.000609669	2.36306e-06
biological_process	GO:1902589	single-organism organelle organization	47	KIF20A, KIF2C, UBE2C, ZWINT, ADAMTS7, CDCA5, MRPL10, KIF18B, TUBB, TPX2, BBC3, UHRF1, GZMB, ANXA2, HK2, BIRC5, KIFC1, STMN1, ATXN3, MKI67, MYBL2, F11R, SNX9, ANKFY1, PDK1, PLK1, DDX4, CDCA8, POLD4, MID1IP1, BNIP3L, AURKA, VAMP2, TAF9, TOP2A, SNX3, CCNB1, HAP1, PKMYT1, CCNB2, AURKB, KIF23, MICAL2, ESPL1, KIAA0101, CDK1, CDC20	367	2481	50512	1.26305e-07	0.000644409	2.48807e-06
biological_process	GO:0006954	inflammatory response	21	CEBPB, ETS1, FOS, CFH, IRGM, CCL4L1, FAM132A, LTA, F11R, PTGIS, RORA, CCL1, CCL3, CCL4, CCL17, CCL22, VAMP2, THBS1, SPHK1, CD40LG, CD59	393	604	52389	1.27185e-07	0.000648899	2.49577e-06
biological_process	GO:0098602	single organism cell adhesion	23	EBI3, CEBPB, LILRB1, PIK3R6, CTNND1, EGR1, EGR3, LRRC32, GAS6, IFNL1, IFNG, IGFBP2, ITGAD, ITGAX, LAG3, PDCD1, CRTAM, RORA, BCL11B, TNFSF14, CD4, CD80, CD59	391	729	52264	1.41011e-07	0.00071944	2.75647e-06
biological_process	GO:0034612	response to tumor necrosis factor	14	ADAMTS7, HIPK1, GAS6, CCL4L1, LTA, RORA, CCL1, CCL3, CCL4, CCL17, CCL22, TNFSF14, SPHK1, CD40LG	400	246	52747	1.47321e-07	0.000751629	2.86881e-06
biological_process	GO:0034613	cellular protein localization	34	RAMP1, CDCA5, ARL6IP1, RPL13A, GAS6, BBC3, TCAF2, GZMB, ANXA2, HK2, RAB43, IFI27, IFNG, ITGAX, F11R, PAM16, SNX9, PLK1, RAB6A, BNIP3L, SSR3, AURKA, SURF4, VAMP2, UBE2G2, DERL1, SNX3, TNFSF14, SPHK1, CCNB1, CD4, AURKB, SYTL3, CDK1	380	1491	51502	1.48625e-07	0.000758283	2.8832e-06
cellular_component	GO:0030496	midbody	11	KIF20A, CTNND1, ANXA2, BIRC5, PLK1, CDCA8, SLC2A1, AURKA, AURKB, KIF23, CDK1	403	129	52864	1.50694e-07	0.000768838	2.91227e-06
biological_process	GO:0033993	response to lipid	24	CDKN2D, CEBPB, LILRB1, ADM, DUSP1, EGR1, ETS1, FOS, IFNG, IGFBP2, JUNB, LTA, PTGIR, RORA, CCL1, CCL3, AURKA, THBS1, TIE1, TK1, TYMS, CA9, CCNB1, CD80	390	797	52196	1.57766e-07	0.00080492	3.03744e-06
biological_process	GO:0001817	regulation of cytokine production	20	EBI3, CEBPB, LILRB1, LRRC32, GAS6, IFNL1, HILPDA, IFNG, TNFRSF9, LAG3, LTA, F11R, CRTAM, RORA, CCL3, CCL4, THBS1, HAVCR2, SPHK1, CD40LG	394	555	52438	1.60832e-07	0.000820566	3.08484e-06
biological_process	GO:0070727	cellular macromolecule localization	34	RAMP1, CDCA5, ARL6IP1, RPL13A, GAS6, BBC3, TCAF2, GZMB, ANXA2, HK2, RAB43, IFI27, IFNG, ITGAX, F11R, PAM16, SNX9, PLK1, RAB6A, BNIP3L, SSR3, AURKA, SURF4, VAMP2, UBE2G2, DERL1, SNX3, TNFSF14, SPHK1, CCNB1, CD4, AURKB, SYTL3, CDK1	380	1498	51495	1.64847e-07	0.000841049	3.14921e-06
biological_process	GO:0034110	regulation of homotypic cell-cell adhesion	15	EBI3, CEBPB, LILRB1, PIK3R6, EGR3, LRRC32, IFNL1, IFNG, IGFBP2, LAG3, PDCD1, TNFSF14, CD4, CD80, CD59	399	294	52699	1.65423e-07	0.000843989	3.14921e-06
cellular_component	GO:0005694	chromosome	24	CEBPB, KIF2C, ZWINT, CDCA5, UHRF1, BIRC5, JUNB, MCM2, MKI67, MYBL2, PLK1, CDCA8, HJURP, ASF1B, POLD4, SP1, AURKA, TOP2A, CDC45, HIST2H2BE, RUNX3, CCNB1, AURKB, CDK1	390	801	52192	1.71813e-07	0.00087659	3.2587e-06
cellular_component	GO:0016021	integral component of membrane	76	LRRC70, POC1B-GALNT4, LPAR6, RAMP1, LILRB1, GLIPR1, CATSPER2, PAQR4, SLC2A14, TMPRSS6, GPR183, HACD2, ARL6IP1, SLC25A30, LRRC32, FAM162A, HAVCR1, SLCO4A1, IFNL1, SLC43A3, C1GALT1C1, HILPDA, IFI27, FCRL6, IL2RB, TNFRSF9, ITGAD, ITGAX, KCND1, LAG3, LINC00998, MAL, F11R, SHISA5, PDCD1, PECAM1, IL17RB, CRTAM, CLDND1, TMEM9B, SLAMF8, AGTRAP, PTGIR, PTGIS, GRAMD1B, RNF5, SCD, SUSD1, CREB3L2, SLC2A1, SL…	338	5159	47834	1.78144e-07	0.000908892	3.36627e-06
biological_process	GO:0044765	single-organism transport	62	RAMP1, LILRB1, CATSPER2, ADM, SLC2A14, TUBB, ARL6IP1, RPL13A, SLC25A30, LRRC32, GAS6, BBC3, SLCO4A1, TCAF2, SLC43A3, COMMD9, GZMB, ANXA2, HK2, BIRC5, RAB43, IFI27, IFNG, TNFRSF9, ITGAX, KCND1, FAM132A, MAL, MB, F11R, PAM16, SNX9, ANKFY1, PECAM1, CRTAM, RAB6A, CCL3, CCL4, CREB3L2, SLC2A1, SLC2A3, BNIP3L, SSR3, SURF4, VAMP2, THBS1, TUBA4A, UBE2G2, CA9, DERL1, SLC38A1, NIPA2, PLEKHA8, PPFIA4, SNX3, …	352	3846	49147	1.81795e-07	0.000927518	3.42257e-06
molecular_function	GO:0043168	anion binding	48	KIF20A, KIF2C, UBE2C, KIF18B, CYB5R3, TUBB, HIPK1, TPX2, GAS6, GNA15, ANXA2, CFH, HK2, RAB43, NRBP2, IRGM, KIFC1, MCM2, MKI67, P4HA1, SNX9, ANKFY1, PDK1, PFKFB4, PLK1, DDX4, RAB6A, NME1-NME2, AURKA, VAMP2, THBS1, TIE1, TK1, TOP2A, TUBA4A, TYMS, UBE2G2, PLEKHA8, SNX3, SPHK1, P4HA2, PKMYT1, AURKB, SYTL3, KIF23, TP53I3, MICAL2, CDK1	366	2629	50364	1.8623e-07	0.000950145	3.49318e-06
cellular_component	GO:0000228	nuclear chromosome	18	CEBPB, CDCA5, UHRF1, BIRC5, JUNB, MCM2, PLK1, ASF1B, POLD4, SP1, AURKA, TOP2A, CDC45, HIST2H2BE, RUNX3, CCNB1, AURKB, CDK1	396	449	52544	1.87404e-07	0.000956134	3.50232e-06
biological_process	GO:0008284	positive regulation of cell proliferation	24	EBI3, ADM, GPR183, EGR1, EGR3, HIPK1, ETS1, FOXM1, FOSL2, GAS6, HILPDA, ANXA2, BIRC5, IFNG, IGFBP2, LTA, MDM4, ATXN1, CNBP, SPHK1, CCNB1, CD80, CD59, CDC20	390	807	52186	1.9506e-07	0.000995197	3.63211e-06
biological_process	GO:0044085	cellular component biogenesis	46	UBE2C, MRPL10, CTNND1, TUBB, HIPK1, TPX2, RPL13A, GAS6, BBC3, ANXA2, BIRC5, RAB43, IL2RB, TNFRSF9, KCND1, KIFC1, STMN1, DTHD1, MCM2, MDM4, MYBL2, F11R, SNX9, PLK1, HJURP, ASF1B, MID1IP1, RNF5, RRM2, SLC2A1, SMN1, AURKA, VAMP2, THBS1, TK1, TUBA4A, EIF3CL, DERL1, CDC45, HIST2H2BE, EIF3C, CCNB1, HAP1, AURKB, DLG5, KIF23	368	2441	50552	1.9609e-07	0.00100045	3.638e-06
biological_process	GO:0043085	positive regulation of catalytic activity	34	TBC1D3G, FAM13A, UBE2C, PIK3R6, DUSP6, TPX2, RGL1, GAS6, FAM162A, BBC3, GNA15, UHRF1, IFI27, IFNG, IL2RB, CCL4L1, F11R, SNX9, PLK1, PTGIR, MID1IP1, CCL1, CCL3, CCL4, CCL17, CCL22, THBS1, TBC1D3F, ARHGAP19, TNFSF10, CCNB1, CD4, CDK1, CDC20	380	1512	51481	2.02368e-07	0.00103248	3.74088e-06
biological_process	GO:2000026	regulation of multicellular organismal development	34	CEBPB, LILRB1, ADAMTS7, ADM, CD109, PIK3R6, DUSP6, EGR1, EGR3, HIPK1, ETS1, IKZF3, FOS, GAS6, IFNL1, IFNG, LTA, NAB2, PDCD1, PTGIS, RLN2, RNF6, ATXN1, CCL3, BCL11B, THBS1, TIE1, HES7, SNX3, SPHK1, CCNB1, HAP1, CDK1, CDC20	380	1514	51479	2.08337e-07	0.00106294	3.83732e-06
cellular_component	GO:0000775	chromosome, centromeric region	12	CEBPB, KIF2C, ZWINT, CDCA5, BIRC5, MKI67, PLK1, CDCA8, HJURP, AURKA, CCNB1, AURKB	402	171	52822	2.12352e-07	0.00108342	3.8972e-06
biological_process	GO:0014070	response to organic cyclic compound	24	CDKN2D, KLF6, ADM, DUSP1, DUSP6, EGR1, EGR3, ETS1, FOXM1, FOS, IGFBP2, JUNB, MKI67, RORA, CCL1, CCL3, AURKA, THBS1, TK1, TYMS, CA9, BTG2, CCNB1, HOMER2	390	814	52179	2.25834e-07	0.00115221	4.12977e-06
biological_process	GO:0032101	regulation of response to external stimulus	24	LILRB1, CD109, TMPRSS6, ETS1, GAS6, HILPDA, ANXA2, CFH, HK2, NRBP2, CCL4L1, FAM132A, LTA, PTGIS, RNF5, RORA, CCL3, CCL4, BNIP3L, VAMP2, THBS1, TNFSF14, CD4, CD59	390	815	52178	2.30579e-07	0.00117641	4.20148e-06
molecular_function	GO:0000981	RNA polymerase II transcription factor activity, sequence-specific DNA binding	21	CEBPB, EGR1, ETS1, IKZF3, ZNF292, FOXM1, FOS, FOSL2, ZNF683, TFAP2E, JUNB, MYBL2, NFIL3, RORA, CREB3L2, BCL11B, SP1, ZBTB14, ZBTB25, BTG2, RUNX3	393	629	52364	2.36891e-07	0.00120862	4.30113e-06
biological_process	GO:0009607	response to biotic stimulus	25	CEBPB, GNLY, LILRB1, ADM, FOS, IFNL1, HILPDA, IFNG, ITGAX, JUNB, STMN1, LTA, CRTAM, SLAMF8, PTGIR, RNF5, CCL3, CCL4, CCL22, BNIP3L, HIST2H2BE, SNX3, CD4, CD80, APOBEC3B	389	883	52110	2.43248e-07	0.00124105	4.40089e-06
biological_process	GO:0006810	transport	68	KIF20A, RAMP1, LILRB1, CATSPER2, ADM, SLC2A14, TUBB, ARL6IP1, RPL13A, SLC25A30, LRRC32, GAS6, BBC3, SLCO4A1, TCAF2, SLC43A3, COMMD9, GZMB, ANXA2, HK2, BIRC5, RAB43, IFI27, IFNG, TNFRSF9, ITGAX, KCND1, FAM132A, MAL, MB, F11R, PAM16, SNX9, ANKFY1, PECAM1, CRTAM, PITPNM2, RAB6A, ATXN1, CCL3, CCL4, TMPRSS3, CREB3L2, SLC2A1, SLC2A3, BNIP3L, SSR3, SURF4, VAMP2, THBS1, TUBA4A, UBE2G2, CA9, DERL1, SLC38A…	346	4432	48561	2.58388e-07	0.0013183	4.65829e-06
biological_process	GO:0045861	negative regulation of proteolysis	16	CDKN2D, UBE2C, CD109, DUSP1, SERPINB1, GAS6, GPI, BIRC5, PLK1, TAF9, THBS1, TNFSF14, TNFSF10, CCNB1, CD59, CDC20	398	355	52638	2.61454e-07	0.00133394	4.69697e-06
biological_process	GO:0050793	regulation of developmental process	41	CEBPB, LILRB1, ADAMTS7, ADM, CD109, PIK3R6, DUSP6, EGR1, EGR3, HIPK1, ETS1, IKZF3, FOXM1, FOS, GAS6, IFNL1, IFNG, JUNB, LTA, NAB2, PDCD1, PTGIS, RLN2, RNF6, RORA, ATXN1, CCL3, CCL17, BCL11B, AURKA, THBS1, TIE1, HES7, RUNX3, SNX3, TNFSF14, SPHK1, CCNB1, HAP1, CDK1, CDC20	373	2064	50929	2.69105e-07	0.00137298	4.81746e-06
biological_process	GO:0042060	wound healing	22	KIF2C, KLF6, CD109, MTPN, PIK3R6, TMPRSS6, ETS1, GAS6, GNA15, C1GALT1C1, ANXA2, ITGAX, KIFC1, F11R, PECAM1, PTGIR, THBS1, TUBA4A, CCNB1, KIF23, CD40LG, CD59	392	696	52297	2.72336e-07	0.00138946	4.85825e-06
biological_process	GO:1902533	positive regulation of intracellular signal transduction	26	PIK3R6, DUSP6, GPR183, GAS6, BBC3, IFNL1, IFNG, IL2RB, CCL4L1, FAM132A, SHISA5, PECAM1, TMEM9B, PTGIR, CCL1, CCL3, CCL4, CCL17, CCL22, THBS1, TNFSF14, TNFSF10, SPHK1, HAP1, CD4, CDK1	388	959	52034	2.89443e-07	0.00147674	5.14184e-06
biological_process	GO:0032880	regulation of protein localization	25	LILRB1, CDCA5, LRRC32, GAS6, BBC3, TCAF2, GZMB, BIRC5, IFI27, IFNG, TNFRSF9, ITGAX, FAM132A, DDX4, CRTAM, CCL3, SLC2A1, BNIP3L, VAMP2, UBE2G2, SNX3, TNFSF14, SPHK1, CCNB1, CD40LG	389	892	52101	2.90249e-07	0.00148085	5.14184e-06
biological_process	GO:0048247	lymphocyte chemotaxis	8	GAS6, CCL4L1, CCL1, CCL3, CCL4, CCL17, CCL22, TNFSF14	406	50	52943	2.97928e-07	0.00152003	5.25961e-06
biological_process	GO:0031399	regulation of protein modification process	36	RAMP1, CDKN2D, UBE2C, CISH, CD109, PIK3R6, DUSP1, DUSP6, GPR183, EGR1, TPX2, FOXM1, GAS6, IFNL1, ANXA2, IFNG, IL2RB, CCL4L1, SNX9, PECAM1, PLK1, CCL1, CCL3, CCL4, CCL17, CCL22, THBS1, DERL1, SH3BP5L, SPHK1, CCNB1, PKMYT1, CD4, CD80, CDK1, CDC20	378	1695	51298	3.05395e-07	0.00155812	5.37284e-06
biological_process	GO:0043933	macromolecular complex subunit organization	45	KIF2C, UBE2C, MRPL10, KIF18B, TUBB, TPX2, RPL13A, BBC3, UHRF1, ANXA2, BIRC5, IL2RB, TNFRSF9, KCND1, KIFC1, STMN1, DTHD1, MCM2, MDM4, MYBL2, P4HA1, SNX9, PLK1, HJURP, ASF1B, MID1IP1, RRM2, SLC2A1, SMN1, AURKA, VAMP2, TAF9, TK1, TUBA4A, EIF3CL, DERL1, CDC45, HIST2H2BE, EIF3C, CCNB1, AURKB, DLG5, KIF23, MICAL2, ESPL1	369	2404	50589	3.11773e-07	0.00159067	5.46621e-06
cellular_component	GO:0098687	chromosomal region	14	CEBPB, KIF2C, ZWINT, CDCA5, BIRC5, MCM2, MKI67, PLK1, CDCA8, HJURP, AURKA, CCNB1, AURKB, CDK1	400	264	52729	3.17779e-07	0.00162131	5.55242e-06
biological_process	GO:0010647	positive regulation of cell communication	34	PIK3R6, DUSP6, GPR183, EGR1, GAS6, FAM162A, BBC3, IFNL1, GZMB, HK2, IFNG, IL2RB, CCL4L1, FAM132A, MAL, SHISA5, PECAM1, TMEM9B, PTGIR, PTGIS, CCL1, CCL3, CCL4, CCL17, CCL22, VAMP2, THBS1, RUNX3, TNFSF14, TNFSF10, SPHK1, HAP1, CD4, CDK1	380	1548	51445	3.38593e-07	0.0017275	5.89591e-06
cellular_component	GO:0044430	cytoskeletal part	32	KIF20A, KIF2C, MTPN, KIF18B, TUBB, TPX2, DFNB31, BIRC5, KIFC1, KRT81, STMN1, C4orf47, GTSE1, PLK1, CDCA8, MID1IP1, SLC2A1, AURKA, TNNT3, TOP2A, TPM3, TUBA4A, CDC45, CCNB1, HAP1, CCNB2, AURKB, KIF23, ESPL1, DLGAP5, CDK1, CDC20	382	1399	51594	3.49921e-07	0.0017853	6.07244e-06
biological_process	GO:0002684	positive regulation of immune system process	25	EBI3, LILRB1, PIK3R6, DUSP6, GPR183, EGR3, ETS1, FOS, GAS6, IFNL1, CFH, IFNG, IGFBP2, LAG3, LTA, PDCD1, CRTAM, CCL3, CCL4, VAMP2, THBS1, TNFSF14, CD4, CD80, CD59	389	907	52086	3.87575e-07	0.00197741	6.70308e-06
biological_process	GO:0051983	regulation of chromosome segregation	9	KIF2C, UBE2C, CDCA5, DUSP1, PLK1, CCNB1, AURKB, ESPL1, CDC20	405	79	52914	4.09918e-07	0.0020914	7.06555e-06
biological_process	GO:0001666	response to hypoxia	14	ADM, EGR1, ETS1, FAM162A, BBC3, LTA, MB, MDM4, PDK1, AGTRAP, PTGIS, RORA, CA9, CCNB1	400	271	52722	4.21738e-07	0.00215171	7.24481e-06
biological_process	GO:0002696	positive regulation of leukocyte activation	14	EBI3, LILRB1, PIK3R6, GPR183, EGR3, GAS6, IFNG, IGFBP2, PDCD1, THBS1, TNFSF14, CD4, CD80, CD59	400	272	52721	4.3884e-07	0.00223896	7.51329e-06
biological_process	GO:0045786	negative regulation of cell cycle	18	CDKN2D, LILRB1, UBE2C, ZWINT, DUSP1, ETS1, FOXM1, GAS6, IFNG, MDM4, PLK1, THBS1, TOP2A, RUNX3, CCNB1, AURKB, CDK1, CDC20	396	479	52514	4.46707e-07	0.0022791	7.62072e-06
biological_process	GO:0043207	response to external biotic stimulus	24	CEBPB, GNLY, LILRB1, ADM, FOS, IFNL1, HILPDA, IFNG, ITGAX, JUNB, STMN1, LTA, SLAMF8, PTGIR, RNF5, CCL3, CCL4, CCL22, BNIP3L, HIST2H2BE, SNX3, CD4, CD80, APOBEC3B	390	848	52145	4.49595e-07	0.00229384	7.62072e-06
biological_process	GO:0051707	response to other organism	24	CEBPB, GNLY, LILRB1, ADM, FOS, IFNL1, HILPDA, IFNG, ITGAX, JUNB, STMN1, LTA, SLAMF8, PTGIR, RNF5, CCL3, CCL4, CCL22, BNIP3L, HIST2H2BE, SNX3, CD4, CD80, APOBEC3B	390	848	52145	4.49595e-07	0.00229384	7.62072e-06
biological_process	GO:1902531	regulation of intracellular signal transduction	34	FAM13A, CDKN2D, CISH, PIK3R6, DUSP1, DUSP6, GPR183, FOXM1, GAS6, BBC3, IFNL1, IFNG, IL2RB, CCL4L1, FAM132A, SHISA5, PECAM1, TMEM9B, PTGIR, RORA, CCL1, CCL3, CCL4, CCL17, CCL22, TAF9, THBS1, ARHGAP19, TNFSF14, TNFSF10, SPHK1, HAP1, CD4, CDK1	380	1571	51422	4.66109e-07	0.00237809	7.87446e-06
biological_process	GO:0031328	positive regulation of cellular biosynthetic process	36	EBI3, RAMP1, CEBPB, KLF6, ADM, MTPN, TMPRSS6, EGR1, ETS1, IKZF3, ZNF292, FOXM1, FOS, FOSL2, IFNL1, UHRF1, TFAP2E, IFNG, JUNB, MYBL2, PTGIR, MID1IP1, RLN2, RNF6, RORA, ATXN1, CREB3L2, BCL11B, SP1, TAF9, THBS1, TOP2A, CNBP, RUNX3, SPHK1, MICAL2	378	1731	51262	4.90969e-07	0.00250492	8.26707e-06
biological_process	GO:0010562	positive regulation of phosphorus metabolic process	28	RAMP1, ADM, PIK3R6, DUSP6, GPR183, TPX2, GAS6, IFNL1, ANXA2, IFNG, IL2RB, CCL4L1, SNX9, PECAM1, PLK1, PTGIR, RLN2, CCL1, CCL3, CCL4, CCL17, CCL22, THBS1, SPHK1, CCNB1, CD4, CD80, CDK1	386	1130	51863	5.05644e-07	0.0025798	8.45835e-06
biological_process	GO:0045937	positive regulation of phosphate metabolic process	28	RAMP1, ADM, PIK3R6, DUSP6, GPR183, TPX2, GAS6, IFNL1, ANXA2, IFNG, IL2RB, CCL4L1, SNX9, PECAM1, PLK1, PTGIR, RLN2, CCL1, CCL3, CCL4, CCL17, CCL22, THBS1, SPHK1, CCNB1, CD4, CD80, CDK1	386	1130	51863	5.05644e-07	0.0025798	8.45835e-06
biological_process	GO:0036293	response to decreased oxygen levels	14	ADM, EGR1, ETS1, FAM162A, BBC3, LTA, MB, MDM4, PDK1, AGTRAP, PTGIS, RORA, CA9, CCNB1	400	276	52717	5.13618e-07	0.00262048	8.56365e-06
biological_process	GO:0019221	cytokine-mediated signaling pathway	19	EBI3, CISH, EGR1, HIPK1, GAS6, IFI27, IFNG, IL2RB, CCL4L1, LTA, IL17RB, CCL1, CCL3, CCL4, CCL17, CCL22, TNFSF14, SPHK1, CD40LG	395	543	52450	5.3353e-07	0.00272207	8.86668e-06
biological_process	GO:0006259	DNA metabolic process	24	CDKN2D, CDCA5, DUSP1, FOXM1, FOS, UHRF1, IFNG, MCM2, ATXN3, MKI67, CHTF8, POLD4, RRM2, S100A11, BCL11B, TK1, TOP2A, TYMS, BTG2, CDT1, CDC45, CD40LG, KIAA0101, CDK1	390	857	52136	5.36183e-07	0.00273561	8.88183e-06
biological_process	GO:0001568	blood vessel development	19	RAMP1, ADM, PIK3R6, EGR1, EGR3, HIPK1, ETS1, FOXM1, GPI, ANXA2, JUNB, PECAM1, PTGIS, RLN2, RORA, THBS1, TIE1, ANGPTL6, SPHK1	395	546	52447	5.7592e-07	0.00293834	9.5092e-06
biological_process	GO:0097285	cell-type specific apoptotic process	17	CEBPB, LILRB1, EGR1, HIPK1, GAS6, FAM162A, BBC3, GPI, BIRC5, NRBP2, IFNG, PDCD1, CCL3, THBS1, BTG2, AURKB, CD40LG	397	433	52560	5.84741e-07	0.00298335	9.62371e-06
biological_process	GO:0045087	innate immune response	27	LILRB1, PIK3R6, DUSP6, EGR1, RPL13A, FOS, IFNL1, GZMB, CFH, IFI27, IRGM, IFNG, IL2RB, CCL4L1, LAG3, CRTAM, CCL1, CCL3, CCL4, CCL17, CCL22, VAMP2, HIST2H2BE, CD4, CD80, APOBEC3B, CD59	387	1069	51924	5.98173e-07	0.00305188	9.81311e-06
biological_process	GO:0051240	positive regulation of multicellular organismal process	31	EBI3, CEBPB, ADM, MTPN, PIK3R6, EGR1, EGR3, HIPK1, ETS1, FOS, GAS6, IFNL1, HILPDA, IFNG, LTA, CRTAM, PTGIS, RLN2, RORA, ATXN1, CCL3, CCL4, AURKA, THBS1, HAVCR2, SNX3, SPHK1, CCNB1, HAP1, CD40LG, CDC20	383	1361	51632	6.0386e-07	0.00308089	9.87465e-06
biological_process	GO:0051173	positive regulation of nitrogen compound metabolic process	36	RAMP1, CEBPB, KLF6, ADM, MTPN, TMPRSS6, EGR1, ETS1, IKZF3, ZNF292, FOXM1, FOS, FOSL2, IFNL1, UHRF1, TFAP2E, IFNG, JUNB, MYBL2, PTGIR, RLN2, RNF6, RORA, ATXN1, CREB3L2, BCL11B, SP1, TAF9, THBS1, TOP2A, CNBP, BTG2, RUNX3, SPHK1, CCNB1, MICAL2	378	1748	51245	6.11165e-07	0.00311816	9.96218e-06
biological_process	GO:0050867	positive regulation of cell activation	14	EBI3, LILRB1, PIK3R6, GPR183, EGR3, GAS6, IFNG, IGFBP2, PDCD1, THBS1, TNFSF14, CD4, CD80, CD59	400	281	52712	6.22982e-07	0.00317846	1.01225e-05
biological_process	GO:0045935	positive regulation of nucleobase-containing compound metabolic process	35	RAMP1, CEBPB, KLF6, ADM, MTPN, TMPRSS6, EGR1, ETS1, IKZF3, ZNF292, FOXM1, FOS, FOSL2, IFNL1, UHRF1, TFAP2E, IFNG, JUNB, MYBL2, PTGIR, RLN2, RNF6, RORA, ATXN1, CREB3L2, BCL11B, SP1, TAF9, TOP2A, CNBP, BTG2, RUNX3, SPHK1, CCNB1, MICAL2	379	1671	51322	6.27111e-07	0.00319952	1.01572e-05
cellular_component	GO:0000793	condensed chromosome	12	CEBPB, KIF2C, ZWINT, CDCA5, BIRC5, MKI67, PLK1, HJURP, AURKA, TOP2A, CCNB1, AURKB	402	193	52800	6.6246e-07	0.00337987	1.06958e-05
molecular_function	GO:0003676	nucleic acid binding	61	CEBPB, ZNF266, KIF2C, MRPL10, KLF6, MTPN, ZNF600, EGR1, EGR3, ETS1, IKZF3, ZNF292, FOXM1, RPL13A, FOS, FOSL2, ZNF683, SETBP1, UHRF1, ANXA2, TFAP2E, JUNB, MCM2, MKI67, MYBL2, NFIL3, DDX4, CHTF8, HJURP, ZNF395, PRKRIR, ZNF248, RNF6, RORA, ATXN1, CREB3L2, BCL11B, SMN1, SMN2, SP1, TAF9, TOP2A, EIF3CL, TYMS, ZBTB14, CNBP, ZBTB25, ZBED2, CDT1, CDC45, HIST2H2BE, EIF1AD, HES7, LBX2, RUNX3, EIF3C, SPHK1, …	353	3911	49082	6.68652e-07	0.00341146	1.07617e-05
cellular_component	GO:0005874	microtubule	16	KIF20A, KIF2C, KIF18B, TUBB, TPX2, BIRC5, KIFC1, STMN1, GTSE1, PLK1, MID1IP1, AURKA, TUBA4A, AURKB, KIF23, CDK1	398	384	52609	6.7656e-07	0.00345181	1.08548e-05
biological_process	GO:0051172	negative regulation of nitrogen compound metabolic process	32	CEBPB, TMPRSS6, AES, DUSP1, EGR1, FOXM1, RPL13A, ZNF683, GAS6, IFNL1, UHRF1, BIRC5, IFI27, IFNG, JUNB, MDM4, NAB2, NFIL3, PLK1, PTGIS, S100A11, ATXN1, CCL3, CCL4, ZBTB14, BTG2, CDC45, HES7, RUNX3, HAP1, AURKB, PTBP3	382	1445	51548	6.82398e-07	0.00348159	1.09141e-05
biological_process	GO:0051225	spindle assembly	9	TUBB, TPX2, BIRC5, KIFC1, MYBL2, PLK1, AURKA, AURKB, KIF23	405	85	52908	6.86177e-07	0.00350088	1.09402e-05
molecular_function	GO:0003824	catalytic activity	78	PLA2G4B, ABHD14A-ACY1, POC1B-GALNT4, UBE2F-SCLY, KIF20A, KIF2C, UBE2C, ADAMTS7, L3HYPDH, PIK3R6, KIF18B, CYP2B6, TMPRSS6, CYB5R3, DUSP1, DUSP6, HACD2, ENO2, TUBB, HIPK1, GNA15, GPI, C1GALT1C1, UHRF1, GZMH, GZMB, GZMK, HK2, BIRC5, RAB43, NRBP2, IDI1, IRGM, KIFC1, ARG2, MCM2, ATXN3, P4HA1, PDK1, PFKFB4, PLK1, DDX4, PTGIS, POLD4, RAB6A, RNF5, RNF6, RRM2, SCD, CCL3, TMPRSS3, NME1-NME2, AURKA, TAF9, T…	336	5545	47448	6.96608e-07	0.0035541	1.1072e-05
molecular_function	GO:0043169	cation binding	63	POC1B-GALNT4, ZNF266, ADAMTS7, KLF6, CYP2B6, ZNF600, CYB5R3, EGR1, EGR3, ENO2, IKZF3, ZNF292, ZNF683, GAS6, GNA15, UHRF1, ANXA2, HPCAL1, BIRC5, IDI1, ITGAD, ITGAX, KCND1, ARG2, MB, MCM2, MDM4, P4HA1, ANKFY1, MOB1A, ZNF395, PRKRIR, CABP4, ZNF248, PTGIS, RNF5, RNF6, RORA, RRM2, S100A11, SCD, SUSD1, BCL11B, SP1, TK1, TOP2A, ZBTB14, CNBP, ZBTB25, CA9, ZBED2, CALM2, TNFSF10, SPHK1, P4HA2, PKMYT1, CD4,…	351	4099	48894	7.09245e-07	0.00361857	1.12378e-05
biological_process	GO:0009891	positive regulation of biosynthetic process	36	EBI3, RAMP1, CEBPB, KLF6, ADM, MTPN, TMPRSS6, EGR1, ETS1, IKZF3, ZNF292, FOXM1, FOS, FOSL2, IFNL1, UHRF1, TFAP2E, IFNG, JUNB, MYBL2, PTGIR, MID1IP1, RLN2, RNF6, RORA, ATXN1, CREB3L2, BCL11B, SP1, TAF9, THBS1, TOP2A, CNBP, RUNX3, SPHK1, MICAL2	378	1763	51230	7.39433e-07	0.00377259	1.16798e-05
biological_process	GO:0031401	positive regulation of protein modification process	28	RAMP1, UBE2C, PIK3R6, DUSP6, GPR183, TPX2, GAS6, IFNL1, ANXA2, IFNG, IL2RB, CCL4L1, SNX9, PECAM1, PLK1, CCL1, CCL3, CCL4, CCL17, CCL22, THBS1, DERL1, SPHK1, CCNB1, CD4, CD80, CDK1, CDC20	386	1155	51838	7.60112e-07	0.00387809	1.19694e-05
biological_process	GO:0023056	positive regulation of signaling	33	PIK3R6, DUSP6, GPR183, EGR1, GAS6, FAM162A, BBC3, IFNL1, GZMB, IFNG, IL2RB, CCL4L1, FAM132A, MAL, SHISA5, PECAM1, TMEM9B, PTGIR, PTGIS, CCL1, CCL3, CCL4, CCL17, CCL22, VAMP2, THBS1, RUNX3, TNFSF14, TNFSF10, SPHK1, HAP1, CD4, CDK1	381	1531	51462	7.76129e-07	0.00395981	1.2184e-05
biological_process	GO:0007155	cell adhesion	31	TROAP, EBI3, CEBPB, LILRB1, PIK3R6, CTNND1, EGR1, EGR3, LRRC32, GAS6, IFNL1, IFNG, IGFBP2, ITGAD, ITGAX, LAG3, ATXN3, F11R, PDCD1, PECAM1, CRTAM, RORA, CCL4, BCL11B, THBS1, TNFSF14, CD4, CD6, CD80, CD59, CD72	383	1382	51611	8.20321e-07	0.00418528	1.28383e-05
biological_process	GO:0008285	negative regulation of cell proliferation	20	CDKN2D, CEBPB, LILRB1, ADM, CD109, ETS1, LRRC32, IFNL1, IFNG, TNFRSF9, LTA, MDM4, PRKRIR, PTGIR, S100A11, BCL11B, THBS1, BTG2, RUNX3, DLG5	394	621	52372	8.25861e-07	0.00421355	1.28855e-05
biological_process	GO:0032269	negative regulation of cellular protein metabolic process	25	CDKN2D, UBE2C, CISH, CD109, DUSP1, DUSP6, SERPINB1, FOXM1, RPL13A, GAS6, GPI, ANXA2, BIRC5, PLK1, TAF9, THBS1, BTG2, SH3BP5L, TNFSF14, TNFSF10, CCNB1, HAP1, PKMYT1, CD59, CDC20	389	949	52044	8.42407e-07	0.00429796	1.31035e-05
molecular_function	GO:0046872	metal ion binding	62	POC1B-GALNT4, ZNF266, ADAMTS7, KLF6, CYP2B6, ZNF600, EGR1, EGR3, ENO2, IKZF3, ZNF292, ZNF683, GAS6, GNA15, UHRF1, ANXA2, HPCAL1, BIRC5, IDI1, ITGAD, ITGAX, KCND1, ARG2, MB, MCM2, MDM4, P4HA1, ANKFY1, MOB1A, ZNF395, PRKRIR, CABP4, ZNF248, PTGIS, RNF5, RNF6, RORA, RRM2, S100A11, SCD, SUSD1, BCL11B, SP1, TK1, TOP2A, ZBTB14, CNBP, ZBTB25, CA9, ZBED2, CALM2, TNFSF10, SPHK1, P4HA2, PKMYT1, CD4, AURKB, …	352	4004	48989	8.49165e-07	0.00433244	1.31685e-05
biological_process	GO:0007019	microtubule depolymerization	7	KIF2C, KIF18B, STMN1, MID1IP1, AURKA, CCNB1, AURKB	407	36	52957	8.55057e-07	0.0043625	1.32197e-05
biological_process	GO:0009894	regulation of catabolic process	21	UBE2C, DUSP1, ANXA2, HK2, NRBP2, IFNG, DTHD1, MDM4, ATXN3, SNX9, PLK1, RNF5, BNIP3L, AURKA, TAF9, UBE2G2, BTG2, SNX3, CCNB1, CDK1, CDC20	393	687	52306	8.94819e-07	0.00456537	1.37927e-05
biological_process	GO:0022610	biological adhesion	31	TROAP, EBI3, CEBPB, LILRB1, PIK3R6, CTNND1, EGR1, EGR3, LRRC32, GAS6, IFNL1, IFNG, IGFBP2, ITGAD, ITGAX, LAG3, ATXN3, F11R, PDCD1, PECAM1, CRTAM, RORA, CCL4, BCL11B, THBS1, TNFSF14, CD4, CD6, CD80, CD59, CD72	383	1389	51604	9.07139e-07	0.00462823	1.39404e-05
biological_process	GO:0030163	protein catabolic process	22	UBE2C, ADAMTS7, UHRF1, ANXA2, IFNG, DTHD1, MDM4, ATXN3, SNX9, PLK1, RNF5, RNF6, BNIP3L, AURKA, TAF9, UBE2G2, DERL1, SNX3, CCNB1, AURKB, CDK1, CDC20	392	753	52240	9.29587e-07	0.00474275	1.42425e-05
biological_process	GO:0009967	positive regulation of signal transduction	31	PIK3R6, DUSP6, GPR183, GAS6, FAM162A, BBC3, IFNL1, GZMB, IFNG, IL2RB, CCL4L1, FAM132A, MAL, SHISA5, PECAM1, TMEM9B, PTGIR, PTGIS, CCL1, CCL3, CCL4, CCL17, CCL22, THBS1, RUNX3, TNFSF14, TNFSF10, SPHK1, HAP1, CD4, CDK1	383	1393	51600	9.60493e-07	0.00490043	1.46346e-05
molecular_function	GO:0019899	enzyme binding	34	UBE2F-SCLY, KIF20A, CDKN2D, CEBPB, LILRB1, UBE2C, EGR1, HACD2, TUBB, ETS1, TPX2, FOXM1, GAS6, GPI, ANXA2, BIRC5, FCRL6, MDM4, ATXN3, SNX9, ANKFY1, PLK1, SLC2A1, SP1, AURKA, TOP2A, UBE2G2, DERL1, SNX3, SPHK1, CCNB1, CD4, SYTL3, CDC20	380	1625	51368	9.60917e-07	0.0049026	1.46346e-05
biological_process	GO:0001944	vasculature development	19	RAMP1, ADM, PIK3R6, EGR1, EGR3, HIPK1, ETS1, FOXM1, GPI, ANXA2, JUNB, PECAM1, PTGIS, RLN2, RORA, THBS1, TIE1, ANGPTL6, SPHK1	395	568	52425	9.93222e-07	0.00506742	1.50816e-05
biological_process	GO:0002682	regulation of immune system process	32	EBI3, CEBPB, LILRB1, PIK3R6, DUSP6, GPR183, EGR3, ETS1, IKZF3, FOS, LRRC32, GAS6, IFNL1, HILPDA, CFH, IFNG, IGFBP2, IL2RB, LAG3, LTA, PDCD1, CRTAM, RORA, CCL3, CCL4, VAMP2, THBS1, TNFSF14, CD4, CD80, CD40LG, CD59	382	1473	51520	1.00925e-06	0.00514917	1.52794e-05
biological_process	GO:0070482	response to oxygen levels	14	ADM, EGR1, ETS1, FAM162A, BBC3, LTA, MB, MDM4, PDK1, AGTRAP, PTGIS, RORA, CA9, CCNB1	400	295	52698	1.04798e-06	0.00534677	1.58189e-05
molecular_function	GO:0036094	small molecule binding	46	KIF20A, KIF2C, UBE2C, KIF18B, CYB5R3, GPR183, TUBB, HIPK1, TPX2, GAS6, GNA15, GPI, UHRF1, HK2, RAB43, NRBP2, IRGM, KIFC1, MCM2, MKI67, P4HA1, PDK1, PFKFB4, PLK1, DDX4, RAB6A, RORA, NME1-NME2, AURKA, THBS1, TIE1, TK1, TOP2A, TUBA4A, TYMS, UBE2G2, SPHK1, P4HA2, PKMYT1, AURKB, KIF23, TP53I3, MICAL2, CDK1, G3BP2, PTBP3	368	2615	50378	1.05978e-06	0.00540699	1.59498e-05
biological_process	GO:0051251	positive regulation of lymphocyte activation	13	EBI3, LILRB1, PIK3R6, GPR183, EGR3, GAS6, IFNG, IGFBP2, PDCD1, TNFSF14, CD4, CD80, CD59	401	248	52745	1.07531e-06	0.00548625	1.6136e-05
biological_process	GO:0042177	negative regulation of protein catabolic process	10	UBE2C, DUSP1, ANXA2, MDM4, PLK1, TAF9, UBE2G2, SNX3, CCNB1, CDC20	404	126	52867	1.20156e-06	0.00613034	1.79775e-05
biological_process	GO:0009895	negative regulation of catabolic process	12	UBE2C, DUSP1, ANXA2, NRBP2, MDM4, PLK1, RNF5, TAF9, UBE2G2, SNX3, CCNB1, CDC20	402	207	52786	1.27124e-06	0.00648589	1.89646e-05
biological_process	GO:0046651	lymphocyte proliferation	13	EBI3, CEBPB, LILRB1, GPR183, IKZF3, LRRC32, IFNG, IGFBP2, ITGAD, CRTAM, CD80, CD40LG, CD59	401	254	52739	1.36459e-06	0.00696216	2.02978e-05
biological_process	GO:0070201	regulation of establishment of protein localization	22	LILRB1, LRRC32, GAS6, BBC3, TCAF2, GZMB, BIRC5, IFI27, IFNG, TNFRSF9, ITGAX, FAM132A, CRTAM, CCL3, SLC2A1, BNIP3L, VAMP2, UBE2G2, SNX3, TNFSF14, SPHK1, CD40LG	392	774	52219	1.41746e-06	0.00723189	2.10229e-05
biological_process	GO:0032943	mononuclear cell proliferation	13	EBI3, CEBPB, LILRB1, GPR183, IKZF3, LRRC32, IFNG, IGFBP2, ITGAD, CRTAM, CD80, CD40LG, CD59	401	256	52737	1.47527e-06	0.00752684	2.18169e-05
biological_process	GO:0044092	negative regulation of molecular function	26	CDKN2D, UBE2C, CISH, CD109, AES, DUSP1, DUSP6, SERPINB1, GAS6, GPI, TCAF2, ANXA2, BIRC5, F11R, PAM16, PLK1, PTGIS, AURKA, THBS1, SH3BP5L, TNFSF14, TNFSF10, CCNB1, PKMYT1, AURKB, CDC20	388	1054	51939	1.52604e-06	0.00778588	2.25025e-05
biological_process	GO:0045934	negative regulation of nucleobase-containing compound metabolic process	30	CEBPB, TMPRSS6, AES, DUSP1, EGR1, FOXM1, ZNF683, GAS6, IFNL1, UHRF1, BIRC5, IFI27, IFNG, JUNB, MDM4, NAB2, NFIL3, PLK1, PTGIS, S100A11, ATXN1, CCL3, CCL4, ZBTB14, BTG2, CDC45, HES7, RUNX3, AURKB, PTBP3	384	1351	51642	1.55755e-06	0.0079466	2.29009e-05
cellular_component	GO:0044454	nuclear chromosome part	16	CEBPB, CDCA5, UHRF1, JUNB, MCM2, PLK1, ASF1B, POLD4, SP1, AURKA, CDC45, HIST2H2BE, RUNX3, CCNB1, AURKB, CDK1	398	413	52580	1.61252e-06	0.00822708	2.3641e-05
biological_process	GO:0009653	anatomical structure morphogenesis	47	RAMP1, CEBPB, ADM, CD109, MTPN, PIK3R6, AES, DUSP1, DUSP6, EGR3, HIPK1, ETS1, FOXM1, ZNF683, DFNB31, GPI, C1GALT1C1, ANXA2, IFNG, IL2RB, ITGAX, JUNB, STMN1, MKI67, NAB2, CABP4, PTGIS, RLN2, RNF6, RORA, CCL3, BCL11B, SP1, AURKA, THBS1, TIE1, CA9, ANGPTL6, HES7, RUNX3, TNFSF14, SPHK1, HAP1, DLG5, MICAL2, CD72, PTBP3	367	2722	50271	1.66994e-06	0.00852006	2.44128e-05
biological_process	GO:0007267	cell-cell signaling	28	ADM, EGR1, EGR3, HIPK1, HILPDA, BIRC5, IFNG, KCND1, FAM132A, LTA, ATXN3, PTGIR, ATXN1, CCL3, CCL4, CCL17, CCL22, SLC2A1, VAMP2, SLC38A1, PPFIA4, TNFSF10, KCNK17, HAP1, CD80, SYTL3, GNG8, CDC20	386	1206	51787	1.68122e-06	0.00857757	2.45073e-05
biological_process	GO:0098609	cell-cell adhesion	23	EBI3, CEBPB, LILRB1, PIK3R6, CTNND1, EGR1, EGR3, LRRC32, GAS6, IFNL1, IFNG, IGFBP2, ITGAD, ITGAX, LAG3, PDCD1, CRTAM, RORA, BCL11B, TNFSF14, CD4, CD80, CD59	391	851	52142	1.71326e-06	0.00874104	2.48394e-05
biological_process	GO:2000113	negative regulation of cellular macromolecule biosynthetic process	29	CEBPB, TMPRSS6, AES, DUSP1, EGR1, FOXM1, RPL13A, ZNF683, GAS6, IFNL1, UHRF1, BIRC5, IFI27, IFNG, JUNB, MDM4, NAB2, NFIL3, PLK1, PTGIS, S100A11, ATXN1, ZBTB14, BTG2, CDC45, HES7, RUNX3, HAP1, AURKB	385	1282	51711	1.71373e-06	0.00874347	2.48394e-05
biological_process	GO:0010564	regulation of cell cycle process	18	UBE2C, CDCA5, DUSP1, TPX2, FOXM1, BIRC5, MDM4, PLK1, AURKA, CDT1, CDC45, CCNB1, PKMYT1, AURKB, KIF23, ESPL1, CDK1, CDC20	396	532	52461	1.77922e-06	0.0090776	2.57156e-05
molecular_function	GO:0005126	cytokine receptor binding	13	EBI3, IFNL1, IFNG, CCL4L1, LTA, CCL1, CCL3, CCL4, CCL17, CCL22, TNFSF14, TNFSF10, CD40LG	401	264	52729	2.00157e-06	0.010212	2.88475e-05
biological_process	GO:0022407	regulation of cell-cell adhesion	15	EBI3, CEBPB, LILRB1, PIK3R6, EGR3, LRRC32, IFNL1, IFNG, IGFBP2, LAG3, PDCD1, TNFSF14, CD4, CD80, CD59	399	366	52627	2.01061e-06	0.0102581	2.88961e-05
biological_process	GO:0042493	response to drug	16	CYP2B6, DUSP6, EGR1, FOS, GAS6, IFNG, IGFBP2, JUNB, LTA, SLAMF8, CCL4, THBS1, TYMS, CA9, CCNB1, CD69	398	421	52572	2.02272e-06	0.0103199	2.89886e-05
biological_process	GO:0048514	blood vessel morphogenesis	17	RAMP1, ADM, PIK3R6, EGR3, HIPK1, ETS1, FOXM1, GPI, ANXA2, JUNB, PTGIS, RLN2, RORA, THBS1, TIE1, ANGPTL6, SPHK1	397	479	52514	2.07104e-06	0.0105665	2.9598e-05
biological_process	GO:0007599	hemostasis	18	KIF2C, PIK3R6, TMPRSS6, GAS6, GNA15, GPI, C1GALT1C1, ANXA2, ITGAX, KIFC1, F11R, PECAM1, PTGIR, THBS1, TUBA4A, KIF23, CD40LG, CD59	396	539	52454	2.10809e-06	0.0107555	3.00433e-05
biological_process	GO:0032879	regulation of localization	41	LILRB1, CDCA5, CATSPER2, ETS1, LRRC32, GAS6, BBC3, TCAF2, HILPDA, GZMB, ANXA2, HK2, BIRC5, IFI27, IFNG, TNFRSF9, ITGAX, KCND1, FAM132A, STMN1, ANKFY1, PECAM1, DDX4, CRTAM, CCL3, CCL4, SLC2A1, BNIP3L, VAMP2, THBS1, TIE1, UBE2G2, SNX3, TNFSF14, SPHK1, CCNB1, KCNK17, HAP1, SYTL3, HOMER2, CD40LG	373	2258	50735	2.1389e-06	0.0109127	3.03974e-05
biological_process	GO:0070661	leukocyte proliferation	13	EBI3, CEBPB, LILRB1, GPR183, IKZF3, LRRC32, IFNG, IGFBP2, ITGAD, CRTAM, CD80, CD40LG, CD59	401	267	52726	2.23805e-06	0.0114185	3.17181e-05
biological_process	GO:0007088	regulation of mitotic nuclear division	10	UBE2C, CDCA5, DUSP1, BIRC5, PLK1, AURKA, CCNB1, PKMYT1, ESPL1, CDC20	404	137	52856	2.30471e-06	0.0117586	3.25724e-05
biological_process	GO:0071702	organic substance transport	44	KIF20A, RAMP1, LILRB1, SLC2A14, ARL6IP1, RPL13A, LRRC32, GAS6, SLCO4A1, TCAF2, ANXA2, HK2, BIRC5, RAB43, IFI27, IFNG, TNFRSF9, ITGAX, FAM132A, PAM16, SNX9, CRTAM, RAB6A, CCL3, SLC2A1, SLC2A3, BNIP3L, SSR3, SURF4, VAMP2, THBS1, UBE2G2, CA9, DERL1, SLC38A1, PLEKHA8, PPFIA4, SNX3, TNFSF14, SPHK1, HAP1, SYTL3, CD40LG, G3BP2	370	2523	50470	2.35741e-06	0.0120275	3.32252e-05
biological_process	GO:0051253	negative regulation of RNA metabolic process	28	CEBPB, TMPRSS6, AES, EGR1, FOXM1, ZNF683, GAS6, IFNL1, UHRF1, BIRC5, IFI27, IFNG, JUNB, MDM4, NAB2, NFIL3, PLK1, PTGIS, ATXN1, CCL3, CCL4, ZBTB14, BTG2, CDC45, HES7, RUNX3, AURKB, PTBP3	386	1235	51758	2.58463e-06	0.0131868	3.63273e-05
cellular_component	GO:0000779	condensed chromosome, centromeric region	9	CEBPB, KIF2C, ZWINT, BIRC5, PLK1, HJURP, AURKA, CCNB1, AURKB	405	103	52890	2.63602e-06	0.013449	3.69478e-05
biological_process	GO:0007399	nervous system development	41	CEBPB, ADM, MTPN, DUSP6, EGR1, EGR3, HIPK1, ETS1, FOS, ZNF683, DFNB31, GAS6, NRBP2, IFNG, IL2RB, STMN1, LTA, MAL, ATXN3, NAB2, CABP4, RNF6, RORA, ATXN1, CCL3, BCL11B, SMN1, AURKA, TPM3, BTG2, EPM2A, SERF1A, RUNX3, SNX3, SPHK1, HAP1, DLG5, IER2, CD72, CDK1, CDC20	373	2283	50710	2.66418e-06	0.0135926	3.72401e-05
biological_process	GO:0002252	immune effector process	21	CEBPB, LILRB1, PIK3R6, GPR183, IFNL1, HILPDA, GZMB, CFH, IFNG, ITGAX, LAG3, LTA, CRTAM, RORA, CCL3, BNIP3L, VAMP2, CD4, APOBEC3B, CD40LG, CD59	393	741	52252	2.72149e-06	0.0138851	3.79373e-05
biological_process	GO:0042176	regulation of protein catabolic process	16	UBE2C, DUSP1, ANXA2, IFNG, DTHD1, MDM4, ATXN3, SNX9, PLK1, AURKA, TAF9, UBE2G2, SNX3, CCNB1, CDK1, CDC20	398	434	52559	2.89134e-06	0.0147516	4.01951e-05
biological_process	GO:0051254	positive regulation of RNA metabolic process	31	CEBPB, KLF6, MTPN, TMPRSS6, EGR1, ETS1, IKZF3, ZNF292, FOXM1, FOS, FOSL2, IFNL1, UHRF1, TFAP2E, IFNG, JUNB, MYBL2, RNF6, RORA, ATXN1, CREB3L2, BCL11B, SP1, TAF9, TOP2A, CNBP, BTG2, RUNX3, SPHK1, CCNB1, MICAL2	383	1476	51517	2.98273e-06	0.0152179	4.1353e-05
molecular_function	GO:0042802	identical protein binding	27	CEBPB, LILRB1, IKZF3, DFNB31, UHRF1, BIRC5, TFAP2E, ATXN3, SNX9, HJURP, CRTAM, S100A11, ATXN1, CCL3, CCL4, SLC2A1, SMN1, BNIP3L, SP1, VAMP2, TK1, TOP2A, TYMS, UBE2G2, CD4, HOMER2, TP53I3	387	1172	51821	3.07732e-06	0.0157005	4.25053e-05
biological_process	GO:0015031	protein transport	35	KIF20A, RAMP1, LILRB1, ARL6IP1, RPL13A, LRRC32, GAS6, TCAF2, ANXA2, BIRC5, RAB43, IFI27, IFNG, TNFRSF9, ITGAX, FAM132A, PAM16, SNX9, CRTAM, RAB6A, CCL3, SLC2A1, BNIP3L, SSR3, SURF4, VAMP2, UBE2G2, DERL1, PLEKHA8, SNX3, TNFSF14, SPHK1, HAP1, SYTL3, CD40LG	379	1782	51211	3.09084e-06	0.0157695	4.25053e-05
biological_process	GO:0009888	tissue development	35	CEBPB, ADAMTS7, ADM, CD109, MTPN, DUSP1, DUSP6, EGR1, HIPK1, IKZF3, FOS, FOSL2, GAS6, IFNG, JUNB, ARG2, NAB2, F11R, PECAM1, CABP4, PTGIS, CCL3, CREB3L2, BCL11B, THBS1, TIE1, TYMS, CA9, BTG2, HES7, RUNX3, CCNB1, DLG5, MICAL2, CDK1	379	1782	51211	3.09084e-06	0.0157695	4.25053e-05
molecular_function	GO:0043565	sequence-specific DNA binding	25	CEBPB, KIF2C, MTPN, EGR1, ETS1, IKZF3, FOXM1, FOS, FOSL2, ZNF683, UHRF1, TFAP2E, JUNB, MCM2, MYBL2, NFIL3, ZNF395, RORA, CREB3L2, BCL11B, SP1, ZBTB14, ZBTB25, CDC45, RUNX3	389	1029	51964	3.26637e-06	0.016665	4.46153e-05
biological_process	GO:0072358	cardiovascular system development	23	RAMP1, ADM, PIK3R6, DUSP6, EGR1, EGR3, HIPK1, ETS1, FOXM1, GPI, ANXA2, JUNB, MB, PECAM1, PTGIS, RLN2, RORA, THBS1, TIE1, ANGPTL6, SPHK1, CCNB1, MICAL2	391	887	52106	3.27051e-06	0.0166861	4.46153e-05
biological_process	GO:0072359	circulatory system development	23	RAMP1, ADM, PIK3R6, DUSP6, EGR1, EGR3, HIPK1, ETS1, FOXM1, GPI, ANXA2, JUNB, MB, PECAM1, PTGIS, RLN2, RORA, THBS1, TIE1, ANGPTL6, SPHK1, CCNB1, MICAL2	391	887	52106	3.27051e-06	0.0166861	4.46153e-05
biological_process	GO:0009725	response to hormone	25	RAMP1, CISH, ADM, DUSP1, DUSP6, EGR1, EGR3, ETS1, FOXM1, FOS, IGFBP2, IL2RB, JUNB, FAM132A, MB, RORA, CCL1, AURKA, VAMP2, THBS1, TK1, TYMS, CA9, BTG2, GNG8	389	1030	51963	3.31904e-06	0.0169337	4.51567e-05
biological_process	GO:1903034	regulation of response to wounding	15	CD109, TMPRSS6, ETS1, ANXA2, CFH, CCL4L1, FAM132A, LTA, PTGIS, RORA, CCL3, CCL4, VAMP2, THBS1, CD59	399	383	52610	3.33186e-06	0.0169991	4.52105e-05
biological_process	GO:0072676	lymphocyte migration	8	GAS6, CCL4L1, CCL1, CCL3, CCL4, CCL17, CCL22, TNFSF14	406	74	52919	3.34144e-06	0.017048	4.52202e-05
cellular_component	GO:0005783	endoplasmic reticulum	32	ADAMTS7, CYP2B6, CYB5R3, HACD2, ARL6IP1, FOS, GAS6, BBC3, MAL, ATXN3, P4HA1, SHISA5, AGTRAP, PTGIS, RNF5, SCD, TMPRSS3, CREB3L2, BNIP3L, SSR3, SURF4, THBS1, UBE2G2, CNBP, DERL1, EPM2A, DNAJB14, P4HA2, HAP1, PKMYT1, CD4, SEP15	382	1566	51427	3.42941e-06	0.0174968	4.62879e-05
biological_process	GO:0050878	regulation of body fluid levels	20	KIF2C, PIK3R6, TMPRSS6, GAS6, GNA15, GPI, C1GALT1C1, ANXA2, HK2, ITGAX, KIFC1, F11R, PECAM1, PTGIR, VAMP2, THBS1, TUBA4A, KIF23, CD40LG, CD59	394	687	52306	3.44176e-06	0.0175599	4.63321e-05
biological_process	GO:0001934	positive regulation of protein phosphorylation	24	PIK3R6, DUSP6, GPR183, TPX2, GAS6, IFNL1, ANXA2, IFNG, IL2RB, CCL4L1, SNX9, PECAM1, PLK1, CCL1, CCL3, CCL4, CCL17, CCL22, THBS1, SPHK1, CCNB1, CD4, CD80, CDK1	390	961	52032	3.47325e-06	0.0177205	4.6633e-05
biological_process	GO:0000086	G2/M transition of mitotic cell cycle	11	TUBB, FOXM1, BIRC5, MYBL2, PLK1, AURKA, TUBA4A, CCNB1, PKMYT1, CCNB2, CDK1	403	186	52807	3.49823e-06	0.017848	4.6845e-05
biological_process	GO:0044281	small molecule metabolic process	43	PLA2G4B, ABHD14A-ACY1, RAMP1, GLIPR1, ADM, PIK3R6, CYP2B6, CYB5R3, HACD2, ENO2, RGL1, GPI, HK2, HMMR, IDI1, IFNG, ARG2, FAM132A, P4HA1, PDK1, PFKFB4, PTGIR, PTGIS, MID1IP1, RLN2, RORA, RRM2, SCD, SLC2A1, SLC2A3, NME1-NME2, SP1, VAMP2, THBS1, TK1, TYMS, CNBP, CA9, EPM2A, SPHK1, P4HA2, GNG8, TP53I3	371	2483	50510	3.67302e-06	0.0187398	4.9057e-05
biological_process	GO:0044839	cell cycle G2/M phase transition	11	TUBB, FOXM1, BIRC5, MYBL2, PLK1, AURKA, TUBA4A, CCNB1, PKMYT1, CCNB2, CDK1	403	190	52803	4.18593e-06	0.0213566	5.57614e-05
biological_process	GO:1902679	negative regulation of RNA biosynthetic process	27	CEBPB, TMPRSS6, AES, EGR1, FOXM1, ZNF683, GAS6, IFNL1, UHRF1, BIRC5, IFI27, IFNG, JUNB, MDM4, NAB2, NFIL3, PLK1, PTGIS, ATXN1, CCL3, CCL4, ZBTB14, BTG2, CDC45, HES7, RUNX3, AURKB	387	1196	51797	4.3762e-06	0.0223274	5.81442e-05
biological_process	GO:0050870	positive regulation of T cell activation	11	EBI3, LILRB1, PIK3R6, EGR3, IFNG, IGFBP2, PDCD1, TNFSF14, CD4, CD80, CD59	403	194	52799	4.98791e-06	0.0254483	6.60995e-05
biological_process	GO:0001525	angiogenesis	15	RAMP1, ADM, PIK3R6, EGR3, HIPK1, ETS1, GPI, ANXA2, PTGIS, RLN2, RORA, THBS1, TIE1, ANGPTL6, SPHK1	399	399	52594	5.23125e-06	0.0266899	6.91447e-05
biological_process	GO:1902580	single-organism cellular localization	27	RAMP1, KIF2C, CDCA5, ARL6IP1, RPL13A, GAS6, BBC3, TCAF2, GZMB, ANXA2, IFNG, ITGAX, KIFC1, MAL, F11R, PAM16, CDCA8, RAB6A, BNIP3L, SSR3, VAMP2, SNX3, TNFSF14, SPHK1, CCNB1, HAP1, SYTL3	387	1209	51784	5.27307e-06	0.0269032	6.95174e-05
biological_process	GO:0046907	intracellular transport	34	RAMP1, TUBB, ARL6IP1, RPL13A, SLC25A30, GAS6, BBC3, TCAF2, GZMB, ANXA2, HK2, RAB43, IFI27, IFNG, ITGAX, PAM16, SNX9, ANKFY1, RAB6A, ATXN1, CCL3, CREB3L2, BNIP3L, SSR3, SURF4, VAMP2, UBE2G2, DERL1, PLEKHA8, SNX3, TNFSF14, SPHK1, HAP1, SYTL3	380	1754	51239	5.44433e-06	0.027777	7.13602e-05
molecular_function	GO:0001071	nucleic acid binding transcription factor activity	26	CEBPB, KLF6, ZNF600, EGR1, EGR3, ETS1, IKZF3, ZNF292, FOXM1, FOS, FOSL2, ZNF683, UHRF1, TFAP2E, JUNB, MYBL2, NFIL3, RORA, CREB3L2, BCL11B, SP1, ZBTB14, CNBP, ZBTB25, BTG2, RUNX3	388	1136	51857	5.45482e-06	0.0278305	7.13602e-05
molecular_function	GO:0003700	transcription factor activity, sequence-specific DNA binding	26	CEBPB, KLF6, ZNF600, EGR1, EGR3, ETS1, IKZF3, ZNF292, FOXM1, FOS, FOSL2, ZNF683, UHRF1, TFAP2E, JUNB, MYBL2, NFIL3, RORA, CREB3L2, BCL11B, SP1, ZBTB14, CNBP, ZBTB25, BTG2, RUNX3	388	1136	51857	5.45482e-06	0.0278305	7.13602e-05
biological_process	GO:0030098	lymphocyte differentiation	13	PIK3R6, GPR183, EGR1, EGR3, IKZF3, ZNF683, GAS6, IFNL1, IFNG, RORA, BCL11B, CD4, CD40LG	401	294	52699	5.75051e-06	0.0293391	7.50361e-05
biological_process	GO:0051223	regulation of protein transport	20	LILRB1, LRRC32, GAS6, TCAF2, BIRC5, IFI27, IFNG, TNFRSF9, ITGAX, FAM132A, CRTAM, CCL3, SLC2A1, BNIP3L, VAMP2, UBE2G2, SNX3, TNFSF14, SPHK1, CD40LG	394	714	52279	5.86416e-06	0.0299189	7.62493e-05
cellular_component	GO:0065010	extracellular membrane-bounded organelle	45	MTPN, CTNND1, CYB5R3, SERPINB1, ENO2, TUBB, GAS6, FAM162A, GPI, C1GALT1C1, ANXA2, CFH, HPCAL1, RAB43, IGFBP2, STMN1, MB, F11R, SHISA5, SNX9, ANKFY1, PECAM1, CHTF8, MOB1A, RAB6A, S100A11, SLC2A1, SLC2A3, VAMP2, THBS1, TPM3, TUBA4A, BTG2, SH3D21, SLC38A1, HIST2H2BE, ANGPTL6, HAVCR2, SNX3, TNFSF10, FCGBP, SEP15, TP53I3, CD59, CDK1	369	2712	50281	5.88832e-06	0.0300422	7.62493e-05
cellular_component	GO:0070062	extracellular exosome	45	MTPN, CTNND1, CYB5R3, SERPINB1, ENO2, TUBB, GAS6, FAM162A, GPI, C1GALT1C1, ANXA2, CFH, HPCAL1, RAB43, IGFBP2, STMN1, MB, F11R, SHISA5, SNX9, ANKFY1, PECAM1, CHTF8, MOB1A, RAB6A, S100A11, SLC2A1, SLC2A3, VAMP2, THBS1, TPM3, TUBA4A, BTG2, SH3D21, SLC38A1, HIST2H2BE, ANGPTL6, HAVCR2, SNX3, TNFSF10, FCGBP, SEP15, TP53I3, CD59, CDK1	369	2712	50281	5.88832e-06	0.0300422	7.62493e-05
biological_process	GO:0034112	positive regulation of homotypic cell-cell adhesion	11	EBI3, LILRB1, PIK3R6, EGR3, IFNG, IGFBP2, PDCD1, TNFSF14, CD4, CD80, CD59	403	198	52795	5.91971e-06	0.0302024	7.64617e-05
biological_process	GO:0031577	spindle checkpoint	7	UBE2C, DUSP1, BIRC5, PLK1, CCNB1, AURKB, CDC20	407	52	52941	5.94399e-06	0.0303263	7.65815e-05
biological_process	GO:0000075	cell cycle checkpoint	12	UBE2C, ZWINT, DUSP1, BIRC5, PLK1, TOP2A, CDT1, CDC45, CCNB1, AURKB, CDK1, CDC20	402	245	52748	5.96052e-06	0.0304106	7.6601e-05
biological_process	GO:0044802	single-organism membrane organization	22	RAMP1, ARL6IP1, RPL13A, GAS6, BBC3, TCAF2, GZMB, ANXA2, HK2, MAL, F11R, SNX9, ANKFY1, PLK1, BNIP3L, SSR3, VAMP2, TIE1, SNX3, CCNB1, CCNB2, CDK1	392	852	52141	5.99153e-06	0.0305688	7.6806e-05
biological_process	GO:0045931	positive regulation of mitotic cell cycle	9	UBE2C, CDCA5, BIRC5, PLK1, AURKA, CDC45, SPHK1, CCNB1, ESPL1	405	116	52877	6.02358e-06	0.0307323	7.70233e-05
biological_process	GO:0051302	regulation of cell division	13	UBE2C, CDCA5, KIF18B, DUSP1, BIRC5, PLK1, AURKA, CCNB1, PKMYT1, AURKB, KIF23, ESPL1, CDC20	401	296	52697	6.14178e-06	0.0313353	7.83384e-05
biological_process	GO:1903039	positive regulation of leukocyte cell-cell adhesion	11	EBI3, LILRB1, PIK3R6, EGR3, IFNG, IGFBP2, PDCD1, TNFSF14, CD4, CD80, CD59	403	199	52794	6.17492e-06	0.0315045	7.85647e-05
biological_process	GO:0042327	positive regulation of phosphorylation	24	PIK3R6, DUSP6, GPR183, TPX2, GAS6, IFNL1, ANXA2, IFNG, IL2RB, CCL4L1, SNX9, PECAM1, PLK1, CCL1, CCL3, CCL4, CCL17, CCL22, THBS1, SPHK1, CCNB1, CD4, CD80, CDK1	390	999	51994	6.41743e-06	0.0327417	8.14471e-05
biological_process	GO:0090307	mitotic spindle assembly	7	TPX2, BIRC5, KIFC1, MYBL2, PLK1, AURKB, KIF23	407	53	52940	6.57395e-06	0.0335403	8.32266e-05
biological_process	GO:1904018	positive regulation of vasculature development	9	ADM, PIK3R6, EGR1, HIPK1, ETS1, PTGIS, RLN2, THBS1, SPHK1	405	119	52874	7.18765e-06	0.0366714	9.07708e-05
biological_process	GO:0007346	regulation of mitotic cell cycle	16	UBE2C, ZWINT, CDCA5, DUSP1, TPX2, BIRC5, PLK1, AURKA, TOP2A, CDC45, SPHK1, CCNB1, PKMYT1, ESPL1, CDK1, CDC20	398	472	52521	7.64767e-06	0.0390184	9.63418e-05
biological_process	GO:0007596	blood coagulation	17	KIF2C, PIK3R6, TMPRSS6, GAS6, GNA15, C1GALT1C1, ANXA2, ITGAX, KIFC1, F11R, PECAM1, PTGIR, THBS1, TUBA4A, KIF23, CD40LG, CD59	397	534	52459	7.8048e-06	0.0398201	9.8079e-05
biological_process	GO:0030316	osteoclast differentiation	8	CEBPB, LILRB1, CD109, FOS, ANXA2, IFNG, JUNB, CCL3	406	85	52908	7.82683e-06	0.0399325	9.81142e-05
biological_process	GO:0051783	regulation of nuclear division	10	UBE2C, CDCA5, DUSP1, BIRC5, PLK1, AURKA, CCNB1, PKMYT1, ESPL1, CDC20	404	161	52832	7.99039e-06	0.040767	9.99191e-05
cellular_component	GO:0005856	cytoskeleton	36	KIF20A, KIF2C, MTPN, KIF18B, TUBB, TPX2, DFNB31, BIRC5, KIFC1, KRT81, STMN1, MCM2, C4orf47, F11R, GTSE1, PLK1, CDCA8, MID1IP1, AFAP1, SLC2A1, AURKA, TNNT3, TOP2A, TPM3, TUBA4A, CDC45, EIF1AD, CCNB1, HAP1, CCNB2, AURKB, KIF23, ESPL1, DLGAP5, CDK1, CDC20	378	1924	51069	8.06588e-06	0.0411521	0.000100616
cellular_component	GO:0031988	membrane-bounded vesicle	53	MTPN, CTNND1, CYB5R3, SERPINB1, ENO2, TUBB, N4BP3, GAS6, FAM162A, GPI, C1GALT1C1, COMMD9, HILPDA, ANXA2, CFH, HPCAL1, RAB43, IRGM, IGFBP2, STMN1, MB, F11R, SHISA5, SNX9, ANKFY1, PECAM1, CHTF8, MOB1A, AGTRAP, RAB6A, S100A11, SLC2A1, SLC2A3, VAMP2, THBS1, TPM3, TUBA4A, BTG2, SH3D21, SLC38A1, HIST2H2BE, ANGPTL6, ACRBP, HAVCR2, SNX3, TNFSF10, FCGBP, HAP1, SEP15, SYTL3, TP53I3, CD59, CDK1	361	3448	49545	8.12546e-06	0.0414561	0.000101112
biological_process	GO:0010557	positive regulation of macromolecule biosynthetic process	32	EBI3, RAMP1, CEBPB, KLF6, MTPN, TMPRSS6, EGR1, ETS1, IKZF3, ZNF292, FOXM1, FOS, FOSL2, IFNL1, UHRF1, TFAP2E, IFNG, JUNB, MYBL2, RNF6, RORA, ATXN1, CREB3L2, BCL11B, SP1, TAF9, THBS1, TOP2A, CNBP, RUNX3, SPHK1, MICAL2	382	1608	51385	8.18658e-06	0.0417679	0.000101625
molecular_function	GO:0000977	RNA polymerase II regulatory region sequence-specific DNA binding	18	CEBPB, EGR1, IKZF3, FOS, FOSL2, ZNF683, TFAP2E, JUNB, MYBL2, NFIL3, ZNF395, RORA, CREB3L2, BCL11B, SP1, ZBTB14, ZBTB25, RUNX3	396	600	52393	8.27875e-06	0.0422382	0.00010252
biological_process	GO:0051049	regulation of transport	33	LILRB1, CATSPER2, LRRC32, GAS6, BBC3, TCAF2, GZMB, ANXA2, HK2, BIRC5, IFI27, IFNG, TNFRSF9, ITGAX, KCND1, FAM132A, ANKFY1, CRTAM, CCL3, CCL4, SLC2A1, BNIP3L, VAMP2, THBS1, UBE2G2, SNX3, TNFSF14, SPHK1, KCNK17, HAP1, SYTL3, HOMER2, CD40LG	381	1711	51282	8.44887e-06	0.0431061	0.000104373
biological_process	GO:0045944	positive regulation of transcription from RNA polymerase II promoter	24	CEBPB, KLF6, TMPRSS6, EGR1, ETS1, IKZF3, ZNF292, FOXM1, FOS, FOSL2, UHRF1, TFAP2E, IFNG, JUNB, MYBL2, RORA, ATXN1, CREB3L2, BCL11B, SP1, TAF9, TOP2A, CNBP, MICAL2	390	1017	51976	8.48539e-06	0.0432924	0.000104571
molecular_function	GO:0000976	transcription regulatory region sequence-specific DNA binding	19	CEBPB, EGR1, IKZF3, FOS, FOSL2, ZNF683, UHRF1, TFAP2E, JUNB, MYBL2, NFIL3, ZNF395, RORA, CREB3L2, BCL11B, SP1, ZBTB14, ZBTB25, RUNX3	395	669	52324	8.91079e-06	0.0454629	0.000109464
biological_process	GO:0050817	coagulation	17	KIF2C, PIK3R6, TMPRSS6, GAS6, GNA15, C1GALT1C1, ANXA2, ITGAX, KIFC1, F11R, PECAM1, PTGIR, THBS1, TUBA4A, KIF23, CD40LG, CD59	397	540	52453	8.92532e-06	0.045537	0.000109464
molecular_function	GO:0001012	RNA polymerase II regulatory region DNA binding	18	CEBPB, EGR1, IKZF3, FOS, FOSL2, ZNF683, TFAP2E, JUNB, MYBL2, NFIL3, ZNF395, RORA, CREB3L2, BCL11B, SP1, ZBTB14, ZBTB25, RUNX3	396	604	52389	8.99837e-06	0.0459097	0.000110095
cellular_component	GO:0043230	extracellular organelle	45	MTPN, CTNND1, CYB5R3, SERPINB1, ENO2, TUBB, GAS6, FAM162A, GPI, C1GALT1C1, ANXA2, CFH, HPCAL1, RAB43, IGFBP2, STMN1, MB, F11R, SHISA5, SNX9, ANKFY1, PECAM1, CHTF8, MOB1A, RAB6A, S100A11, SLC2A1, SLC2A3, VAMP2, THBS1, TPM3, TUBA4A, BTG2, SH3D21, SLC38A1, HIST2H2BE, ANGPTL6, HAVCR2, SNX3, TNFSF10, FCGBP, SEP15, TP53I3, CD59, CDK1	369	2725	50268	9.33438e-06	0.047624	0.000113661
cellular_component	GO:1903561	extracellular vesicle	45	MTPN, CTNND1, CYB5R3, SERPINB1, ENO2, TUBB, GAS6, FAM162A, GPI, C1GALT1C1, ANXA2, CFH, HPCAL1, RAB43, IGFBP2, STMN1, MB, F11R, SHISA5, SNX9, ANKFY1, PECAM1, CHTF8, MOB1A, RAB6A, S100A11, SLC2A1, SLC2A3, VAMP2, THBS1, TPM3, TUBA4A, BTG2, SH3D21, SLC38A1, HIST2H2BE, ANGPTL6, HAVCR2, SNX3, TNFSF10, FCGBP, SEP15, TP53I3, CD59, CDK1	369	2725	50268	9.33438e-06	0.047624	0.000113661
biological_process	GO:0045595	regulation of cell differentiation	29	CEBPB, LILRB1, ADAMTS7, ADM, CD109, PIK3R6, DUSP6, EGR3, ETS1, IKZF3, FOS, GAS6, IFNL1, IFNG, JUNB, LTA, RNF6, RORA, ATXN1, CCL3, CCL17, BCL11B, AURKA, RUNX3, SNX3, TNFSF14, HAP1, CDK1, CDC20	385	1408	51585	9.47015e-06	0.0483167	0.00011504
molecular_function	GO:0097367	carbohydrate derivative binding	39	KIF20A, KIF2C, UBE2C, KIF18B, CYB5R3, TUBB, HIPK1, TPX2, GAS6, GNA15, CFH, HK2, HMMR, RAB43, NRBP2, IRGM, KIFC1, MCM2, MKI67, PDK1, PFKFB4, PLK1, DDX4, RAB6A, NME1-NME2, AURKA, THBS1, TIE1, TK1, TOP2A, TUBA4A, UBE2G2, PLEKHA8, SPHK1, PKMYT1, CD4, AURKB, KIF23, CDK1	375	2200	50793	9.73762e-06	0.0496813	0.000118008
biological_process	GO:0045893	positive regulation of transcription, DNA-templated	29	CEBPB, KLF6, MTPN, TMPRSS6, EGR1, ETS1, IKZF3, ZNF292, FOXM1, FOS, FOSL2, IFNL1, UHRF1, TFAP2E, IFNG, JUNB, MYBL2, RNF6, RORA, ATXN1, CREB3L2, BCL11B, SP1, TAF9, TOP2A, CNBP, RUNX3, SPHK1, MICAL2	385	1412	51581	9.96018e-06	0.0508169	0.000120134
biological_process	GO:1903508	positive regulation of nucleic acid-templated transcription	29	CEBPB, KLF6, MTPN, TMPRSS6, EGR1, ETS1, IKZF3, ZNF292, FOXM1, FOS, FOSL2, IFNL1, UHRF1, TFAP2E, IFNG, JUNB, MYBL2, RNF6, RORA, ATXN1, CREB3L2, BCL11B, SP1, TAF9, TOP2A, CNBP, RUNX3, SPHK1, MICAL2	385	1412	51581	9.96018e-06	0.0508169	0.000120134
biological_process	GO:0009617	response to bacterium	16	CEBPB, GNLY, LILRB1, ADM, FOS, IFNG, JUNB, LTA, SLAMF8, PTGIR, RNF5, CCL3, HIST2H2BE, SNX3, CD4, CD80	398	484	52509	1.01891e-05	0.0519849	0.000122606
biological_process	GO:1902850	microtubule cytoskeleton organization involved in mitosis	7	TPX2, BIRC5, KIFC1, MYBL2, PLK1, AURKB, KIF23	407	58	52935	1.05886e-05	0.054023	0.000127113
biological_process	GO:0071456	cellular response to hypoxia	9	EGR1, FAM162A, BBC3, MDM4, PDK1, PTGIS, RORA, CA9, CCNB1	405	126	52867	1.06615e-05	0.0543952	0.000127688
biological_process	GO:0043086	negative regulation of catalytic activity	21	CDKN2D, UBE2C, CISH, CD109, DUSP1, DUSP6, SERPINB1, GAS6, GPI, ANXA2, BIRC5, F11R, PAM16, PLK1, THBS1, SH3BP5L, TNFSF14, TNFSF10, CCNB1, PKMYT1, CDC20	393	816	52177	1.07787e-05	0.054993	0.000128789
molecular_function	GO:0044212	transcription regulatory region DNA binding	21	CEBPB, EGR1, IKZF3, FOXM1, FOS, FOSL2, ZNF683, UHRF1, TFAP2E, JUNB, MYBL2, NFIL3, ZNF395, RORA, CREB3L2, BCL11B, SP1, TAF9, ZBTB14, ZBTB25, RUNX3	393	818	52175	1.1155e-05	0.0569127	0.000132974
biological_process	GO:0060341	regulation of cellular localization	26	LILRB1, CDCA5, LRRC32, GAS6, BBC3, TCAF2, GZMB, BIRC5, IFI27, IFNG, TNFRSF9, ITGAX, FAM132A, CRTAM, CCL3, SLC2A1, BNIP3L, VAMP2, UBE2G2, SNX3, TNFSF14, SPHK1, CCNB1, HAP1, SYTL3, CD40LG	388	1188	51805	1.14397e-05	0.0583651	0.000136049
biological_process	GO:1902582	single-organism intracellular transport	31	TUBB, ARL6IP1, RPL13A, SLC25A30, GAS6, BBC3, TCAF2, GZMB, ANXA2, HK2, RAB43, IFI27, IFNG, ITGAX, PAM16, SNX9, ANKFY1, RAB6A, CCL3, CREB3L2, BNIP3L, SSR3, SURF4, VAMP2, UBE2G2, DERL1, PLEKHA8, SNX3, TNFSF14, SPHK1, HAP1	383	1553	51440	1.16687e-05	0.0595336	0.00013845
molecular_function	GO:0000975	regulatory region DNA binding	21	CEBPB, EGR1, IKZF3, FOXM1, FOS, FOSL2, ZNF683, UHRF1, TFAP2E, JUNB, MYBL2, NFIL3, ZNF395, RORA, CREB3L2, BCL11B, SP1, TAF9, ZBTB14, ZBTB25, RUNX3	393	822	52171	1.19432e-05	0.0609342	0.000141051
molecular_function	GO:0001067	regulatory region nucleic acid binding	21	CEBPB, EGR1, IKZF3, FOXM1, FOS, FOSL2, ZNF683, UHRF1, TFAP2E, JUNB, MYBL2, NFIL3, ZNF395, RORA, CREB3L2, BCL11B, SP1, TAF9, ZBTB14, ZBTB25, RUNX3	393	822	52171	1.19432e-05	0.0609342	0.000141051
biological_process	GO:0031347	regulation of defense response	20	LILRB1, PIK3R6, DUSP6, ETS1, FOS, HILPDA, CFH, IFNG, CCL4L1, FAM132A, LAG3, LTA, CRTAM, PTGIS, RORA, CCL3, CCL4, VAMP2, CD4, CD59	394	753	52240	1.20913e-05	0.0616896	0.000142164
biological_process	GO:0042098	T cell proliferation	10	EBI3, CEBPB, LILRB1, LRRC32, IFNG, IGFBP2, ITGAD, CRTAM, CD80, CD59	404	170	52823	1.20931e-05	0.0616992	0.000142164
biological_process	GO:0051345	positive regulation of hydrolase activity	21	TBC1D3G, FAM13A, RGL1, FAM162A, BBC3, GNA15, UHRF1, IFI27, IFNG, CCL4L1, F11R, SNX9, PTGIR, CCL1, CCL3, CCL4, CCL17, CCL22, TBC1D3F, ARHGAP19, TNFSF10	393	824	52169	1.23558e-05	0.0630394	0.000144918
molecular_function	GO:0048020	CCR chemokine receptor binding	6	CCL4L1, CCL1, CCL3, CCL4, CCL17, CCL22	408	34	52959	1.25175e-05	0.0638642	0.000146332
biological_process	GO:0036294	cellular response to decreased oxygen levels	9	EGR1, FAM162A, BBC3, MDM4, PDK1, PTGIS, RORA, CA9, CCNB1	405	129	52864	1.25337e-05	0.063947	0.000146332
biological_process	GO:0051261	protein depolymerization	8	KIF2C, KIF18B, STMN1, MID1IP1, AURKA, CCNB1, AURKB, MICAL2	406	92	52901	1.26982e-05	0.0647861	0.000147913
biological_process	GO:0044257	cellular protein catabolic process	18	UBE2C, ADAMTS7, UHRF1, ANXA2, DTHD1, ATXN3, PLK1, RNF5, RNF6, BNIP3L, AURKA, TAF9, UBE2G2, DERL1, CCNB1, AURKB, CDK1, CDC20	396	622	52371	1.29789e-05	0.0662184	0.000150839
biological_process	GO:0009057	macromolecule catabolic process	25	UBE2C, ADAMTS7, RPL13A, UHRF1, ANXA2, HMMR, IFNG, DTHD1, MDM4, ATXN3, SNX9, PLK1, RNF5, RNF6, BNIP3L, AURKA, TAF9, UBE2G2, BTG2, DERL1, SNX3, CCNB1, AURKB, CDK1, CDC20	389	1121	51872	1.30396e-05	0.0665281	0.0001512
biological_process	GO:0044403	symbiosis, encompassing mutualism through parasitism	21	RPL13A, GAS6, HAVCR1, RAB43, IFNG, IL2RB, LTA, F11R, RAB6A, CCL1, CCL3, CCL4, BNIP3L, SP1, TAF9, TOP2A, TYMS, DERL1, SNX3, CD4, CD80	393	831	52162	1.3903e-05	0.0709332	0.000160333
biological_process	GO:0044419	interspecies interaction between organisms	21	RPL13A, GAS6, HAVCR1, RAB43, IFNG, IL2RB, LTA, F11R, RAB6A, CCL1, CCL3, CCL4, BNIP3L, SP1, TAF9, TOP2A, TYMS, DERL1, SNX3, CD4, CD80	393	831	52162	1.3903e-05	0.0709332	0.000160333
biological_process	GO:1902680	positive regulation of RNA biosynthetic process	29	CEBPB, KLF6, MTPN, TMPRSS6, EGR1, ETS1, IKZF3, ZNF292, FOXM1, FOS, FOSL2, IFNL1, UHRF1, TFAP2E, IFNG, JUNB, MYBL2, RNF6, RORA, ATXN1, CREB3L2, BCL11B, SP1, TAF9, TOP2A, CNBP, RUNX3, SPHK1, MICAL2	385	1439	51554	1.39215e-05	0.0710277	0.000160333
biological_process	GO:0030595	leukocyte chemotaxis	10	GAS6, IFNG, CCL4L1, CCL1, CCL3, CCL4, CCL17, CCL22, THBS1, TNFSF14	404	174	52819	1.44259e-05	0.0736012	0.000165768
biological_process	GO:0071621	granulocyte chemotaxis	8	IFNG, CCL4L1, CCL1, CCL3, CCL4, CCL17, CCL22, THBS1	406	95	52898	1.54422e-05	0.0787862	0.000177048
biological_process	GO:0048585	negative regulation of response to stimulus	27	CDKN2D, LILRB1, CISH, ADM, CD109, CTNND1, TMPRSS6, AES, DUSP1, DUSP6, EGR1, ETS1, FOXM1, GAS6, IFNL1, ANXA2, NRBP2, FAM132A, PTGIR, PTGIS, RORA, ATXN1, TAF9, THBS1, UBE2G2, TNFSF14, CD59	387	1290	51703	1.5806e-05	0.080642	0.000180812
biological_process	GO:0097305	response to alcohol	13	CDKN2D, KLF6, DUSP1, EGR1, ETS1, FOS, IGFBP2, RORA, CCL3, AURKA, TK1, TYMS, CA9	401	327	52666	1.59973e-05	0.0816184	0.000182591
molecular_function	GO:0000982	transcription factor activity, RNA polymerase II core promoter proximal region sequence-specific binding	13	CEBPB, EGR1, ZNF292, FOS, FOSL2, TFAP2E, JUNB, MYBL2, NFIL3, CREB3L2, BCL11B, SP1, BTG2	401	329	52664	1.69524e-05	0.0864911	0.00019306
biological_process	GO:0060326	cell chemotaxis	11	EGR3, GAS6, IFNG, CCL4L1, CCL1, CCL3, CCL4, CCL17, CCL22, THBS1, TNFSF14	403	227	52766	1.8414e-05	0.0939482	0.000209239
cellular_component	GO:0031982	vesicle	53	MTPN, CTNND1, CYB5R3, SERPINB1, ENO2, TUBB, N4BP3, GAS6, FAM162A, GPI, C1GALT1C1, COMMD9, HILPDA, ANXA2, CFH, HPCAL1, RAB43, IRGM, IGFBP2, STMN1, MB, F11R, SHISA5, SNX9, ANKFY1, PECAM1, CHTF8, MOB1A, AGTRAP, RAB6A, S100A11, SLC2A1, SLC2A3, VAMP2, THBS1, TPM3, TUBA4A, BTG2, SH3D21, SLC38A1, HIST2H2BE, ANGPTL6, ACRBP, HAVCR2, SNX3, TNFSF10, FCGBP, HAP1, SEP15, SYTL3, TP53I3, CD59, CDK1	361	3569	49424	1.86372e-05	0.0950872	0.000211305
biological_process	GO:0048646	anatomical structure formation involved in morphogenesis	25	RAMP1, ADM, CD109, MTPN, PIK3R6, DUSP1, DUSP6, EGR3, HIPK1, ETS1, DFNB31, GPI, ANXA2, JUNB, PTGIS, RLN2, RORA, SP1, THBS1, TIE1, ANGPTL6, HES7, TNFSF14, SPHK1, HAP1	389	1148	51845	1.89739e-05	0.0968049	0.000214645
biological_process	GO:0045892	negative regulation of transcription, DNA-templated	25	CEBPB, TMPRSS6, AES, EGR1, FOXM1, ZNF683, GAS6, IFNL1, UHRF1, BIRC5, IFI27, IFNG, JUNB, MDM4, NAB2, NFIL3, PLK1, PTGIS, ATXN1, ZBTB14, BTG2, CDC45, HES7, RUNX3, AURKB	389	1149	51844	1.92345e-05	0.0981342	0.000217111
cellular_component	GO:0044432	endoplasmic reticulum part	24	ADAMTS7, CYP2B6, CYB5R3, HACD2, ARL6IP1, GAS6, ATXN3, P4HA1, SHISA5, AGTRAP, PTGIS, RNF5, SCD, TMPRSS3, CREB3L2, SSR3, SURF4, THBS1, DERL1, DNAJB14, P4HA2, PKMYT1, CD4, SEP15	390	1073	51920	1.93656e-05	0.0988031	0.000218108
biological_process	GO:0010638	positive regulation of organelle organization	16	UBE2C, CDCA5, FAM162A, BBC3, GZMB, ANXA2, HK2, BIRC5, ITGAX, PLK1, AURKA, SURF4, TNFSF10, CCNB1, HAP1, ESPL1	398	514	52479	2.00971e-05	0.102535	0.000225849
biological_process	GO:0071453	cellular response to oxygen levels	9	EGR1, FAM162A, BBC3, MDM4, PDK1, PTGIS, RORA, CA9, CCNB1	405	139	52854	2.08944e-05	0.106603	0.000234293
biological_process	GO:0022409	positive regulation of cell-cell adhesion	11	EBI3, LILRB1, PIK3R6, EGR3, IFNG, IGFBP2, PDCD1, TNFSF14, CD4, CD80, CD59	403	232	52761	2.20183e-05	0.112337	0.000246353
biological_process	GO:0044711	single-organism biosynthetic process	31	PLA2G4B, RAMP1, MRPL10, ADM, PIK3R6, CYB5R3, HACD2, ENO2, GPI, IDI1, IFNG, ARG2, FAM132A, PDK1, PTGIR, PTGIS, POLD4, MID1IP1, RLN2, RRM2, SCD, SLC2A1, NME1-NME2, TK1, TYMS, CNBP, EPM2A, CDT1, CDC45, SPHK1, KIAA0101	383	1636	51357	2.25117e-05	0.114855	0.000250834
biological_process	GO:0061024	membrane organization	23	RAMP1, ARL6IP1, RPL13A, GAS6, BBC3, TCAF2, GZMB, ANXA2, HK2, MAL, F11R, SNX9, ANKFY1, PLK1, BNIP3L, SSR3, VAMP2, THBS1, TIE1, SNX3, CCNB1, CCNB2, CDK1	391	1008	51985	2.25171e-05	0.114882	0.000250834
biological_process	GO:0006959	humoral immune response	10	EBI3, ADM, GPR183, GPI, CFH, IFNG, LTA, PDCD1, HIST2H2BE, CD59	404	185	52808	2.29088e-05	0.116881	0.000254642
biological_process	GO:0031329	regulation of cellular catabolic process	17	UBE2C, DUSP1, ANXA2, HK2, NRBP2, IFNG, DTHD1, SNX9, PLK1, RNF5, BNIP3L, AURKA, TAF9, BTG2, CCNB1, CDK1, CDC20	397	586	52407	2.34969e-05	0.119881	0.000260612
cellular_component	GO:0005875	microtubule associated complex	9	KIF20A, KIF2C, KIF18B, BIRC5, KIFC1, CDCA8, AURKA, AURKB, KIF23	405	142	52851	2.41665e-05	0.123297	0.000267457
biological_process	GO:0050900	leukocyte migration	13	GAS6, IFNG, ITGAX, CCL4L1, F11R, PECAM1, CCL1, CCL3, CCL4, CCL17, CCL22, THBS1, TNFSF14	401	342	52651	2.44633e-05	0.124812	0.000270155
cellular_component	GO:0032133	chromosome passenger complex	4	BIRC5, CDCA8, AURKA, AURKB	410	5	52988	2.49805e-05	0.12745	0.000275271
biological_process	GO:0050670	regulation of lymphocyte proliferation	10	EBI3, CEBPB, LILRB1, GPR183, IKZF3, LRRC32, IFNG, IGFBP2, CD80, CD59	404	188	52805	2.58491e-05	0.131882	0.000284228
biological_process	GO:0097530	granulocyte migration	8	IFNG, CCL4L1, CCL1, CCL3, CCL4, CCL17, CCL22, THBS1	406	104	52889	2.67601e-05	0.13653	0.000293613
biological_process	GO:0032944	regulation of mononuclear cell proliferation	10	EBI3, CEBPB, LILRB1, GPR183, IKZF3, LRRC32, IFNG, IGFBP2, CD80, CD59	404	189	52804	2.68977e-05	0.137232	0.000294489
molecular_function	GO:0000166	nucleotide binding	39	KIF20A, KIF2C, UBE2C, KIF18B, CYB5R3, TUBB, HIPK1, TPX2, GNA15, UHRF1, HK2, RAB43, NRBP2, IRGM, KIFC1, MCM2, MKI67, PDK1, PFKFB4, PLK1, DDX4, RAB6A, NME1-NME2, AURKA, TIE1, TK1, TOP2A, TUBA4A, TYMS, UBE2G2, SPHK1, PKMYT1, AURKB, KIF23, TP53I3, MICAL2, CDK1, G3BP2, PTBP3	375	2311	50682	2.87665e-05	0.146766	0.000313604
molecular_function	GO:1901265	nucleoside phosphate binding	39	KIF20A, KIF2C, UBE2C, KIF18B, CYB5R3, TUBB, HIPK1, TPX2, GNA15, UHRF1, HK2, RAB43, NRBP2, IRGM, KIFC1, MCM2, MKI67, PDK1, PFKFB4, PLK1, DDX4, RAB6A, NME1-NME2, AURKA, TIE1, TK1, TOP2A, TUBA4A, TYMS, UBE2G2, SPHK1, PKMYT1, AURKB, KIF23, TP53I3, MICAL2, CDK1, G3BP2, PTBP3	375	2311	50682	2.87665e-05	0.146766	0.000313604
biological_process	GO:1903507	negative regulation of nucleic acid-templated transcription	25	CEBPB, TMPRSS6, AES, EGR1, FOXM1, ZNF683, GAS6, IFNL1, UHRF1, BIRC5, IFI27, IFNG, JUNB, MDM4, NAB2, NFIL3, PLK1, PTGIS, ATXN1, ZBTB14, BTG2, CDC45, HES7, RUNX3, AURKB	389	1181	51812	2.94866e-05	0.150441	0.000320769
biological_process	GO:0006886	intracellular protein transport	23	RAMP1, ARL6IP1, RPL13A, GAS6, TCAF2, ANXA2, RAB43, IFI27, IFNG, ITGAX, PAM16, SNX9, RAB6A, BNIP3L, SSR3, SURF4, VAMP2, UBE2G2, DERL1, SNX3, TNFSF14, SPHK1, SYTL3	391	1027	51966	2.95793e-05	0.150914	0.000321093
molecular_function	GO:0032550	purine ribonucleoside binding	33	KIF20A, KIF2C, UBE2C, KIF18B, CYB5R3, TUBB, HIPK1, TPX2, GNA15, HK2, RAB43, NRBP2, IRGM, KIFC1, MCM2, MKI67, PDK1, PFKFB4, PLK1, DDX4, RAB6A, NME1-NME2, AURKA, TIE1, TK1, TOP2A, TUBA4A, UBE2G2, SPHK1, PKMYT1, AURKB, KIF23, CDK1	381	1811	51182	2.96488e-05	0.151268	0.000321164
biological_process	GO:0001906	cell killing	8	GNLY, LILRB1, PIK3R6, GZMB, IFNG, LAG3, CRTAM, VAMP2	406	106	52887	3.00297e-05	0.153211	0.0003246
molecular_function	GO:0001883	purine nucleoside binding	33	KIF20A, KIF2C, UBE2C, KIF18B, CYB5R3, TUBB, HIPK1, TPX2, GNA15, HK2, RAB43, NRBP2, IRGM, KIFC1, MCM2, MKI67, PDK1, PFKFB4, PLK1, DDX4, RAB6A, NME1-NME2, AURKA, TIE1, TK1, TOP2A, TUBA4A, UBE2G2, SPHK1, PKMYT1, AURKB, KIF23, CDK1	381	1814	51179	3.01851e-05	0.154005	0.000324904
molecular_function	GO:0032549	ribonucleoside binding	33	KIF20A, KIF2C, UBE2C, KIF18B, CYB5R3, TUBB, HIPK1, TPX2, GNA15, HK2, RAB43, NRBP2, IRGM, KIFC1, MCM2, MKI67, PDK1, PFKFB4, PLK1, DDX4, RAB6A, NME1-NME2, AURKA, TIE1, TK1, TOP2A, TUBA4A, UBE2G2, SPHK1, PKMYT1, AURKB, KIF23, CDK1	381	1814	51179	3.01851e-05	0.154005	0.000324904
molecular_function	GO:0001882	nucleoside binding	33	KIF20A, KIF2C, UBE2C, KIF18B, CYB5R3, TUBB, HIPK1, TPX2, GNA15, HK2, RAB43, NRBP2, IRGM, KIFC1, MCM2, MKI67, PDK1, PFKFB4, PLK1, DDX4, RAB6A, NME1-NME2, AURKA, TIE1, TK1, TOP2A, TUBA4A, UBE2G2, SPHK1, PKMYT1, AURKB, KIF23, CDK1	381	1821	51172	3.15311e-05	0.160872	0.000338008
biological_process	GO:0030155	regulation of cell adhesion	17	EBI3, CEBPB, LILRB1, PIK3R6, EGR3, LRRC32, IFNL1, IFNG, IGFBP2, LAG3, ATXN3, PDCD1, THBS1, TNFSF14, CD4, CD80, CD59	397	601	52392	3.1535e-05	0.160892	0.000338008
biological_process	GO:0022411	cellular component disassembly	19	KIF2C, ADAMTS7, MRPL10, KIF18B, ETS1, RPL13A, HK2, STMN1, PDK1, PLK1, MID1IP1, BNIP3L, AURKA, TOP2A, CCNB1, CCNB2, AURKB, MICAL2, CDK1	395	739	52254	3.19804e-05	0.163164	0.000342063
biological_process	GO:0045862	positive regulation of proteolysis	13	UBE2C, FAM162A, BBC3, IFI27, IFNG, DTHD1, SNX9, PLK1, AURKA, TNFSF10, CCNB1, CDK1, CDC20	401	352	52641	3.20692e-05	0.163617	0.000342295
cellular_component	GO:0005815	microtubule organizing center	17	DFNB31, BIRC5, KIFC1, C4orf47, PLK1, AURKA, TOP2A, CDC45, CCNB1, HAP1, CCNB2, AURKB, KIF23, ESPL1, DLGAP5, CDK1, CDC20	397	603	52390	3.27725e-05	0.167205	0.000349071
cellular_component	GO:0005813	centrosome	15	BIRC5, C4orf47, PLK1, AURKA, TOP2A, CDC45, CCNB1, HAP1, CCNB2, AURKB, KIF23, ESPL1, DLGAP5, CDK1, CDC20	399	474	52519	3.32866e-05	0.169828	0.000353808
biological_process	GO:0051130	positive regulation of cellular component organization	23	UBE2C, CDCA5, GAS6, FAM162A, BBC3, TCAF2, GZMB, ANXA2, HK2, BIRC5, ITGAX, SNX9, ANKFY1, PLK1, AURKA, SURF4, SNX3, TNFSF14, TNFSF10, CCNB1, HAP1, ESPL1, CDC20	391	1036	51957	3.35729e-05	0.171289	0.00035611
biological_process	GO:0070663	regulation of leukocyte proliferation	10	EBI3, CEBPB, LILRB1, GPR183, IKZF3, LRRC32, IFNG, IGFBP2, CD80, CD59	404	195	52798	3.39774e-05	0.173353	0.000359653
molecular_function	GO:0032555	purine ribonucleotide binding	33	KIF20A, KIF2C, UBE2C, KIF18B, CYB5R3, TUBB, HIPK1, TPX2, GNA15, HK2, RAB43, NRBP2, IRGM, KIFC1, MCM2, MKI67, PDK1, PFKFB4, PLK1, DDX4, RAB6A, NME1-NME2, AURKA, TIE1, TK1, TOP2A, TUBA4A, UBE2G2, SPHK1, PKMYT1, AURKB, KIF23, CDK1	381	1843	51150	3.66836e-05	0.18716	0.000387494
biological_process	GO:0045840	positive regulation of mitotic nuclear division	6	UBE2C, CDCA5, BIRC5, PLK1, AURKA, ESPL1	408	44	52949	3.89087e-05	0.198512	0.000410149
molecular_function	GO:0017076	purine nucleotide binding	33	KIF20A, KIF2C, UBE2C, KIF18B, CYB5R3, TUBB, HIPK1, TPX2, GNA15, HK2, RAB43, NRBP2, IRGM, KIFC1, MCM2, MKI67, PDK1, PFKFB4, PLK1, DDX4, RAB6A, NME1-NME2, AURKA, TIE1, TK1, TOP2A, TUBA4A, UBE2G2, SPHK1, PKMYT1, AURKB, KIF23, CDK1	381	1852	51141	3.92291e-05	0.200147	0.000412674
biological_process	GO:0045766	positive regulation of angiogenesis	8	ADM, PIK3R6, HIPK1, ETS1, PTGIS, RLN2, THBS1, SPHK1	406	111	52882	3.96631e-05	0.202361	0.000416381
biological_process	GO:0097190	apoptotic signaling pathway	17	CDKN2D, CEBPB, HIPK1, FAM162A, BBC3, GZMB, IFI27, IFNG, MAL, SHISA5, PDK1, PTGIS, BNIP3L, TAF9, THBS1, RUNX3, TNFSF10	397	614	52379	4.03772e-05	0.206004	0.000423007
biological_process	GO:0007010	cytoskeleton organization	23	KIF20A, KIF2C, KIF18B, TUBB, TPX2, BIRC5, KIFC1, STMN1, ATXN3, MYBL2, F11R, PLK1, MID1IP1, AFAP1, CCL3, AURKA, CCNB1, AURKB, KIF23, MICAL2, ESPL1, KIAA0101, CDK1	391	1050	51943	4.07522e-05	0.207918	0.000426061
molecular_function	GO:0032553	ribonucleotide binding	33	KIF20A, KIF2C, UBE2C, KIF18B, CYB5R3, TUBB, HIPK1, TPX2, GNA15, HK2, RAB43, NRBP2, IRGM, KIFC1, MCM2, MKI67, PDK1, PFKFB4, PLK1, DDX4, RAB6A, NME1-NME2, AURKA, TIE1, TK1, TOP2A, TUBA4A, UBE2G2, SPHK1, PKMYT1, AURKB, KIF23, CDK1	381	1859	51134	4.14e-05	0.211223	0.000431948
biological_process	GO:0043281	regulation of cysteine-type endopeptidase activity involved in apoptotic process	10	CDKN2D, GAS6, FAM162A, BBC3, GPI, BIRC5, IFI27, THBS1, TNFSF14, TNFSF10	404	203	52790	4.58207e-05	0.233777	0.000477096
biological_process	GO:0051276	chromosome organization	22	KIF2C, UBE2C, ZWINT, CDCA5, KIF18B, UHRF1, KIFC1, MCM2, PLK1, CDCA8, HJURP, ASF1B, POLD4, AURKA, TAF9, TOP2A, CDC45, HIST2H2BE, CCNB1, AURKB, ESPL1, CDC20	392	983	52010	4.6468e-05	0.23708	0.00048285
biological_process	GO:0051129	negative regulation of cellular component organization	16	LILRB1, UBE2C, MTPN, DUSP1, RPL13A, ANXA2, STMN1, PLK1, MID1IP1, RNF6, AURKA, THBS1, SNX3, CCNB1, AURKB, CDC20	398	555	52438	4.69904e-05	0.239745	0.000487287
biological_process	GO:0016032	viral process	19	RPL13A, GAS6, HAVCR1, RAB43, IL2RB, F11R, RAB6A, CCL1, CCL3, CCL4, BNIP3L, SP1, TAF9, TOP2A, TYMS, DERL1, SNX3, CD4, CD80	395	763	52230	4.77277e-05	0.243507	0.000493928
biological_process	GO:1901342	regulation of vasculature development	10	ADM, PIK3R6, EGR1, HIPK1, ETS1, PTGIS, RLN2, THBS1, TIE1, SPHK1	404	208	52785	5.48619e-05	0.279905	0.00056661
molecular_function	GO:0008009	chemokine activity	6	CCL4L1, CCL1, CCL3, CCL4, CCL17, CCL22	408	48	52945	5.70884e-05	0.291265	0.000588414
molecular_function	GO:0035639	purine ribonucleoside triphosphate binding	32	KIF20A, KIF2C, UBE2C, KIF18B, TUBB, HIPK1, TPX2, GNA15, HK2, RAB43, NRBP2, IRGM, KIFC1, MCM2, MKI67, PDK1, PFKFB4, PLK1, DDX4, RAB6A, NME1-NME2, AURKA, TIE1, TK1, TOP2A, TUBA4A, UBE2G2, SPHK1, PKMYT1, AURKB, KIF23, CDK1	382	1804	51189	5.74088e-05	0.2929	0.000590524
biological_process	GO:0031109	microtubule polymerization or depolymerization	7	KIF2C, KIF18B, STMN1, MID1IP1, AURKA, CCNB1, AURKB	407	80	52913	5.75559e-05	0.29365	0.000590845
biological_process	GO:0044764	multi-organism cellular process	19	RPL13A, GAS6, HAVCR1, RAB43, IL2RB, F11R, RAB6A, CCL1, CCL3, CCL4, BNIP3L, SP1, TAF9, TOP2A, TYMS, DERL1, SNX3, CD4, CD80	395	776	52217	5.88559e-05	0.300283	0.000601844
biological_process	GO:0031330	negative regulation of cellular catabolic process	9	UBE2C, DUSP1, ANXA2, NRBP2, PLK1, RNF5, TAF9, CCNB1, CDC20	405	162	52831	5.88632e-05	0.30032	0.000601844
biological_process	GO:0001819	positive regulation of cytokine production	13	EBI3, CEBPB, IFNL1, HILPDA, IFNG, LTA, CRTAM, RORA, CCL3, CCL4, THBS1, HAVCR2, CD40LG	401	377	52616	6.06449e-05	0.30941	0.000618821
biological_process	GO:0090224	regulation of spindle organization	5	TPX2, PLK1, AURKA, CCNB1, AURKB	409	24	52969	6.23026e-05	0.317868	0.000634466
cellular_component	GO:0098588	bounding membrane of organelle	37	PLA2G4B, POC1B-GALNT4, CYP2B6, CYB5R3, HACD2, ARL6IP1, BBC3, C1GALT1C1, ANXA2, HK2, RAB43, IFI27, IRGM, ATXN3, SHISA5, ANKFY1, PECAM1, TMEM9B, AGTRAP, PTGIS, TLDC1, RAB6A, RNF5, SCD, TMPRSS3, CREB3L2, SLC2A1, BNIP3L, SSR3, SURF4, VAMP2, DERL1, DNAJB14, SNX3, PKMYT1, CD4, CD68	377	2233	50760	6.33605e-05	0.323265	0.000643954
biological_process	GO:1903363	negative regulation of cellular protein catabolic process	7	UBE2C, DUSP1, ANXA2, PLK1, TAF9, CCNB1, CDC20	407	83	52910	6.97676e-05	0.355954	0.00070521
biological_process	GO:0030593	neutrophil chemotaxis	7	IFNG, CCL4L1, CCL1, CCL3, CCL4, CCL17, CCL22	407	83	52910	6.97676e-05	0.355954	0.00070521
biological_process	GO:0040011	locomotion	31	CATSPER2, DUSP6, EGR3, ETS1, ZNF683, GAS6, HAVCR1, TCAF2, IFNG, IL2RB, ITGAX, CCL4L1, F11R, PECAM1, DDX4, CCL1, CCL3, CCL4, CCL17, CCL22, BCL11B, THBS1, TIE1, RUNX3, SNX3, TNFSF14, SPHK1, CD4, IER2, CD72, CDK1	383	1730	51263	6.98022e-05	0.356131	0.00070521
biological_process	GO:2000116	regulation of cysteine-type endopeptidase activity	10	CDKN2D, GAS6, FAM162A, BBC3, GPI, BIRC5, IFI27, THBS1, TNFSF14, TNFSF10	404	215	52778	7.0012e-05	0.357201	0.000705932
biological_process	GO:0030099	myeloid cell differentiation	12	CEBPB, LILRB1, CD109, ETS1, FOS, ANXA2, IFNG, JUNB, MB, CCL3, SP1, PTBP3	402	324	52669	7.04245e-05	0.359306	0.00070869
biological_process	GO:0000003	reproduction	21	CEBPB, CATSPER2, SLC2A14, DUSP1, ETS1, JUNB, KIFC1, MKI67, PLK1, DDX4, ASF1B, PTGIS, SP1, AURKA, TK1, TOP2A, HAVCR2, CCNB1, ESPL1, CDK1, CDC20	393	938	52055	7.19657e-05	0.367169	0.000722774
biological_process	GO:0050727	regulation of inflammatory response	11	ETS1, CFH, CCL4L1, FAM132A, LTA, PTGIS, RORA, CCL3, CCL4, VAMP2, CD59	403	269	52724	7.28399e-05	0.371629	0.000730116
biological_process	GO:0022008	neurogenesis	30	CEBPB, ADM, MTPN, DUSP6, EGR1, HIPK1, ZNF683, DFNB31, GAS6, NRBP2, IFNG, IL2RB, STMN1, LTA, NAB2, CABP4, RNF6, RORA, ATXN1, CCL3, BCL11B, AURKA, BTG2, RUNX3, SNX3, HAP1, IER2, CD72, CDK1, CDC20	384	1630	51363	7.76341e-05	0.396089	0.000776645
biological_process	GO:0000083	regulation of transcription involved in G1/S transition of mitotic cell cycle	5	RRM2, TYMS, CDT1, CDC45, CDK1	409	26	52967	8.2377e-05	0.420287	0.00082248
biological_process	GO:0051781	positive regulation of cell division	8	UBE2C, CDCA5, BIRC5, PLK1, AURKA, AURKB, KIF23, ESPL1	406	126	52867	8.47667e-05	0.43248	0.000844687
biological_process	GO:0051094	positive regulation of developmental process	23	CEBPB, ADM, PIK3R6, EGR1, EGR3, HIPK1, ETS1, FOS, GAS6, IFNG, JUNB, LTA, PTGIS, RLN2, ATXN1, AURKA, THBS1, SNX3, TNFSF14, SPHK1, CCNB1, HAP1, CDC20	391	1106	51887	8.52425e-05	0.434907	0.000847772
biological_process	GO:0070372	regulation of ERK1 and ERK2 cascade	10	DUSP1, DUSP6, GPR183, GAS6, CCL4L1, CCL1, CCL3, CCL4, CCL17, CCL22	404	221	52772	8.56628e-05	0.437052	0.000850254
biological_process	GO:1901575	organic substance catabolic process	31	PLA2G4B, UBE2C, ADAMTS7, ENO2, RPL13A, GPI, UHRF1, ANXA2, HK2, HMMR, IFNG, DTHD1, MDM4, ATXN3, SNX9, PFKFB4, PLK1, RNF5, RNF6, BNIP3L, AURKA, TAF9, UBE2G2, BTG2, DERL1, EPM2A, SNX3, CCNB1, AURKB, CDK1, CDC20	383	1759	51234	8.58253e-05	0.437881	0.000850254
biological_process	GO:0042267	natural killer cell mediated cytotoxicity	6	LILRB1, PIK3R6, GZMB, LAG3, CRTAM, VAMP2	408	53	52940	8.83142e-05	0.450579	0.000873215
biological_process	GO:0043154	negative regulation of cysteine-type endopeptidase activity involved in apoptotic process	7	CDKN2D, GAS6, GPI, BIRC5, THBS1, TNFSF14, TNFSF10	407	88	52905	9.4637e-05	0.482838	0.000933923
biological_process	GO:0051603	proteolysis involved in cellular protein catabolic process	16	UBE2C, ADAMTS7, UHRF1, DTHD1, ATXN3, PLK1, RNF5, RNF6, AURKA, TAF9, UBE2G2, DERL1, CCNB1, AURKB, CDK1, CDC20	398	593	52400	9.61559e-05	0.490587	0.00094708
biological_process	GO:0002697	regulation of immune effector process	13	LILRB1, PIK3R6, IFNL1, HILPDA, CFH, IFNG, LAG3, LTA, CRTAM, VAMP2, CD4, CD40LG, CD59	401	397	52596	9.7297e-05	0.496409	0.000956473
biological_process	GO:0009056	catabolic process	36	PLA2G4B, UBE2C, ADAMTS7, CYP2B6, ENO2, RPL13A, GPI, UHRF1, ANXA2, HK2, HMMR, NRBP2, IRGM, IFNG, DTHD1, MDM4, ATXN3, SNX9, PDK1, PFKFB4, PLK1, RNF5, RNF6, BNIP3L, AURKA, TAF9, UBE2G2, BTG2, DERL1, EPM2A, SNX3, CCNB1, HAP1, AURKB, CDK1, CDC20	378	2202	50791	9.83337e-05	0.501699	0.000964805
biological_process	GO:0035821	modification of morphology or physiology of other organism	7	GNLY, IFNG, CCL3, CCL4, SP1, TYMS, CD4	407	89	52904	0.000100365	0.51206	0.000980958
biological_process	GO:1990266	neutrophil migration	7	IFNG, CCL4L1, CCL1, CCL3, CCL4, CCL17, CCL22	407	89	52904	0.000100365	0.51206	0.000980958
biological_process	GO:0044706	multi-multicellular organism process	10	ADM, ETS1, FOS, IGFBP2, JUNB, PTGIS, RLN2, SP1, TK1, HAVCR2	404	226	52767	0.000100856	0.514568	0.000983878
biological_process	GO:0000122	negative regulation of transcription from RNA polymerase II promoter	18	TMPRSS6, AES, EGR1, FOXM1, ZNF683, UHRF1, IFI27, IFNG, JUNB, MDM4, NFIL3, PLK1, ATXN1, ZBTB14, BTG2, HES7, RUNX3, AURKB	396	739	52254	0.000103425	0.527672	0.00100701
cellular_component	GO:0005876	spindle microtubule	6	KIF18B, BIRC5, PLK1, AURKA, AURKB, CDK1	408	55	52938	0.00010394	0.5303	0.0010101
biological_process	GO:1902105	regulation of leukocyte differentiation	10	CEBPB, LILRB1, PIK3R6, EGR3, IKZF3, FOS, GAS6, IFNL1, IFNG, CCL3	404	228	52765	0.000107535	0.548645	0.00104305
biological_process	GO:0006511	ubiquitin-dependent protein catabolic process	15	UBE2C, UHRF1, DTHD1, ATXN3, PLK1, RNF5, RNF6, AURKA, TAF9, UBE2G2, DERL1, CCNB1, AURKB, CDK1, CDC20	399	532	52461	0.000109518	0.558758	0.00106026
biological_process	GO:0002228	natural killer cell mediated immunity	6	LILRB1, PIK3R6, GZMB, LAG3, CRTAM, VAMP2	408	56	52937	0.000112506	0.574006	0.00108029
biological_process	GO:0050000	chromosome localization	6	KIF2C, CDCA5, BIRC5, KIFC1, CDCA8, CCNB1	408	56	52937	0.000112506	0.574006	0.00108029
biological_process	GO:0051303	establishment of chromosome localization	6	KIF2C, CDCA5, BIRC5, KIFC1, CDCA8, CCNB1	408	56	52937	0.000112506	0.574006	0.00108029
biological_process	GO:0051785	positive regulation of nuclear division	6	UBE2C, CDCA5, BIRC5, PLK1, AURKA, ESPL1	408	56	52937	0.000112506	0.574006	0.00108029
biological_process	GO:2000117	negative regulation of cysteine-type endopeptidase activity	7	CDKN2D, GAS6, GPI, BIRC5, THBS1, TNFSF14, TNFSF10	407	91	52902	0.000112645	0.574715	0.00108029
molecular_function	GO:0001077	transcriptional activator activity, RNA polymerase II core promoter proximal region sequence-specific binding	10	CEBPB, EGR1, ZNF292, FOS, TFAP2E, JUNB, MYBL2, CREB3L2, BCL11B, SP1	404	230	52763	0.000114581	0.584591	0.00109679
biological_process	GO:0005996	monosaccharide metabolic process	11	CYB5R3, ENO2, GPI, HK2, FAM132A, PDK1, PFKFB4, RORA, SLC2A1, SLC2A3, EPM2A	403	285	52708	0.000115146	0.587477	0.00110014
biological_process	GO:0044265	cellular macromolecule catabolic process	20	UBE2C, ADAMTS7, RPL13A, UHRF1, ANXA2, DTHD1, ATXN3, PLK1, RNF5, RNF6, BNIP3L, AURKA, TAF9, UBE2G2, BTG2, DERL1, CCNB1, AURKB, CDK1, CDC20	394	897	52096	0.000117875	0.601399	0.00112411
biological_process	GO:0007565	female pregnancy	9	ADM, ETS1, FOS, IGFBP2, JUNB, PTGIS, RLN2, SP1, HAVCR2	405	180	52813	0.00011868	0.605505	0.00112967
biological_process	GO:0048545	response to steroid hormone	13	ADM, DUSP1, EGR1, ETS1, FOS, IGFBP2, RORA, CCL1, AURKA, THBS1, TK1, TYMS, CA9	401	406	52587	0.000119192	0.608116	0.00113243
biological_process	GO:0002548	monocyte chemotaxis	6	CCL4L1, CCL1, CCL3, CCL4, CCL17, CCL22	408	57	52936	0.000121603	0.620421	0.0011532
biological_process	GO:0019941	modification-dependent protein catabolic process	15	UBE2C, UHRF1, DTHD1, ATXN3, PLK1, RNF5, RNF6, AURKA, TAF9, UBE2G2, DERL1, CCNB1, AURKB, CDK1, CDC20	399	538	52455	0.000122663	0.625829	0.00116109
biological_process	GO:0071346	cellular response to interferon-gamma	8	RPL13A, IFNG, CCL4L1, CCL1, CCL3, CCL4, CCL17, CCL22	406	135	52858	0.000127649	0.651263	0.00120604
molecular_function	GO:0042379	chemokine receptor binding	6	CCL4L1, CCL1, CCL3, CCL4, CCL17, CCL22	408	58	52935	0.000131254	0.669657	0.00123781
biological_process	GO:0070371	ERK1 and ERK2 cascade	10	DUSP1, DUSP6, GPR183, GAS6, CCL4L1, CCL1, CCL3, CCL4, CCL17, CCL22	404	235	52758	0.000133903	0.683171	0.00126046
cellular_component	GO:0031090	organelle membrane	44	PLA2G4B, POC1B-GALNT4, MRPL10, CYP2B6, CYB5R3, HACD2, N4BP3, ARL6IP1, SLC25A30, BBC3, C1GALT1C1, ANXA2, HK2, RAB43, IFI27, IRGM, ATXN3, PAM16, SHISA5, SNX9, ANKFY1, PECAM1, TMEM9B, AGTRAP, PTGIS, TLDC1, RAB6A, RNF5, RNF6, SCD, TMPRSS3, CREB3L2, SLC2A1, BNIP3L, SSR3, SURF4, VAMP2, TYMS, DERL1, DNAJB14, SNX3, PKMYT1, CD4, CD68	370	2958	50035	0.000141275	0.720786	0.00132689
biological_process	GO:0010965	regulation of mitotic sister chromatid separation	6	UBE2C, DUSP1, PLK1, CCNB1, ESPL1, CDC20	408	59	52934	0.00014148	0.721829	0.00132689
biological_process	GO:0043632	modification-dependent macromolecule catabolic process	15	UBE2C, UHRF1, DTHD1, ATXN3, PLK1, RNF5, RNF6, AURKA, TAF9, UBE2G2, DERL1, CCNB1, AURKB, CDK1, CDC20	399	546	52447	0.000142305	0.726041	0.00133219
biological_process	GO:0046903	secretion	22	LILRB1, ADM, LRRC32, GAS6, ANXA2, HK2, BIRC5, IFNG, TNFRSF9, FAM132A, PECAM1, CRTAM, CCL3, SLC2A1, VAMP2, THBS1, TUBA4A, CA9, PPFIA4, HAP1, SYTL3, CD40LG	392	1068	51925	0.000143454	0.731903	0.00134048
biological_process	GO:0032680	regulation of tumor necrosis factor production	7	LILRB1, GAS6, IFNG, CCL3, CCL4, THBS1, HAVCR2	407	96	52897	0.000148607	0.758195	0.0013861
biological_process	GO:0042129	regulation of T cell proliferation	8	EBI3, CEBPB, LILRB1, LRRC32, IFNG, IGFBP2, CD80, CD59	406	139	52854	0.00015165	0.773721	0.0014119
biological_process	GO:0033045	regulation of sister chromatid segregation	6	UBE2C, DUSP1, PLK1, CCNB1, ESPL1, CDC20	408	60	52933	0.000152304	0.777054	0.00141283
biological_process	GO:0033047	regulation of mitotic sister chromatid segregation	6	UBE2C, DUSP1, PLK1, CCNB1, ESPL1, CDC20	408	60	52933	0.000152304	0.777054	0.00141283
biological_process	GO:0031111	negative regulation of microtubule polymerization or depolymerization	5	STMN1, MID1IP1, AURKA, CCNB1, AURKB	409	31	52962	0.000152659	0.778866	0.00141355
biological_process	GO:0009896	positive regulation of catabolic process	12	UBE2C, HK2, IFNG, DTHD1, ATXN3, SNX9, PLK1, AURKA, BTG2, CCNB1, CDK1, CDC20	402	356	52637	0.000156672	0.799339	0.00144808
biological_process	GO:0043161	proteasome-mediated ubiquitin-dependent protein catabolic process	13	UBE2C, DTHD1, ATXN3, PLK1, RNF5, AURKA, TAF9, UBE2G2, DERL1, CCNB1, AURKB, CDK1, CDC20	401	420	52573	0.000161618	0.824575	0.00149109
biological_process	GO:0032640	tumor necrosis factor production	7	LILRB1, GAS6, IFNG, CCL3, CCL4, THBS1, HAVCR2	407	98	52895	0.000165307	0.843397	0.00151963
biological_process	GO:1903555	regulation of tumor necrosis factor superfamily cytokine production	7	LILRB1, GAS6, IFNG, CCL3, CCL4, THBS1, HAVCR2	407	98	52895	0.000165307	0.843397	0.00151963
biological_process	GO:1903706	regulation of hemopoiesis	11	CEBPB, LILRB1, PIK3R6, EGR3, ETS1, IKZF3, FOS, GAS6, IFNL1, IFNG, CCL3	403	299	52694	0.000167662	0.855413	0.00153851
biological_process	GO:0090068	positive regulation of cell cycle process	10	UBE2C, CDCA5, BIRC5, PLK1, AURKA, CDC45, CCNB1, AURKB, KIF23, ESPL1	404	243	52750	0.000170444	0.869605	0.00155936
biological_process	GO:0009117	nucleotide metabolic process	16	RAMP1, ADM, ENO2, GPI, HK2, PFKFB4, PTGIR, PTGIS, RLN2, RORA, RRM2, NME1-NME2, THBS1, TK1, TYMS, TP53I3	398	626	52367	0.000170545	0.870122	0.00155936
biological_process	GO:0031331	positive regulation of cellular catabolic process	11	UBE2C, HK2, IFNG, DTHD1, SNX9, PLK1, AURKA, BTG2, CCNB1, CDK1, CDC20	403	300	52693	0.00017208	0.877954	0.00157058
biological_process	GO:0032886	regulation of microtubule-based process	8	TPX2, STMN1, PLK1, MID1IP1, AURKA, CCNB1, HAP1, AURKB	406	143	52850	0.000179182	0.914189	0.00163248
biological_process	GO:0045785	positive regulation of cell adhesion	12	EBI3, LILRB1, PIK3R6, EGR3, IFNG, IGFBP2, PDCD1, THBS1, TNFSF14, CD4, CD80, CD59	402	362	52631	0.000180198	0.91937	0.00163881
biological_process	GO:0045765	regulation of angiogenesis	9	ADM, PIK3R6, HIPK1, ETS1, PTGIS, RLN2, THBS1, TIE1, SPHK1	405	192	52801	0.000181382	0.925413	0.00164664
biological_process	GO:1903827	regulation of cellular protein localization	14	CDCA5, GAS6, BBC3, TCAF2, GZMB, IFI27, ITGAX, BNIP3L, VAMP2, UBE2G2, SNX3, TNFSF14, SPHK1, CCNB1	400	492	52501	0.000183951	0.938519	0.001667
biological_process	GO:0044723	single-organism carbohydrate metabolic process	17	POC1B-GALNT4, RAMP1, ADAMTS7, CYB5R3, ENO2, GPI, C1GALT1C1, HK2, FAM132A, PDK1, PFKFB4, RORA, SLC2A1, SLC2A3, THBS1, UBE2G2, EPM2A	397	705	52288	0.00019028	0.970809	0.00172129
biological_process	GO:1901564	organonitrogen compound metabolic process	34	PLA2G4B, ABHD14A-ACY1, RAMP1, MRPL10, ADM, MTPN, HACD2, ENO2, RPL13A, GPI, SLCO4A1, HK2, HMMR, ARG2, MKI67, P4HA1, PFKFB4, PTGIR, PTGIS, RLN2, RORA, NME1-NME2, SSR3, THBS1, TK1, EIF3CL, TYMS, BTG2, EIF1AD, EIF3C, SPHK1, P4HA2, HAP1, TP53I3	380	2096	50897	0.00019146	0.976828	0.00172729
biological_process	GO:0000082	G1/S transition of mitotic cell cycle	10	CDKN2D, CDCA5, MCM2, RRM2, TYMS, CDT1, CDC45, CCNB1, PKMYT1, CDK1	404	247	52746	0.00019162	0.977645	0.00172729
biological_process	GO:0071706	tumor necrosis factor superfamily cytokine production	7	LILRB1, GAS6, IFNG, CCL3, CCL4, THBS1, HAVCR2	407	101	52892	0.000193101	0.985201	0.00173757
biological_process	GO:0006753	nucleoside phosphate metabolic process	16	RAMP1, ADM, ENO2, GPI, HK2, PFKFB4, PTGIR, PTGIS, RLN2, RORA, RRM2, NME1-NME2, THBS1, TK1, TYMS, TP53I3	398	634	52359	0.000194739	0.993561	0.00174923
biological_process	GO:1901701	cellular response to oxygen-containing compound	21	CEBPB, LILRB1, CISH, KLF6, DUSP6, EGR1, EGR3, ETS1, FOS, GAS6, BIRC5, IFNG, IL2RB, FAM132A, RORA, CCL3, VAMP2, THBS1, CCNB1, CD80, GNG8	393	1014	51979	0.000197513	1	0.00177102
biological_process	GO:0045732	positive regulation of protein catabolic process	10	UBE2C, IFNG, DTHD1, ATXN3, SNX9, PLK1, AURKA, CCNB1, CDK1, CDC20	404	249	52744	0.000203002	1	0.00181704
biological_process	GO:0097529	myeloid leukocyte migration	8	IFNG, CCL4L1, CCL1, CCL3, CCL4, CCL17, CCL22, THBS1	406	147	52846	0.00021062	1	0.00188193
biological_process	GO:0071495	cellular response to endogenous stimulus	24	RAMP1, CEBPB, ADAMTS7, CISH, KLF6, CD109, TMPRSS6, DUSP1, DUSP6, EGR1, EGR3, FOS, IGFBP2, IL2RB, JUNB, FAM132A, F11R, RORA, SP1, VAMP2, THBS1, SHCBP1, CD80, GNG8	390	1241	51752	0.00021176	1	0.00188881
biological_process	GO:0034976	response to endoplasmic reticulum stress	10	PLA2G4B, CEBPB, BBC3, IFNG, ATXN3, RNF5, CREB3L2, THBS1, UBE2G2, DERL1	404	251	52742	0.00021494	1	0.00191383
biological_process	GO:0019637	organophosphate metabolic process	21	PLA2G4B, RAMP1, ADM, PIK3R6, ENO2, GPI, HK2, IDI1, IFNG, PFKFB4, PTGIR, PTGIS, RLN2, RORA, RRM2, NME1-NME2, THBS1, TK1, TYMS, EPM2A, TP53I3	393	1021	51972	0.000215514	1	0.0019156
biological_process	GO:0052548	regulation of endopeptidase activity	12	CDKN2D, CD109, SERPINB1, GAS6, FAM162A, BBC3, GPI, BIRC5, IFI27, THBS1, TNFSF14, TNFSF10	402	370	52623	0.000216173	1	0.00191812
molecular_function	GO:0001664	G-protein coupled receptor binding	10	RAMP1, ADM, GNA15, CCL4L1, CCL1, CCL3, CCL4, CCL17, CCL22, HOMER2	404	252	52741	0.000221125	1	0.00195864
biological_process	GO:0043547	positive regulation of GTPase activity	14	TBC1D3G, FAM13A, RGL1, CCL4L1, F11R, SNX9, PTGIR, CCL1, CCL3, CCL4, CCL17, CCL22, TBC1D3F, ARHGAP19	400	503	52490	0.000226429	1	0.00200215
biological_process	GO:0009612	response to mechanical stimulus	9	MTPN, EGR1, ETS1, FOS, IGFBP2, JUNB, BTG2, TNFSF14, CCNB1	405	199	52794	0.000229074	1	0.00202204
biological_process	GO:0044248	cellular catabolic process	31	PLA2G4B, UBE2C, ADAMTS7, CYP2B6, RPL13A, GPI, UHRF1, ANXA2, HK2, NRBP2, IRGM, IFNG, DTHD1, ATXN3, SNX9, PDK1, PLK1, RNF5, RNF6, BNIP3L, AURKA, TAF9, UBE2G2, BTG2, DERL1, EPM2A, CCNB1, HAP1, AURKB, CDK1, CDC20	383	1858	51135	0.000232827	1	0.00205145
biological_process	GO:0045787	positive regulation of cell cycle	11	UBE2C, CDCA5, BIRC5, PLK1, AURKA, CDC45, SPHK1, CCNB1, AURKB, KIF23, ESPL1	403	312	52681	0.000233211	1	0.00205145
biological_process	GO:1903035	negative regulation of response to wounding	8	CD109, TMPRSS6, ETS1, ANXA2, FAM132A, PTGIS, RORA, THBS1	406	150	52843	0.000237	1	0.0020812
biological_process	GO:0016485	protein processing	11	FAM162A, BBC3, GZMH, GZMB, CFH, BIRC5, IFI27, THBS1, TNFSF10, RHBDL1, CD59	403	313	52680	0.000239036	1	0.00209547
biological_process	GO:0032435	negative regulation of proteasomal ubiquitin-dependent protein catabolic process	6	UBE2C, DUSP1, PLK1, TAF9, CCNB1, CDC20	408	67	52926	0.000246831	1	0.00215732
molecular_function	GO:0044389	ubiquitin-like protein ligase binding	10	UBE2F-SCLY, CEBPB, UBE2C, TUBB, GPI, ATXN3, SNX9, AURKA, UBE2G2, DERL1	404	256	52737	0.00024736	1	0.00215732
biological_process	GO:0044843	cell cycle G1/S phase transition	10	CDKN2D, CDCA5, MCM2, RRM2, TYMS, CDT1, CDC45, CCNB1, PKMYT1, CDK1	404	256	52737	0.00024736	1	0.00215732
biological_process	GO:1901654	response to ketone	8	KLF6, DUSP1, FOS, GAS6, THBS1, TK1, TYMS, CA9	406	152	52841	0.000256019	1	0.00222902
biological_process	GO:0007080	mitotic metaphase plate congression	5	KIF2C, CDCA5, KIFC1, CDCA8, CCNB1	409	36	52957	0.000258455	1	0.0022464
biological_process	GO:0010498	proteasomal protein catabolic process	13	UBE2C, DTHD1, ATXN3, PLK1, RNF5, AURKA, TAF9, UBE2G2, DERL1, CCNB1, AURKB, CDK1, CDC20	401	443	52550	0.000259281	1	0.00224944
biological_process	GO:0031145	anaphase-promoting complex-dependent proteasomal ubiquitin-dependent protein catabolic process	7	UBE2C, PLK1, AURKA, CCNB1, AURKB, CDK1, CDC20	407	107	52886	0.000259686	1	0.00224944
molecular_function	GO:0032559	adenyl ribonucleotide binding	27	KIF20A, KIF2C, UBE2C, KIF18B, CYB5R3, HIPK1, TPX2, HK2, NRBP2, KIFC1, MCM2, MKI67, PDK1, PFKFB4, PLK1, DDX4, NME1-NME2, AURKA, TIE1, TK1, TOP2A, UBE2G2, SPHK1, PKMYT1, AURKB, KIF23, CDK1	387	1506	51487	0.000262561	1	0.00227048
biological_process	GO:0046631	alpha-beta T cell activation	7	EBI3, CEBPB, LILRB1, IFNG, RORA, BCL11B, CD80	407	108	52885	0.000272348	1	0.00235113
molecular_function	GO:0030554	adenyl nucleotide binding	27	KIF20A, KIF2C, UBE2C, KIF18B, CYB5R3, HIPK1, TPX2, HK2, NRBP2, KIFC1, MCM2, MKI67, PDK1, PFKFB4, PLK1, DDX4, NME1-NME2, AURKA, TIE1, TK1, TOP2A, UBE2G2, SPHK1, PKMYT1, AURKB, KIF23, CDK1	387	1514	51479	0.000273753	1	0.00235927
biological_process	GO:0034341	response to interferon-gamma	8	RPL13A, IFNG, CCL4L1, CCL1, CCL3, CCL4, CCL17, CCL22	406	154	52839	0.000276247	1	0.00237675
biological_process	GO:0050708	regulation of protein secretion	12	LILRB1, LRRC32, GAS6, BIRC5, IFNG, TNFRSF9, FAM132A, CRTAM, CCL3, SLC2A1, VAMP2, CD40LG	402	382	52611	0.000281431	1	0.00241727
biological_process	GO:0006974	cellular response to DNA damage stimulus	17	CDKN2D, CDCA5, HIPK1, FOXM1, BBC3, UHRF1, MDM4, ATXN3, SHISA5, PLK1, POLD4, TAF9, TOP2A, BTG2, CDC45, KIAA0101, CDK1	397	732	52261	0.000285807	1	0.00245073
biological_process	GO:0032434	regulation of proteasomal ubiquitin-dependent protein catabolic process	8	UBE2C, DUSP1, DTHD1, PLK1, AURKA, TAF9, CCNB1, CDC20	406	155	52838	0.000286831	1	0.00245539
molecular_function	GO:0001228	transcriptional activator activity, RNA polymerase II transcription regulatory region sequence-specific binding	11	CEBPB, EGR1, IKZF3, ZNF292, FOS, TFAP2E, JUNB, MYBL2, CREB3L2, BCL11B, SP1	403	321	52672	0.000290187	1	0.00247996
cellular_component	GO:0031226	intrinsic component of plasma membrane	28	RAMP1, SLC2A14, GPR183, LRRC32, SLCO4A1, IFNL1, IL2RB, TNFRSF9, ITGAD, ITGAX, KCND1, MAL, IL17RB, CRTAM, PTGIR, SLC2A1, SLC2A3, VAMP2, TIE1, SLC38A1, TNFSF10, KCNK17, RHBDL1, CD6, CD40LG, CD59, CD69, CD72	386	1628	51365	0.000292944	1	0.00249933
biological_process	GO:0070374	positive regulation of ERK1 and ERK2 cascade	8	GPR183, GAS6, CCL4L1, CCL1, CCL3, CCL4, CCL17, CCL22	406	156	52837	0.000297739	1	0.002536
biological_process	GO:0033365	protein localization to organelle	18	CDCA5, RPL13A, GAS6, BBC3, GZMB, HK2, IFNG, ITGAX, PAM16, PLK1, RAB6A, BNIP3L, SSR3, AURKA, TNFSF14, SPHK1, AURKB, CDK1	396	813	52180	0.000307175	1	0.00261201
biological_process	GO:0098542	defense response to other organism	14	CEBPB, GNLY, LILRB1, ADM, IFNL1, HILPDA, IFNG, ITGAX, LTA, SLAMF8, BNIP3L, HIST2H2BE, CD4, APOBEC3B	400	520	52473	0.000308517	1	0.00261906
biological_process	GO:0061640	cytoskeleton-dependent cytokinesis	5	KIF20A, SNX9, PLK1, AURKB, KIF23	409	38	52955	0.00031271	1	0.00265025
biological_process	GO:1901799	negative regulation of proteasomal protein catabolic process	6	UBE2C, DUSP1, PLK1, TAF9, CCNB1, CDC20	408	71	52922	0.000317799	1	0.00268891
biological_process	GO:0001818	negative regulation of cytokine production	9	LILRB1, LRRC32, GAS6, IFNL1, IFNG, TNFRSF9, LAG3, THBS1, HAVCR2	405	211	52782	0.000334488	1	0.00282543
biological_process	GO:0052547	regulation of peptidase activity	12	CDKN2D, CD109, SERPINB1, GAS6, FAM162A, BBC3, GPI, BIRC5, IFI27, THBS1, TNFSF14, TNFSF10	402	391	52602	0.000340642	1	0.00287266
biological_process	GO:0048699	generation of neurons	27	CEBPB, ADM, MTPN, DUSP6, HIPK1, ZNF683, DFNB31, GAS6, NRBP2, IFNG, IL2RB, STMN1, LTA, CABP4, RNF6, RORA, ATXN1, BCL11B, AURKA, BTG2, RUNX3, SNX3, HAP1, IER2, CD72, CDK1, CDC20	387	1550	51443	0.00034224	1	0.00288137
biological_process	GO:0009991	response to extracellular stimulus	16	CDKN2D, ADAMTS7, ADM, EGR1, FOS, GAS6, HK2, NRBP2, IGFBP2, LTA, PDK1, RNF5, SLC2A1, BNIP3L, TK1, TYMS	398	672	52321	0.000354648	1	0.00298091
biological_process	GO:0051402	neuron apoptotic process	9	CEBPB, EGR1, FAM162A, BBC3, GPI, BIRC5, NRBP2, CCL3, BTG2	405	214	52779	0.000366231	1	0.0030732
cellular_component	GO:0005887	integral component of plasma membrane	27	RAMP1, SLC2A14, GPR183, LRRC32, SLCO4A1, IFNL1, IL2RB, TNFRSF9, ITGAD, ITGAX, KCND1, MAL, IL17RB, CRTAM, PTGIR, SLC2A1, SLC2A3, VAMP2, TIE1, SLC38A1, TNFSF10, KCNK17, RHBDL1, CD6, CD40LG, CD69, CD72	387	1566	51427	0.000383286	1	0.00321104
biological_process	GO:0002449	lymphocyte mediated immunity	9	LILRB1, PIK3R6, GZMB, IFNG, LAG3, LTA, CRTAM, VAMP2, CD40LG	405	216	52777	0.000388723	1	0.00325125
biological_process	GO:0070507	regulation of microtubule cytoskeleton organization	7	TPX2, STMN1, PLK1, MID1IP1, AURKA, CCNB1, AURKB	407	116	52877	0.000391997	1	0.00327327
biological_process	GO:0043624	cellular protein complex disassembly	10	KIF2C, MRPL10, KIF18B, RPL13A, STMN1, MID1IP1, AURKA, CCNB1, AURKB, MICAL2	404	274	52719	0.000399498	1	0.00333045
biological_process	GO:0051604	protein maturation	11	FAM162A, BBC3, GZMH, GZMB, CFH, BIRC5, IFI27, THBS1, TNFSF10, RHBDL1, CD59	403	336	52657	0.000410846	1	0.00341948
molecular_function	GO:0005524	ATP binding	26	KIF20A, KIF2C, UBE2C, KIF18B, HIPK1, TPX2, HK2, NRBP2, KIFC1, MCM2, MKI67, PDK1, PFKFB4, PLK1, DDX4, NME1-NME2, AURKA, TIE1, TK1, TOP2A, UBE2G2, SPHK1, PKMYT1, AURKB, KIF23, CDK1	388	1473	51520	0.000414171	1	0.00344153
biological_process	GO:0051346	negative regulation of hydrolase activity	12	CDKN2D, CD109, SERPINB1, GAS6, GPI, BIRC5, F11R, PAM16, THBS1, TNFSF14, TNFSF10, PKMYT1	402	401	52592	0.000418388	1	0.00347092
biological_process	GO:0007094	mitotic spindle assembly checkpoint	5	UBE2C, DUSP1, PLK1, CCNB1, CDC20	409	42	52951	0.000444943	1	0.00367925
biological_process	GO:1904667	negative regulation of ubiquitin protein ligase activity	5	UBE2C, DUSP1, PLK1, CCNB1, CDC20	409	42	52951	0.000444943	1	0.00367925
biological_process	GO:0055086	nucleobase-containing small molecule metabolic process	16	RAMP1, ADM, ENO2, GPI, HK2, PFKFB4, PTGIR, PTGIS, RLN2, RORA, RRM2, NME1-NME2, THBS1, TK1, TYMS, TP53I3	398	689	52304	0.000456648	1	0.00376993
cellular_component	GO:0000780	condensed nuclear chromosome, centromeric region	4	PLK1, AURKA, CCNB1, AURKB	410	17	52976	0.000474615	1	0.00391193
biological_process	GO:1903051	negative regulation of proteolysis involved in cellular protein catabolic process	6	UBE2C, DUSP1, PLK1, TAF9, CCNB1, CDC20	408	78	52915	0.000477883	1	0.00393251
biological_process	GO:0071173	spindle assembly checkpoint	5	UBE2C, DUSP1, PLK1, CCNB1, CDC20	409	43	52950	0.000483385	1	0.003965
biological_process	GO:1904666	regulation of ubiquitin protein ligase activity	5	UBE2C, DUSP1, PLK1, CCNB1, CDC20	409	43	52950	0.000483385	1	0.003965
cellular_component	GO:0000776	kinetochore	7	KIF2C, ZWINT, BIRC5, PLK1, HJURP, CCNB1, AURKB	407	121	52872	0.000485402	1	0.00396878
cellular_component	GO:0000922	spindle pole	7	TPX2, PLK1, AURKA, CCNB1, AURKB, DLGAP5, CDC20	407	121	52872	0.000485402	1	0.00396878
biological_process	GO:0001909	leukocyte mediated cytotoxicity	6	LILRB1, PIK3R6, GZMB, LAG3, CRTAM, VAMP2	408	79	52914	0.000504938	1	0.00411532
biological_process	GO:0070098	chemokine-mediated signaling pathway	6	CCL4L1, CCL1, CCL3, CCL4, CCL17, CCL22	408	79	52914	0.000504938	1	0.00411532
molecular_function	GO:0042803	protein homodimerization activity	16	CEBPB, LILRB1, IKZF3, DFNB31, BIRC5, TFAP2E, SNX9, CRTAM, S100A11, BNIP3L, SP1, TOP2A, TYMS, CD4, HOMER2, TP53I3	398	698	52295	0.000520155	1	0.00423258
biological_process	GO:0035966	response to topologically incorrect protein	8	PLA2G4B, BBC3, IFNG, ATXN3, RNF5, CREB3L2, THBS1, DERL1	406	172	52821	0.000522411	1	0.00423829
biological_process	GO:0045841	negative regulation of mitotic metaphase/anaphase transition	5	UBE2C, DUSP1, PLK1, CCNB1, CDC20	409	44	52949	0.000524132	1	0.00423829
biological_process	GO:0071174	mitotic spindle checkpoint	5	UBE2C, DUSP1, PLK1, CCNB1, CDC20	409	44	52949	0.000524132	1	0.00423829
biological_process	GO:0043087	regulation of GTPase activity	14	TBC1D3G, FAM13A, RGL1, CCL4L1, F11R, SNX9, PTGIR, CCL1, CCL3, CCL4, CCL17, CCL22, TBC1D3F, ARHGAP19	400	551	52442	0.000524179	1	0.00423829
biological_process	GO:0002443	leukocyte mediated immunity	10	LILRB1, PIK3R6, GZMB, IFNG, LAG3, LTA, CRTAM, CCL3, VAMP2, CD40LG	404	285	52708	0.000525552	1	0.00424267
molecular_function	GO:0016787	hydrolase activity	36	PLA2G4B, ABHD14A-ACY1, KIF20A, KIF2C, ADAMTS7, KIF18B, TMPRSS6, DUSP1, DUSP6, HACD2, TUBB, GNA15, GZMH, GZMB, GZMK, RAB43, IDI1, IRGM, KIFC1, ARG2, MCM2, ATXN3, PFKFB4, DDX4, RAB6A, TMPRSS3, TNNT3, TOP2A, TUBA4A, EPM2A, CDC45, RHBDL1, KIF23, APOBEC3B, ESPL1, DLGAP5	378	2418	50575	0.000539379	1	0.00434742
molecular_function	GO:0060089	molecular transducer activity	29	EBI3, LPAR6, RAMP1, LILRB1, PAQR4, GPR183, HAVCR1, GNA15, IL2RB, TNFRSF9, ITGAX, LAG3, STMN1, SHISA5, PDCD1, IL17RB, CRTAM, TMEM9B, SLAMF8, AGTRAP, PTGIR, RORA, TMPRSS3, TIE1, PAQR6, SPHK1, CD4, CD6, CD69	385	1782	51211	0.000544458	1	0.00438143
biological_process	GO:0032496	response to lipopolysaccharide	10	CEBPB, LILRB1, ADM, FOS, IFNG, JUNB, LTA, PTGIR, CCL3, CD80	404	287	52706	0.000551641	1	0.00443224
biological_process	GO:0007093	mitotic cell cycle checkpoint	8	UBE2C, ZWINT, DUSP1, PLK1, TOP2A, CCNB1, CDK1, CDC20	406	174	52819	0.000558049	1	0.00447668
biological_process	GO:0048145	regulation of fibroblast proliferation	6	FOSL2, GAS6, ANXA2, LTA, SPHK1, CCNB1	408	81	52912	0.000562485	1	0.00450517
biological_process	GO:1902100	negative regulation of metaphase/anaphase transition of cell cycle	5	UBE2C, DUSP1, PLK1, CCNB1, CDC20	409	45	52948	0.000567263	1	0.00453633
biological_process	GO:0010243	response to organonitrogen compound	19	CEBPB, CISH, KLF6, ADM, DUSP1, DUSP6, EGR1, EGR3, FOXM1, FOS, IGFBP2, IL2RB, JUNB, FAM132A, VAMP2, TYMS, BTG2, GNG8, HOMER2	395	941	52052	0.000576207	1	0.00460064
biological_process	GO:0006260	DNA replication	10	MCM2, CHTF8, POLD4, RRM2, S100A11, TOP2A, CDT1, CDC45, KIAA0101, CDK1	404	289	52704	0.000578782	1	0.00461397
biological_process	GO:0010639	negative regulation of organelle organization	10	UBE2C, MTPN, DUSP1, STMN1, PLK1, MID1IP1, AURKA, CCNB1, AURKB, CDC20	404	290	52703	0.000592756	1	0.00471289
biological_process	GO:0051782	negative regulation of cell division	6	UBE2C, DUSP1, PLK1, CCNB1, AURKB, CDC20	408	82	52911	0.000593037	1	0.00471289
biological_process	GO:0009636	response to toxic substance	8	EGR1, ETS1, FOS, CCL3, CCL4, TK1, TYMS, CCNB1	406	176	52817	0.000595593	1	0.00472584
biological_process	GO:0032940	secretion by cell	19	LILRB1, ADM, LRRC32, GAS6, BIRC5, IFNG, TNFRSF9, FAM132A, PECAM1, CRTAM, CCL3, SLC2A1, VAMP2, THBS1, TUBA4A, PPFIA4, HAP1, SYTL3, CD40LG	395	944	52049	0.000597232	1	0.00473149
biological_process	GO:0016482	cytoplasmic transport	21	RPL13A, GAS6, BBC3, IFI27, IFNG, ITGAX, PAM16, ANKFY1, RAB6A, ATXN1, CCL3, CREB3L2, BNIP3L, SSR3, SURF4, VAMP2, UBE2G2, DERL1, SNX3, TNFSF14, SPHK1	393	1076	51917	0.000599253	1	0.00474014
biological_process	GO:0051310	metaphase plate congression	5	KIF2C, CDCA5, KIFC1, CDCA8, CCNB1	409	46	52947	0.000612855	1	0.00484023
molecular_function	GO:0016301	kinase activity	17	PIK3R6, HIPK1, HK2, NRBP2, PDK1, PFKFB4, PLK1, CCL3, NME1-NME2, AURKA, TIE1, TK1, SPHK1, CCNB1, PKMYT1, AURKB, CDK1	397	787	52206	0.000614118	1	0.0048427
molecular_function	GO:0008092	cytoskeletal protein binding	17	KIF20A, KIF2C, KIF18B, ANXA2, BIRC5, KIFC1, STMN1, PLK1, RAB6A, AFAP1, VAMP2, TNNT3, TPM3, DLG5, HOMER2, KIF23, MICAL2	397	788	52205	0.00062226	1	0.00489934
biological_process	GO:0048144	fibroblast proliferation	6	FOSL2, GAS6, ANXA2, LTA, SPHK1, CCNB1	408	83	52910	0.000624817	1	0.00491189
biological_process	GO:0033046	negative regulation of sister chromatid segregation	5	UBE2C, DUSP1, PLK1, CCNB1, CDC20	409	47	52946	0.000660985	1	0.00516439
biological_process	GO:0033048	negative regulation of mitotic sister chromatid segregation	5	UBE2C, DUSP1, PLK1, CCNB1, CDC20	409	47	52946	0.000660985	1	0.00516439
biological_process	GO:0051985	negative regulation of chromosome segregation	5	UBE2C, DUSP1, PLK1, CCNB1, CDC20	409	47	52946	0.000660985	1	0.00516439
biological_process	GO:2000816	negative regulation of mitotic sister chromatid separation	5	UBE2C, DUSP1, PLK1, CCNB1, CDC20	409	47	52946	0.000660985	1	0.00516439
biological_process	GO:0044703	multi-organism reproductive process	18	CATSPER2, ADM, SLC2A14, ETS1, FOS, IGFBP2, JUNB, KIFC1, DDX4, ASF1B, PTGIS, RLN2, SP1, AURKA, TK1, HAVCR2, CCNB1, CDK1	396	878	52115	0.000712977	1	0.0055621
biological_process	GO:0043241	protein complex disassembly	10	KIF2C, MRPL10, KIF18B, RPL13A, STMN1, MID1IP1, AURKA, CCNB1, AURKB, MICAL2	404	298	52695	0.000714799	1	0.00556779
biological_process	GO:0010951	negative regulation of endopeptidase activity	9	CDKN2D, CD109, SERPINB1, GAS6, GPI, BIRC5, THBS1, TNFSF14, TNFSF10	405	238	52755	0.00071886	1	0.00558794
biological_process	GO:0031667	response to nutrient levels	15	CDKN2D, ADAMTS7, ADM, EGR1, GAS6, HK2, NRBP2, IGFBP2, LTA, PDK1, RNF5, SLC2A1, BNIP3L, TK1, TYMS	399	645	52348	0.000719576	1	0.00558794
biological_process	GO:0005975	carbohydrate metabolic process	18	POC1B-GALNT4, RAMP1, ADAMTS7, CYB5R3, ENO2, GPI, C1GALT1C1, HK2, HMMR, FAM132A, PDK1, PFKFB4, RORA, SLC2A1, SLC2A3, THBS1, UBE2G2, EPM2A	396	880	52113	0.000730588	1	0.00566484
biological_process	GO:0016567	protein ubiquitination	16	UBE2F-SCLY, UBE2C, CISH, WSB1, UHRF1, BIRC5, PLK1, RNF5, RNF6, UBE2G2, DERL1, DCAF5, SPHK1, CCNB1, CDK1, CDC20	398	724	52269	0.000747641	1	0.00578466
biological_process	GO:0002237	response to molecule of bacterial origin	10	CEBPB, LILRB1, ADM, FOS, IFNG, JUNB, LTA, PTGIR, CCL3, CD80	404	300	52693	0.00074831	1	0.00578466
biological_process	GO:1901135	carbohydrate derivative metabolic process	22	PLA2G4B, POC1B-GALNT4, RAMP1, ADAMTS7, ADM, ENO2, GPI, C1GALT1C1, HK2, HMMR, IFNG, MKI67, PFKFB4, PTGIR, RLN2, RORA, RRM2, NME1-NME2, THBS1, TK1, TYMS, UBE2G2	392	1208	51785	0.000762092	1	0.00588229
biological_process	GO:0050707	regulation of cytokine secretion	7	LILRB1, LRRC32, GAS6, IFNG, TNFRSF9, CRTAM, CCL3	407	133	52860	0.000780438	1	0.00599668
biological_process	GO:0051340	regulation of ligase activity	7	UBE2C, DUSP1, PLK1, MID1IP1, CCNB1, CDK1, CDC20	407	133	52860	0.000780438	1	0.00599668
biological_process	GO:0046683	response to organophosphorus	7	DUSP1, EGR1, EGR3, FOXM1, FOS, JUNB, TYMS	407	133	52860	0.000780438	1	0.00599668
molecular_function	GO:0000987	core promoter proximal region sequence-specific DNA binding	11	CEBPB, FOS, FOSL2, UHRF1, TFAP2E, JUNB, MYBL2, ZNF395, CREB3L2, BCL11B, SP1	403	367	52626	0.000794481	1	0.0060954
biological_process	GO:0032102	negative regulation of response to external stimulus	9	CD109, TMPRSS6, ETS1, ANXA2, NRBP2, FAM132A, PTGIS, RORA, THBS1	405	243	52750	0.000818758	1	0.00627223
biological_process	GO:0032655	regulation of interleukin-12 production	5	LILRB1, IFNG, TNFRSF9, THBS1, CD40LG	409	50	52943	0.000821384	1	0.00628291
molecular_function	GO:0042287	MHC protein binding	4	LILRB1, TUBB, LAG3, DERL1	410	21	52972	0.00082354	1	0.00628997
molecular_function	GO:0001159	core promoter proximal region DNA binding	11	CEBPB, FOS, FOSL2, UHRF1, TFAP2E, JUNB, MYBL2, ZNF395, CREB3L2, BCL11B, SP1	403	369	52624	0.000826947	1	0.00630655
biological_process	GO:0007167	enzyme linked receptor protein signaling pathway	22	CISH, CD109, CTNND1, TMPRSS6, DUSP6, EGR1, FOS, GAS6, IGFBP2, IL2RB, JUNB, FAM132A, F11R, PTGIR, ATXN1, SP1, THBS1, SHCBP1, SPHK1, HAP1, CD4, CD80	392	1219	51774	0.00083922	1	0.00638292
biological_process	GO:0002573	myeloid leukocyte differentiation	8	CEBPB, LILRB1, CD109, FOS, ANXA2, IFNG, JUNB, CCL3	406	187	52806	0.000839463	1	0.00638292
biological_process	GO:1901698	response to nitrogen compound	20	CEBPB, CISH, KLF6, ADM, DUSP1, DUSP6, EGR1, EGR3, FOXM1, FOS, IGFBP2, IL2RB, JUNB, FAM132A, VAMP2, THBS1, TYMS, BTG2, GNG8, HOMER2	394	1024	51969	0.00086662	1	0.00657961
biological_process	GO:0032615	interleukin-12 production	5	LILRB1, IFNG, TNFRSF9, THBS1, CD40LG	409	51	52942	0.000880446	1	0.00667465
biological_process	GO:0032446	protein modification by small protein conjugation	17	UBE2F-SCLY, UBE2C, CISH, EGR1, WSB1, UHRF1, BIRC5, PLK1, RNF5, RNF6, UBE2G2, DERL1, DCAF5, SPHK1, CCNB1, CDK1, CDC20	397	816	52177	0.000890877	1	0.0067437
cellular_component	GO:0005789	endoplasmic reticulum membrane	18	CYP2B6, CYB5R3, HACD2, ARL6IP1, ATXN3, SHISA5, AGTRAP, PTGIS, RNF5, SCD, TMPRSS3, CREB3L2, SSR3, SURF4, DERL1, DNAJB14, PKMYT1, CD4	396	897	52096	0.000895919	1	0.00677182
biological_process	GO:0048870	cell motility	22	CATSPER2, EGR3, ETS1, GAS6, TCAF2, IFNG, ITGAX, CCL4L1, F11R, PECAM1, DDX4, CCL1, CCL3, CCL4, CCL17, CCL22, THBS1, TIE1, TNFSF14, SPHK1, IER2, CDK1	392	1227	51766	0.000900775	1	0.00678841
biological_process	GO:0051674	localization of cell	22	CATSPER2, EGR3, ETS1, GAS6, TCAF2, IFNG, ITGAX, CCL4L1, F11R, PECAM1, DDX4, CCL1, CCL3, CCL4, CCL17, CCL22, THBS1, TIE1, TNFSF14, SPHK1, IER2, CDK1	392	1227	51766	0.000900775	1	0.00678841
biological_process	GO:0002285	lymphocyte activation involved in immune response	7	LILRB1, GPR183, IFNL1, IFNG, RORA, VAMP2, CD40LG	407	137	52856	0.000904545	1	0.00680677
biological_process	GO:0032984	macromolecular complex disassembly	10	KIF2C, MRPL10, KIF18B, RPL13A, STMN1, MID1IP1, AURKA, CCNB1, AURKB, MICAL2	404	309	52684	0.000915343	1	0.00687788
biological_process	GO:0043523	regulation of neuron apoptotic process	8	CEBPB, EGR1, BBC3, GPI, BIRC5, NRBP2, CCL3, BTG2	406	190	52803	0.000918032	1	0.00688794
biological_process	GO:0070848	response to growth factor	18	ADAMTS7, CD109, TMPRSS6, DUSP6, EGR1, EGR3, FOS, GAS6, IL2RB, JUNB, F11R, SP1, THBS1, SHCBP1, RUNX3, HAP1, CD80, IER2	396	900	52093	0.000928182	1	0.00695387
biological_process	GO:0007026	negative regulation of microtubule depolymerization	4	MID1IP1, AURKA, CCNB1, AURKB	410	22	52971	0.000930495	1	0.00696098
biological_process	GO:0035967	cellular response to topologically incorrect protein	7	PLA2G4B, BBC3, IFNG, ATXN3, RNF5, CREB3L2, DERL1	407	138	52855	0.00093782	1	0.0070055
biological_process	GO:0030071	regulation of mitotic metaphase/anaphase transition	5	UBE2C, DUSP1, PLK1, CCNB1, CDC20	409	52	52941	0.000942438	1	0.00701944
biological_process	GO:0031110	regulation of microtubule polymerization or depolymerization	5	STMN1, MID1IP1, AURKA, CCNB1, AURKB	409	52	52941	0.000942438	1	0.00701944
biological_process	GO:0010466	negative regulation of peptidase activity	9	CDKN2D, CD109, SERPINB1, GAS6, GPI, BIRC5, THBS1, TNFSF14, TNFSF10	405	250	52743	0.000977041	1	0.00726657
biological_process	GO:0040007	growth	18	CDKN2D, ADM, MTPN, DUSP6, FOXM1, GAS6, BBC3, IFNG, IGFBP2, LTA, RNF6, AURKA, TAF9, THBS1, TYMS, SPHK1, CCNB1, CCNB2	396	906	52087	0.000995688	1	0.00739447
biological_process	GO:0002366	leukocyte activation involved in immune response	8	LILRB1, GPR183, IFNL1, IFNG, RORA, CCL3, VAMP2, CD40LG	406	193	52800	0.00100228	1	0.00743261
biological_process	GO:1902099	regulation of metaphase/anaphase transition of cell cycle	5	UBE2C, DUSP1, PLK1, CCNB1, CDC20	409	53	52940	0.00100744	1	0.00744918
biological_process	GO:0048146	positive regulation of fibroblast proliferation	5	FOSL2, GAS6, ANXA2, SPHK1, CCNB1	409	53	52940	0.00100744	1	0.00744918
biological_process	GO:0042035	regulation of cytokine biosynthetic process	6	EBI3, CEBPB, LILRB1, IFNG, LAG3, THBS1	408	93	52900	0.00101711	1	0.00750986
molecular_function	GO:0031625	ubiquitin protein ligase binding	9	UBE2F-SCLY, UBE2C, TUBB, GPI, ATXN3, SNX9, AURKA, UBE2G2, DERL1	405	252	52741	0.00102649	1	0.00756817
biological_process	GO:0048245	eosinophil chemotaxis	4	CCL4L1, CCL1, CCL3, CCL4	410	23	52970	0.00104586	1	0.00769981
biological_process	GO:0002263	cell activation involved in immune response	8	LILRB1, GPR183, IFNL1, IFNG, RORA, CCL3, VAMP2, CD40LG	406	195	52798	0.00106174	1	0.00780548
cellular_component	GO:0000777	condensed chromosome kinetochore	6	KIF2C, ZWINT, BIRC5, PLK1, HJURP, CCNB1	408	94	52899	0.00106451	1	0.00781139
biological_process	GO:0042326	negative regulation of phosphorylation	11	CDKN2D, UBE2C, CISH, CD109, DUSP1, DUSP6, FOXM1, PLK1, ATXN1, SH3BP5L, CCNB1	403	382	52611	0.00106561	1	0.00781139
biological_process	GO:1901992	positive regulation of mitotic cell cycle phase transition	5	UBE2C, CDCA5, BIRC5, PLK1, CDC45	409	54	52939	0.00107552	1	0.00787273
cellular_component	GO:0019898	extrinsic component of membrane	9	PIK3R6, GNA15, ANXA2, MAL, PAM16, SNX9, SNX3, SYTL3, GNG8	405	254	52739	0.00107793	1	0.00787908
biological_process	GO:0048511	rhythmic process	10	CEBPB, EGR1, EGR3, ETS1, NFIL3, RORA, SP1, TOP2A, TYMS, HES7	404	317	52676	0.00108812	1	0.00794219
biological_process	GO:0006935	chemotaxis	17	DUSP6, EGR3, ZNF683, GAS6, IFNG, IL2RB, CCL4L1, CCL1, CCL3, CCL4, CCL17, CCL22, BCL11B, THBS1, RUNX3, TNFSF14, CD72	397	833	52160	0.00109781	1	0.00799006
biological_process	GO:0042330	taxis	17	DUSP6, EGR3, ZNF683, GAS6, IFNG, IL2RB, CCL4L1, CCL1, CCL3, CCL4, CCL17, CCL22, BCL11B, THBS1, RUNX3, TNFSF14, CD72	397	833	52160	0.00109781	1	0.00799006
biological_process	GO:1903362	regulation of cellular protein catabolic process	10	UBE2C, DUSP1, ANXA2, DTHD1, PLK1, AURKA, TAF9, CCNB1, CDK1, CDC20	404	319	52674	0.0011352	1	0.00825039
biological_process	GO:0032609	interferon-gamma production	6	EBI3, LILRB1, GAS6, IFNL1, LTA, RUNX3	408	96	52897	0.00116418	1	0.00844903
biological_process	GO:0031114	regulation of microtubule depolymerization	4	MID1IP1, AURKA, CCNB1, AURKB	410	24	52969	0.00116987	1	0.00847826
cellular_component	GO:0031410	cytoplasmic vesicle	21	N4BP3, GAS6, COMMD9, HILPDA, ANXA2, RAB43, IRGM, IGFBP2, F11R, SNX9, PECAM1, AGTRAP, RAB6A, SLC2A1, VAMP2, THBS1, ANGPTL6, ACRBP, SNX3, HAP1, SYTL3	393	1168	51825	0.00119739	1	0.00866537
biological_process	GO:0044283	small molecule biosynthetic process	13	ADM, CYB5R3, HACD2, ENO2, GPI, IDI1, IFNG, FAM132A, PTGIS, MID1IP1, SCD, CNBP, SPHK1	401	531	52462	0.00121441	1	0.00877612
biological_process	GO:0043146	spindle stabilization	3	AURKA, CCNB1, AURKB	411	5	52988	0.00122107	1	0.00880061
cellular_component	GO:0005871	kinesin complex	5	KIF20A, KIF2C, KIF18B, KIFC1, KIF23	409	56	52937	0.00122125	1	0.00880061
biological_process	GO:1901990	regulation of mitotic cell cycle phase transition	9	UBE2C, CDCA5, DUSP1, BIRC5, PLK1, CDC45, CCNB1, CDK1, CDC20	405	260	52733	0.00124469	1	0.00895689
biological_process	GO:0019752	carboxylic acid metabolic process	19	PLA2G4B, ABHD14A-ACY1, CYP2B6, CYB5R3, HACD2, ENO2, GPI, HK2, ARG2, P4HA1, PDK1, PFKFB4, PTGIS, MID1IP1, SCD, SLC2A1, SLC2A3, TYMS, P4HA2	395	975	52018	0.00127349	1	0.00915122
biological_process	GO:0051338	regulation of transferase activity	19	CDKN2D, UBE2C, CISH, PIK3R6, DUSP1, DUSP6, TPX2, GAS6, IL2RB, SNX9, PLK1, SLAMF8, THBS1, SH3BP5L, CCNB1, PKMYT1, CD4, CDK1, CDC20	395	976	52017	0.00127995	1	0.00918232
biological_process	GO:0002703	regulation of leukocyte mediated immunity	7	LILRB1, PIK3R6, IFNG, LAG3, LTA, CRTAM, VAMP2	407	147	52846	0.00128142	1	0.00918232
biological_process	GO:0030217	T cell differentiation	8	PIK3R6, EGR1, EGR3, IFNL1, IFNG, RORA, BCL11B, CD4	406	202	52791	0.00129197	1	0.00924495
biological_process	GO:0045839	negative regulation of mitotic nuclear division	5	UBE2C, DUSP1, PLK1, CCNB1, CDC20	409	57	52936	0.00129906	1	0.00928263
molecular_function	GO:0035035	histone acetyltransferase binding	4	CEBPB, EGR1, ETS1, SP1	410	25	52968	0.00130278	1	0.00929622
biological_process	GO:0043900	regulation of multi-organism process	12	LILRB1, HILPDA, IFNG, LTA, CCL3, CCL4, SP1, AURKA, TOP2A, DERL1, SNX3, CD4	402	463	52530	0.00130626	1	0.00930802
biological_process	GO:0051351	positive regulation of ligase activity	6	UBE2C, PLK1, MID1IP1, CCNB1, CDK1, CDC20	408	99	52894	0.00132643	1	0.00940908
biological_process	GO:0051439	regulation of ubiquitin-protein ligase activity involved in mitotic cell cycle	6	UBE2C, DUSP1, PLK1, CCNB1, CDK1, CDC20	408	99	52894	0.00132643	1	0.00940908
biological_process	GO:0051591	response to cAMP	6	DUSP1, EGR1, EGR3, FOXM1, FOS, JUNB	408	99	52894	0.00132643	1	0.00940908
biological_process	GO:0051321	meiotic cell cycle	8	DUSP1, MKI67, PLK1, DDX4, AURKA, TOP2A, ESPL1, CDC20	406	203	52790	0.00132782	1	0.00940908
biological_process	GO:0009615	response to virus	11	LILRB1, IFNL1, HILPDA, IFNG, ITGAX, STMN1, CCL4, CCL22, BNIP3L, CD4, APOBEC3B	403	394	52599	0.0013333	1	0.00943481
biological_process	GO:0051384	response to glucocorticoid	7	ADM, DUSP1, FOS, IGFBP2, CCL1, TK1, TYMS	407	149	52844	0.00136936	1	0.00967654
biological_process	GO:0031341	regulation of cell killing	5	LILRB1, PIK3R6, IFNG, LAG3, CRTAM	409	58	52935	0.00138026	1	0.00974011
biological_process	GO:0071887	leukocyte apoptotic process	6	LILRB1, GAS6, BBC3, IFNG, PDCD1, AURKB	408	101	52892	0.00144347	1	0.0101721
biological_process	GO:0045670	regulation of osteoclast differentiation	5	CEBPB, LILRB1, FOS, IFNG, CCL3	409	59	52934	0.00146494	1	0.0102808
biological_process	GO:1901989	positive regulation of cell cycle phase transition	5	UBE2C, CDCA5, BIRC5, PLK1, CDC45	409	59	52934	0.00146494	1	0.0102808
biological_process	GO:1901880	negative regulation of protein depolymerization	5	MTPN, MID1IP1, AURKA, CCNB1, AURKB	409	59	52934	0.00146494	1	0.0102808
biological_process	GO:0019932	second-messenger-mediated signaling	8	ADM, PTGIR, CCL3, CCL4, THBS1, SPHK1, CD4, HOMER2	406	207	52786	0.00147905	1	0.0103655
biological_process	GO:0050663	cytokine secretion	7	LILRB1, LRRC32, GAS6, IFNG, TNFRSF9, CRTAM, CCL3	407	152	52841	0.0015098	1	0.0105521
biological_process	GO:0006323	DNA packaging	7	CDCA5, MCM2, HJURP, ASF1B, TOP2A, HIST2H2BE, CCNB1	407	152	52841	0.0015098	1	0.0105521
biological_process	GO:0006735	NADH regeneration	4	ENO2, GPI, HK2, PFKFB4	410	27	52966	0.0015962	1	0.0110649
biological_process	GO:0061615	glycolytic process through fructose-6-phosphate	4	ENO2, GPI, HK2, PFKFB4	410	27	52966	0.0015962	1	0.0110649
biological_process	GO:0061620	glycolytic process through glucose-6-phosphate	4	ENO2, GPI, HK2, PFKFB4	410	27	52966	0.0015962	1	0.0110649
biological_process	GO:0061621	canonical glycolysis	4	ENO2, GPI, HK2, PFKFB4	410	27	52966	0.0015962	1	0.0110649
biological_process	GO:0061718	glucose catabolic process to pyruvate	4	ENO2, GPI, HK2, PFKFB4	410	27	52966	0.0015962	1	0.0110649
biological_process	GO:0072677	eosinophil migration	4	CCL4L1, CCL1, CCL3, CCL4	410	27	52966	0.0015962	1	0.0110649
biological_process	GO:0070997	neuron death	9	CEBPB, EGR1, FAM162A, BBC3, GPI, BIRC5, NRBP2, CCL3, BTG2	405	271	52722	0.00160337	1	0.0110996
biological_process	GO:0031536	positive regulation of exit from mitosis	3	UBE2C, CDCA5, BIRC5	411	6	52987	0.00161976	1	0.0111979
molecular_function	GO:0046983	protein dimerization activity	20	CEBPB, LILRB1, IKZF3, DFNB31, BIRC5, TFAP2E, SNX9, PRKRIR, CRTAM, S100A11, BNIP3L, SP1, TAF9, TOP2A, TYMS, HIST2H2BE, HES7, CD4, HOMER2, TP53I3	394	1111	51882	0.00162368	1	0.0112098
molecular_function	GO:0016773	phosphotransferase activity, alcohol group as acceptor	15	PIK3R6, HIPK1, HK2, NRBP2, PDK1, PFKFB4, PLK1, CCL3, AURKA, TIE1, SPHK1, CCNB1, PKMYT1, AURKB, CDK1	399	705	52288	0.00163196	1	0.0112517
biological_process	GO:0009306	protein secretion	12	LILRB1, LRRC32, GAS6, BIRC5, IFNG, TNFRSF9, FAM132A, CRTAM, CCL3, SLC2A1, VAMP2, CD40LG	402	478	52515	0.00166831	1	0.0114868
biological_process	GO:1903530	regulation of secretion by cell	14	LILRB1, LRRC32, GAS6, BIRC5, IFNG, TNFRSF9, FAM132A, CRTAM, CCL3, SLC2A1, VAMP2, HAP1, SYTL3, CD40LG	400	629	52364	0.00168258	1	0.0115694
biological_process	GO:0042089	cytokine biosynthetic process	6	EBI3, CEBPB, LILRB1, IFNG, LAG3, THBS1	408	105	52888	0.00170014	1	0.0116744
biological_process	GO:0043242	negative regulation of protein complex disassembly	5	MTPN, MID1IP1, AURKA, CCNB1, AURKB	409	62	52931	0.0017406	1	0.0119042
biological_process	GO:0035690	cellular response to drug	5	EGR1, GAS6, SLAMF8, CCL4, CD69	409	62	52931	0.0017406	1	0.0119042
biological_process	GO:0019674	NAD metabolic process	5	ENO2, GPI, HK2, PFKFB4, PTGIS	409	62	52931	0.0017406	1	0.0119042
biological_process	GO:1903320	regulation of protein modification by small protein conjugation or removal	9	UBE2C, DUSP1, EGR1, PLK1, DERL1, SPHK1, CCNB1, CDK1, CDC20	405	275	52718	0.00175241	1	0.0119689
biological_process	GO:0031960	response to corticosteroid	7	ADM, DUSP1, FOS, IGFBP2, CCL1, TK1, TYMS	407	157	52836	0.00176792	1	0.0120515
biological_process	GO:0002706	regulation of lymphocyte mediated immunity	6	LILRB1, PIK3R6, IFNG, LAG3, LTA, CRTAM	408	106	52887	0.00176922	1	0.0120515
cellular_component	GO:0042175	nuclear outer membrane-endoplasmic reticulum membrane network	18	CYP2B6, CYB5R3, HACD2, ARL6IP1, ATXN3, SHISA5, AGTRAP, PTGIS, RNF5, SCD, TMPRSS3, CREB3L2, SSR3, SURF4, DERL1, DNAJB14, PKMYT1, CD4	396	915	52078	0.00178069	1	0.0121135
biological_process	GO:0034622	cellular macromolecular complex assembly	16	UBE2C, TUBB, RPL13A, STMN1, DTHD1, MCM2, SNX9, HJURP, ASF1B, MID1IP1, SMN1, TUBA4A, EIF3CL, CDC45, HIST2H2BE, EIF3C	398	794	52199	0.00181511	1	0.0123311
biological_process	GO:0071103	DNA conformation change	8	CDCA5, MCM2, HJURP, ASF1B, TOP2A, CDC45, HIST2H2BE, CCNB1	406	215	52778	0.00182156	1	0.0123421
biological_process	GO:0043903	regulation of symbiosis, encompassing mutualism through parasitism	8	IFNG, LTA, CCL3, CCL4, SP1, TOP2A, DERL1, SNX3	406	215	52778	0.00182156	1	0.0123421
biological_process	GO:0051304	chromosome separation	5	UBE2C, PLK1, TOP2A, ESPL1, CDC20	409	63	52930	0.00183995	1	0.0124362
biological_process	GO:0042107	cytokine metabolic process	6	EBI3, CEBPB, LILRB1, IFNG, LAG3, THBS1	408	107	52886	0.00184032	1	0.0124362
biological_process	GO:0032386	regulation of intracellular transport	13	GAS6, BBC3, TCAF2, GZMB, IFI27, ITGAX, BNIP3L, VAMP2, UBE2G2, SNX3, TNFSF14, SPHK1, HAP1	401	560	52433	0.00187244	1	0.0126365
biological_process	GO:0000910	cytokinesis	7	KIF20A, BIRC5, SNX9, PLK1, AURKA, AURKB, KIF23	407	159	52834	0.00188003	1	0.0126466
molecular_function	GO:0016772	transferase activity, transferring phosphorus-containing groups	18	PIK3R6, HIPK1, HK2, NRBP2, PDK1, PFKFB4, PLK1, POLD4, CCL3, NME1-NME2, AURKA, TIE1, TK1, SPHK1, CCNB1, PKMYT1, AURKB, CDK1	396	927	52066	0.00188065	1	0.0126466
biological_process	GO:0006812	cation transport	19	RAMP1, LILRB1, CATSPER2, SLC2A14, GAS6, BBC3, COMMD9, KCND1, CCL3, CCL4, SLC2A1, SLC2A3, VAMP2, SLC38A1, NIPA2, SNX3, KCNK17, HAP1, HOMER2	395	1034	51959	0.00188138	1	0.0126466
biological_process	GO:0030001	metal ion transport	16	RAMP1, LILRB1, CATSPER2, GAS6, BBC3, COMMD9, KCND1, CCL3, CCL4, VAMP2, SLC38A1, NIPA2, SNX3, KCNK17, HAP1, HOMER2	398	798	52195	0.00190259	1	0.0127724
biological_process	GO:0001933	negative regulation of protein phosphorylation	10	CDKN2D, UBE2C, CISH, CD109, DUSP1, DUSP6, FOXM1, PLK1, SH3BP5L, CCNB1	404	345	52648	0.00191142	1	0.0128148
biological_process	GO:0000281	mitotic cytokinesis	4	KIF20A, SNX9, PLK1, KIF23	410	29	52964	0.00192787	1	0.0128912
molecular_function	GO:0005164	tumor necrosis factor receptor binding	4	LTA, TNFSF14, TNFSF10, CD40LG	410	29	52964	0.00192787	1	0.0128912
biological_process	GO:0007126	meiotic nuclear division	7	MKI67, PLK1, DDX4, AURKA, TOP2A, ESPL1, CDC20	407	160	52833	0.00193806	1	0.0129424
biological_process	GO:0070647	protein modification by small protein conjugation or removal	18	UBE2F-SCLY, UBE2C, CISH, EGR1, WSB1, UHRF1, BIRC5, ATXN3, PLK1, RNF5, RNF6, UBE2G2, DERL1, DCAF5, SPHK1, CCNB1, CDK1, CDC20	396	935	52058	0.0019611	1	0.0130694
biological_process	GO:0042742	defense response to bacterium	8	CEBPB, GNLY, ADM, IFNG, LTA, SLAMF8, HIST2H2BE, CD4	406	218	52775	0.00196477	1	0.0130694
biological_process	GO:0006006	glucose metabolic process	8	ENO2, GPI, HK2, FAM132A, PDK1, PFKFB4, RORA, EPM2A	406	218	52775	0.00196477	1	0.0130694
biological_process	GO:1901987	regulation of cell cycle phase transition	9	UBE2C, CDCA5, DUSP1, BIRC5, PLK1, CDC45, CCNB1, CDK1, CDC20	405	281	52712	0.00199625	1	0.0132616
biological_process	GO:0051640	organelle localization	11	KIF2C, CDCA5, BIRC5, KIFC1, ANKFY1, CDCA8, AURKA, VAMP2, CCNB1, HAP1, SYTL3	403	417	52576	0.00199893	1	0.0132621
molecular_function	GO:0000978	RNA polymerase II core promoter proximal region sequence-specific DNA binding	10	CEBPB, FOS, FOSL2, TFAP2E, JUNB, MYBL2, ZNF395, CREB3L2, BCL11B, SP1	404	349	52644	0.00206151	1	0.0136595
cellular_component	GO:0005769	early endosome	9	PLA2G4B, ANXA2, KIFC1, ANKFY1, TMEM9B, DERL1, NIPA2, SNX3, CD4	405	283	52710	0.00208322	1	0.0137854
biological_process	GO:0006732	coenzyme metabolic process	9	HACD2, ENO2, GPI, HK2, PDK1, PFKFB4, PTGIS, TYMS, TP53I3	405	287	52706	0.00226607	1	0.014976
biological_process	GO:0016192	vesicle-mediated transport	22	KIF20A, RAMP1, LILRB1, ADM, GAS6, ANXA2, RAB43, SNX9, ANKFY1, PECAM1, RAB6A, CCL3, TMPRSS3, CREB3L2, SURF4, VAMP2, THBS1, TUBA4A, SNX3, HAP1, CD6, SYTL3	392	1316	51677	0.00226941	1	0.0149787
biological_process	GO:0042269	regulation of natural killer cell mediated cytotoxicity	4	LILRB1, PIK3R6, LAG3, CRTAM	410	31	52962	0.00229948	1	0.0151575
biological_process	GO:0009132	nucleoside diphosphate metabolic process	6	ENO2, GPI, HK2, PFKFB4, RRM2, NME1-NME2	408	113	52880	0.00231167	1	0.0152023
biological_process	GO:1903052	positive regulation of proteolysis involved in cellular protein catabolic process	7	UBE2C, DTHD1, PLK1, AURKA, CCNB1, CDK1, CDC20	407	166	52827	0.0023152	1	0.0152023
biological_process	GO:1903046	meiotic cell cycle process	7	MKI67, PLK1, DDX4, AURKA, TOP2A, ESPL1, CDC20	407	166	52827	0.0023152	1	0.0152023
biological_process	GO:0033044	regulation of chromosome organization	8	UBE2C, CDCA5, DUSP1, PLK1, CDC45, CCNB1, ESPL1, CDC20	406	226	52767	0.00238944	1	0.0156696
biological_process	GO:0051784	negative regulation of nuclear division	5	UBE2C, DUSP1, PLK1, CCNB1, CDC20	409	68	52925	0.00239611	1	0.0156931
biological_process	GO:0031099	regeneration	7	CEBPB, ADM, MTPN, GAS6, MKI67, TYMS, CCNB1	407	168	52825	0.00245242	1	0.0160413
cellular_component	GO:0016023	cytoplasmic membrane-bounded vesicle	19	N4BP3, GAS6, COMMD9, HILPDA, ANXA2, RAB43, IRGM, SNX9, PECAM1, AGTRAP, RAB6A, SLC2A1, VAMP2, THBS1, ANGPTL6, ACRBP, SNX3, HAP1, SYTL3	395	1068	51925	0.00247806	1	0.0161677
biological_process	GO:0051272	positive regulation of cellular component movement	10	ETS1, GAS6, TCAF2, IFNG, STMN1, CCL3, CCL4, THBS1, TNFSF14, SPHK1	404	359	52634	0.00247807	1	0.0161677
biological_process	GO:0051494	negative regulation of cytoskeleton organization	6	MTPN, STMN1, MID1IP1, AURKA, CCNB1, AURKB	408	115	52878	0.00248667	1	0.0162031
biological_process	GO:0002715	regulation of natural killer cell mediated immunity	4	LILRB1, PIK3R6, LAG3, CRTAM	410	32	52961	0.00250074	1	0.0162739
biological_process	GO:0090559	regulation of membrane permeability	5	BBC3, GZMB, HK2, F11R, BNIP3L	409	69	52924	0.00251975	1	0.0163269
biological_process	GO:0033157	regulation of intracellular protein transport	10	GAS6, TCAF2, IFI27, ITGAX, BNIP3L, VAMP2, UBE2G2, SNX3, TNFSF14, SPHK1	404	360	52633	0.00252315	1	0.0163269
biological_process	GO:0031398	positive regulation of protein ubiquitination	7	UBE2C, PLK1, DERL1, SPHK1, CCNB1, CDK1, CDC20	407	169	52824	0.00252328	1	0.0163269
biological_process	GO:0010563	negative regulation of phosphorus metabolic process	12	CDKN2D, UBE2C, CISH, CD109, DUSP1, DUSP6, FOXM1, PLK1, ATXN1, SH3BP5L, CCNB1, PKMYT1	402	505	52488	0.00252488	1	0.0163269
biological_process	GO:0045936	negative regulation of phosphate metabolic process	12	CDKN2D, UBE2C, CISH, CD109, DUSP1, DUSP6, FOXM1, PLK1, ATXN1, SH3BP5L, CCNB1, PKMYT1	402	505	52488	0.00252488	1	0.0163269
molecular_function	GO:0019838	growth factor binding	6	CD109, IGFBP2, IL2RB, THBS1, FGFBP2, HAP1	408	116	52877	0.00257769	1	0.0166262
biological_process	GO:0008637	apoptotic mitochondrial changes	6	FAM162A, BBC3, GZMB, HK2, BNIP3L, TNFSF10	408	116	52877	0.00257769	1	0.0166262
biological_process	GO:0043549	regulation of kinase activity	17	CDKN2D, UBE2C, CISH, PIK3R6, DUSP1, DUSP6, TPX2, GAS6, IL2RB, SNX9, PLK1, SLAMF8, THBS1, SH3BP5L, PKMYT1, CD4, CDK1	397	870	52123	0.00266403	1	0.0171615
biological_process	GO:0060759	regulation of response to cytokine stimulus	6	AES, HIPK1, GAS6, IFNG, TAF9, SPHK1	408	117	52876	0.00267109	1	0.0171853
biological_process	GO:0010256	endomembrane system organization	12	RAMP1, GAS6, ANXA2, RAB43, F11R, SNX9, PLK1, SURF4, VAMP2, CCNB1, CCNB2, CDK1	402	509	52484	0.00267759	1	0.0172054
biological_process	GO:0043410	positive regulation of MAPK cascade	13	PIK3R6, DUSP6, GPR183, GAS6, IL2RB, CCL4L1, CCL1, CCL3, CCL4, CCL17, CCL22, THBS1, CDK1	401	586	52407	0.00268812	1	0.0172513
molecular_function	GO:0017111	nucleoside-triphosphatase activity	15	KIF20A, KIF2C, KIF18B, TUBB, GNA15, RAB43, KIFC1, MCM2, DDX4, RAB6A, TNNT3, TOP2A, TUBA4A, CDC45, KIF23	399	746	52247	0.00269571	1	0.0172783
biological_process	GO:0006007	glucose catabolic process	4	ENO2, GPI, HK2, PFKFB4	410	33	52960	0.00271256	1	0.0173645
biological_process	GO:0071496	cellular response to external stimulus	12	ADAMTS7, MTPN, EGR1, FOS, GAS6, HK2, NRBP2, PDK1, RNF5, SLC2A1, BNIP3L, TNFSF14	402	510	52483	0.00271691	1	0.0173705
biological_process	GO:0040008	regulation of growth	13	CDKN2D, MTPN, DUSP6, FOXM1, GAS6, BBC3, IFNG, IGFBP2, LTA, RNF6, TAF9, SPHK1, CCNB1	401	587	52406	0.00272449	1	0.0173972
biological_process	GO:0050671	positive regulation of lymphocyte proliferation	6	EBI3, GPR183, IFNG, IGFBP2, CD80, CD59	408	118	52875	0.00276693	1	0.0176461
molecular_function	GO:0003777	microtubule motor activity	5	KIF20A, KIF2C, KIF18B, KIFC1, KIF23	409	71	52922	0.00278003	1	0.0177075
molecular_function	GO:0004872	receptor activity	24	EBI3, LPAR6, RAMP1, LILRB1, PAQR4, GPR183, HAVCR1, IL2RB, TNFRSF9, ITGAX, LAG3, IL17RB, CRTAM, SLAMF8, AGTRAP, PTGIR, RORA, TMPRSS3, TIE1, PAQR6, SPHK1, CD4, CD6, CD69	390	1519	51474	0.00280927	1	0.0178715
biological_process	GO:0006811	ion transport	24	RAMP1, LILRB1, CATSPER2, SLC2A14, GAS6, BBC3, SLCO4A1, TCAF2, COMMD9, KCND1, CCL3, CCL4, SLC2A1, SLC2A3, VAMP2, THBS1, CA9, SLC38A1, NIPA2, PPFIA4, SNX3, KCNK17, HAP1, HOMER2	390	1521	51472	0.00284061	1	0.0180483
biological_process	GO:0032946	positive regulation of mononuclear cell proliferation	6	EBI3, GPR183, IFNG, IGFBP2, CD80, CD59	408	119	52874	0.00286522	1	0.018182
biological_process	GO:0051437	positive regulation of ubiquitin-protein ligase activity involved in regulation of mitotic cell cycle transition	5	UBE2C, PLK1, CCNB1, CDK1, CDC20	409	72	52921	0.00291682	1	0.0184635
biological_process	GO:0051817	modification of morphology or physiology of other organism involved in symbiotic interaction	5	CCL3, CCL4, SP1, TYMS, CD4	409	72	52921	0.00291682	1	0.0184635
biological_process	GO:0034502	protein localization to chromosome	4	CDCA5, PLK1, AURKB, CDK1	410	34	52959	0.00293512	1	0.0185564
biological_process	GO:0045930	negative regulation of mitotic cell cycle	8	UBE2C, ZWINT, DUSP1, PLK1, TOP2A, CCNB1, CDK1, CDC20	406	235	52758	0.00294812	1	0.0186155
biological_process	GO:1903050	regulation of proteolysis involved in cellular protein catabolic process	9	UBE2C, DUSP1, DTHD1, PLK1, AURKA, TAF9, CCNB1, CDK1, CDC20	405	301	52692	0.00300716	1	0.0189648
biological_process	GO:1901214	regulation of neuron death	8	CEBPB, EGR1, BBC3, GPI, BIRC5, NRBP2, CCL3, BTG2	406	236	52757	0.00301587	1	0.0189963
biological_process	GO:0051488	activation of anaphase-promoting complex activity	3	UBE2C, PLK1, CDC20	411	9	52984	0.00313316	1	0.0197107
biological_process	GO:0061136	regulation of proteasomal protein catabolic process	8	UBE2C, DUSP1, DTHD1, PLK1, AURKA, TAF9, CCNB1, CDC20	406	238	52755	0.00315495	1	0.0198233
biological_process	GO:0019362	pyridine nucleotide metabolic process	6	ENO2, GPI, HK2, PFKFB4, PTGIS, TP53I3	408	122	52871	0.00317524	1	0.0199018
biological_process	GO:0046496	nicotinamide nucleotide metabolic process	6	ENO2, GPI, HK2, PFKFB4, PTGIS, TP53I3	408	122	52871	0.00317524	1	0.0199018
biological_process	GO:0051046	regulation of secretion	14	LILRB1, LRRC32, GAS6, BIRC5, IFNG, TNFRSF9, FAM132A, CRTAM, CCL3, SLC2A1, VAMP2, HAP1, SYTL3, CD40LG	400	681	52312	0.00327611	1	0.0205063
biological_process	GO:0090150	establishment of protein localization to membrane	10	ARL6IP1, RPL13A, GAS6, BBC3, TCAF2, GZMB, ANXA2, F11R, SSR3, VAMP2	404	375	52618	0.00328081	1	0.0205063
biological_process	GO:0070665	positive regulation of leukocyte proliferation	6	EBI3, GPR183, IFNG, IGFBP2, CD80, CD59	408	123	52870	0.00328375	1	0.0205063
biological_process	GO:1903364	positive regulation of cellular protein catabolic process	7	UBE2C, DTHD1, PLK1, AURKA, CCNB1, CDK1, CDC20	407	179	52814	0.00331922	1	0.0207025
biological_process	GO:0031100	organ regeneration	5	CEBPB, ADM, GAS6, MKI67, TYMS	409	75	52918	0.00335466	1	0.0208725
biological_process	GO:1901879	regulation of protein depolymerization	5	MTPN, MID1IP1, AURKA, CCNB1, AURKB	409	75	52918	0.00335466	1	0.0208725
biological_process	GO:0030168	platelet activation	8	PIK3R6, GAS6, GNA15, C1GALT1C1, PECAM1, THBS1, TUBA4A, CD40LG	406	241	52752	0.00337269	1	0.0209591
biological_process	GO:0043408	regulation of MAPK cascade	15	PIK3R6, DUSP1, DUSP6, GPR183, FOXM1, GAS6, IL2RB, CCL4L1, CCL1, CCL3, CCL4, CCL17, CCL22, THBS1, CDK1	399	767	52226	0.00343002	1	0.0212895
biological_process	GO:1904029	regulation of cyclin-dependent protein kinase activity	6	CDKN2D, UBE2C, CISH, PLK1, SH3BP5L, PKMYT1	408	125	52868	0.00350872	1	0.0217515
biological_process	GO:0010948	negative regulation of cell cycle process	8	UBE2C, DUSP1, MDM4, PLK1, CCNB1, AURKB, CDK1, CDC20	406	243	52750	0.00352409	1	0.0217938
biological_process	GO:0019318	hexose metabolic process	8	ENO2, GPI, HK2, FAM132A, PDK1, PFKFB4, RORA, EPM2A	406	243	52750	0.00352409	1	0.0217938
biological_process	GO:1903322	positive regulation of protein modification by small protein conjugation or removal	7	UBE2C, PLK1, DERL1, SPHK1, CCNB1, CDK1, CDC20	407	182	52811	0.00359086	1	0.0221531
molecular_function	GO:0008022	protein C-terminus binding	7	MKI67, MID1IP1, ATXN1, SP1, VAMP2, TOP2A, CDC20	407	182	52811	0.00359086	1	0.0221531
biological_process	GO:0001889	liver development	6	CEBPB, FOXM1, IFNG, MKI67, SP1, TK1	408	126	52867	0.00362526	1	0.0223383
biological_process	GO:0009968	negative regulation of signal transduction	18	CDKN2D, CISH, ADM, CD109, CTNND1, TMPRSS6, AES, DUSP1, DUSP6, EGR1, FOXM1, GAS6, PTGIR, RORA, ATXN1, TAF9, THBS1, TNFSF14	396	1023	51970	0.00371188	1	0.0228444
cellular_component	GO:0031616	spindle pole centrosome	3	AURKA, AURKB, DLGAP5	411	10	52983	0.00374062	1	0.02299
biological_process	GO:0071897	DNA biosynthetic process	6	CDKN2D, DUSP1, POLD4, TK1, TYMS, KIAA0101	408	127	52866	0.00374455	1	0.02299
biological_process	GO:0009150	purine ribonucleotide metabolic process	11	RAMP1, ADM, ENO2, GPI, HK2, PFKFB4, PTGIR, RLN2, RORA, NME1-NME2, THBS1	403	459	52534	0.00388972	1	0.0238526
biological_process	GO:0045859	regulation of protein kinase activity	16	CDKN2D, UBE2C, CISH, PIK3R6, DUSP1, DUSP6, TPX2, GAS6, IL2RB, SNX9, PLK1, THBS1, SH3BP5L, PKMYT1, CD4, CDK1	398	821	52172	0.00391881	1	0.0240011
biological_process	GO:0018193	peptidyl-amino acid modification	20	EGR1, GAS6, IFNL1, IFNG, P4HA1, PECAM1, PLK1, RAB6A, AURKA, TAF9, TIE1, UBE2G2, SH3BP5L, SPHK1, CCNB1, P4HA2, CD4, AURKB, CD80, CDK1	394	1190	51803	0.00392335	1	0.0240011
biological_process	GO:0061008	hepaticobiliary system development	6	CEBPB, FOXM1, IFNG, MKI67, SP1, TK1	408	129	52864	0.00399153	1	0.0243598
biological_process	GO:0072524	pyridine-containing compound metabolic process	6	ENO2, GPI, HK2, PFKFB4, PTGIS, TP53I3	408	129	52864	0.00399153	1	0.0243598
biological_process	GO:0046323	glucose import	5	SLC2A14, HK2, FAM132A, SLC2A1, SLC2A3	409	79	52914	0.00400517	1	0.0244139
biological_process	GO:0072594	establishment of protein localization to organelle	13	RPL13A, GAS6, BBC3, GZMB, HK2, IFNG, ITGAX, PAM16, RAB6A, BNIP3L, SSR3, TNFSF14, SPHK1	401	617	52376	0.0040159	1	0.02445
biological_process	GO:0000165	MAPK cascade	16	PIK3R6, DUSP1, DUSP6, GPR183, FOXM1, FOS, GAS6, IL2RB, CCL4L1, CCL1, CCL3, CCL4, CCL17, CCL22, THBS1, CDK1	398	828	52165	0.00404211	1	0.0245803
biological_process	GO:0051656	establishment of organelle localization	9	KIF2C, CDCA5, BIRC5, KIFC1, CDCA8, VAMP2, CCNB1, HAP1, SYTL3	405	317	52676	0.00407155	1	0.0247004
biological_process	GO:1903829	positive regulation of cellular protein localization	9	GAS6, BBC3, TCAF2, GZMB, ITGAX, VAMP2, TNFSF14, SPHK1, CCNB1	405	317	52676	0.00407155	1	0.0247004
biological_process	GO:0042592	homeostatic process	23	ADM, TMPRSS6, ETS1, DFNB31, GAS6, BBC3, GNA15, HK2, BIRC5, IFNG, FAM132A, MB, SLAMF8, POLD4, RORA, CCL1, CCL3, TMPRSS3, SP1, DERL1, CCNB2, HOMER2, PTBP3	391	1479	51514	0.00416438	1	0.0252335
biological_process	GO:0002690	positive regulation of leukocyte chemotaxis	5	GAS6, CCL3, CCL4, THBS1, TNFSF14	409	80	52913	0.00418019	1	0.0252878
biological_process	GO:2001235	positive regulation of apoptotic signaling pathway	7	FAM162A, BBC3, GZMB, MAL, THBS1, RUNX3, TNFSF10	407	188	52805	0.00418324	1	0.0252878
biological_process	GO:0051241	negative regulation of multicellular organismal process	17	LILRB1, ADAMTS7, ADM, TMPRSS6, LRRC32, GAS6, IFNL1, ANXA2, IFNG, TNFRSF9, LAG3, PDCD1, RNF6, CCL3, THBS1, TIE1, HAVCR2	397	943	52050	0.00421229	1	0.0254332
biological_process	GO:2000106	regulation of leukocyte apoptotic process	5	LILRB1, GAS6, BBC3, PDCD1, AURKB	409	81	52912	0.00436029	1	0.0262957
biological_process	GO:0019852	L-ascorbic acid metabolic process	3	CYB5R3, SLC2A1, SLC2A3	411	11	52982	0.00439819	1	0.0264618
biological_process	GO:0035404	histone-serine phosphorylation	3	AURKA, CCNB1, AURKB	411	11	52982	0.00439819	1	0.0264618
biological_process	GO:0006734	NADH metabolic process	4	ENO2, GPI, HK2, PFKFB4	410	40	52953	0.00450523	1	0.0270738
biological_process	GO:0043436	oxoacid metabolic process	19	PLA2G4B, ABHD14A-ACY1, CYP2B6, CYB5R3, HACD2, ENO2, GPI, HK2, ARG2, P4HA1, PDK1, PFKFB4, PTGIS, MID1IP1, SCD, SLC2A1, SLC2A3, TYMS, P4HA2	395	1096	51897	0.00455655	1	0.02735
cellular_component	GO:0005788	endoplasmic reticulum lumen	7	ADAMTS7, GAS6, P4HA1, THBS1, P4HA2, CD4, SEP15	407	192	52801	0.00461635	1	0.0276764
biological_process	GO:0031396	regulation of protein ubiquitination	8	UBE2C, DUSP1, PLK1, DERL1, SPHK1, CCNB1, CDK1, CDC20	406	256	52737	0.00463788	1	0.0277728
biological_process	GO:0051438	regulation of ubiquitin-protein transferase activity	6	UBE2C, DUSP1, PLK1, CCNB1, CDK1, CDC20	408	134	52859	0.00465958	1	0.0278375
biological_process	GO:0045619	regulation of lymphocyte differentiation	6	PIK3R6, EGR3, IKZF3, GAS6, IFNL1, IFNG	408	134	52859	0.00465958	1	0.0278375
biological_process	GO:0023014	signal transduction by protein phosphorylation	16	PIK3R6, DUSP1, DUSP6, GPR183, FOXM1, FOS, GAS6, IL2RB, CCL4L1, CCL1, CCL3, CCL4, CCL17, CCL22, THBS1, CDK1	398	855	52138	0.00468494	1	0.0279562
biological_process	GO:0019058	viral life cycle	10	RPL13A, GAS6, HAVCR1, RAB43, CCL3, CCL4, SP1, TOP2A, DERL1, SNX3	404	397	52596	0.00470376	1	0.0280357
biological_process	GO:0032870	cellular response to hormone stimulus	14	RAMP1, CISH, DUSP1, DUSP6, EGR1, EGR3, FOS, IGFBP2, IL2RB, JUNB, FAM132A, RORA, VAMP2, GNG8	400	713	52280	0.00475629	1	0.0283157
molecular_function	GO:0008289	lipid binding	13	GPR183, GAS6, ANXA2, MAL, SNX9, ANKFY1, PITPNM2, RORA, VAMP2, THBS1, PLEKHA8, SNX3, SYTL3	401	631	52362	0.00476723	1	0.0283478
biological_process	GO:0006733	oxidoreduction coenzyme metabolic process	6	ENO2, GPI, HK2, PFKFB4, PTGIS, TP53I3	408	135	52858	0.00480215	1	0.0285206
biological_process	GO:0007077	mitotic nuclear envelope disassembly	4	PLK1, CCNB1, CCNB2, CDK1	410	41	52952	0.00480747	1	0.0285206
biological_process	GO:0032103	positive regulation of response to external stimulus	8	GAS6, HK2, CCL4L1, LTA, CCL3, CCL4, THBS1, TNFSF14	406	258	52735	0.00483037	1	0.0286113
biological_process	GO:0009259	ribonucleotide metabolic process	11	RAMP1, ADM, ENO2, GPI, HK2, PFKFB4, PTGIR, RLN2, RORA, NME1-NME2, THBS1	403	474	52519	0.00483397	1	0.0286113
biological_process	GO:0051050	positive regulation of transport	16	GAS6, BBC3, TCAF2, GZMB, ANXA2, IFNG, ITGAX, FAM132A, ANKFY1, CRTAM, CCL3, CCL4, VAMP2, TNFSF14, SPHK1, HAP1	398	861	52132	0.00486568	1	0.0287656
biological_process	GO:0006082	organic acid metabolic process	19	PLA2G4B, ABHD14A-ACY1, CYP2B6, CYB5R3, HACD2, ENO2, GPI, HK2, ARG2, P4HA1, PDK1, PFKFB4, PTGIS, MID1IP1, SCD, SLC2A1, SLC2A3, TYMS, P4HA2	395	1114	51879	0.00490421	1	0.0289598
biological_process	GO:0042102	positive regulation of T cell proliferation	5	EBI3, IFNG, IGFBP2, CD80, CD59	409	84	52909	0.0049318	1	0.0290891
biological_process	GO:0007268	synaptic transmission	14	EGR1, EGR3, IFNG, KCND1, ATXN3, ATXN1, VAMP2, SLC38A1, PPFIA4, KCNK17, HAP1, SYTL3, GNG8, CDC20	400	717	52276	0.00497409	1	0.0293046
biological_process	GO:0051493	regulation of cytoskeleton organization	10	MTPN, TPX2, STMN1, F11R, PLK1, MID1IP1, AFAP1, AURKA, CCNB1, AURKB	404	402	52591	0.0050856	1	0.029927
biological_process	GO:0051348	negative regulation of transferase activity	9	CDKN2D, UBE2C, CISH, DUSP1, DUSP6, PLK1, SH3BP5L, CCNB1, CDC20	405	330	52663	0.0051329	1	0.0301014
biological_process	GO:0032649	regulation of interferon-gamma production	5	EBI3, LILRB1, GAS6, IFNL1, LTA	409	85	52908	0.00513293	1	0.0301014
biological_process	GO:0007127	meiosis I	5	PLK1, DDX4, AURKA, TOP2A, ESPL1	409	85	52908	0.00513293	1	0.0301014
cellular_component	GO:0000785	chromatin	10	CEBPB, CDCA5, UHRF1, JUNB, MCM2, PLK1, ASF1B, SP1, HIST2H2BE, RUNX3	404	404	52589	0.0052449	1	0.0307081
biological_process	GO:0033209	tumor necrosis factor-mediated signaling pathway	6	HIPK1, GAS6, LTA, TNFSF14, SPHK1, CD40LG	408	138	52855	0.00524842	1	0.0307081
biological_process	GO:0016477	cell migration	19	EGR3, ETS1, GAS6, TCAF2, IFNG, ITGAX, CCL4L1, F11R, PECAM1, CCL1, CCL3, CCL4, CCL17, CCL22, THBS1, TIE1, TNFSF14, SPHK1, CDK1	395	1131	51862	0.00532489	1	0.030992
molecular_function	GO:0008017	microtubule binding	7	KIF20A, KIF2C, KIF18B, BIRC5, KIFC1, PLK1, KIF23	407	198	52795	0.00532672	1	0.030992
biological_process	GO:0051224	negative regulation of protein transport	7	LILRB1, LRRC32, GAS6, TNFRSF9, UBE2G2, SNX3, TNFSF14	407	198	52795	0.00532672	1	0.030992
biological_process	GO:0006163	purine nucleotide metabolic process	11	RAMP1, ADM, ENO2, GPI, HK2, PFKFB4, PTGIR, RLN2, RORA, NME1-NME2, THBS1	403	481	52512	0.00533209	1	0.030992
biological_process	GO:2000060	positive regulation of protein ubiquitination involved in ubiquitin-dependent protein catabolic process	5	UBE2C, PLK1, CCNB1, CDK1, CDC20	409	86	52907	0.00533947	1	0.030992
molecular_function	GO:0001046	core promoter sequence-specific DNA binding	5	EGR1, FOS, NFIL3, RORA, SP1	409	86	52907	0.00533947	1	0.030992
biological_process	GO:0006165	nucleoside diphosphate phosphorylation	5	ENO2, GPI, HK2, PFKFB4, NME1-NME2	409	86	52907	0.00533947	1	0.030992
biological_process	GO:0071363	cellular response to growth factor stimulus	16	ADAMTS7, CD109, TMPRSS6, DUSP6, EGR1, EGR3, FOS, GAS6, IL2RB, JUNB, F11R, SP1, THBS1, SHCBP1, HAP1, CD80	398	877	52116	0.00541944	1	0.0314204
biological_process	GO:0019320	hexose catabolic process	4	ENO2, GPI, HK2, PFKFB4	410	43	52950	0.00544795	1	0.0314784
biological_process	GO:0030397	membrane disassembly	4	PLK1, CCNB1, CCNB2, CDK1	410	43	52950	0.00544795	1	0.0314784
biological_process	GO:0051081	nuclear envelope disassembly	4	PLK1, CCNB1, CCNB2, CDK1	410	43	52950	0.00544795	1	0.0314784
biological_process	GO:0050868	negative regulation of T cell activation	5	CEBPB, LILRB1, LRRC32, IFNL1, LAG3	409	87	52906	0.0055515	1	0.0320405
biological_process	GO:0010648	negative regulation of cell communication	19	CDKN2D, CISH, ADM, CD109, CTNND1, TMPRSS6, AES, DUSP1, DUSP6, EGR1, FOXM1, GAS6, NRBP2, PTGIR, RORA, ATXN1, TAF9, THBS1, TNFSF14	395	1142	51851	0.00564716	1	0.0325557
biological_process	GO:0022603	regulation of anatomical structure morphogenesis	16	ADM, PIK3R6, DUSP6, HIPK1, ETS1, IFNG, PTGIS, RLN2, RNF6, CCL3, THBS1, TIE1, HES7, TNFSF14, SPHK1, HAP1	398	883	52110	0.00565507	1	0.0325645
biological_process	GO:0019693	ribose phosphate metabolic process	11	RAMP1, ADM, ENO2, GPI, HK2, PFKFB4, PTGIR, RLN2, RORA, NME1-NME2, THBS1	403	486	52507	0.00571185	1	0.0328544
biological_process	GO:0043244	regulation of protein complex disassembly	5	MTPN, MID1IP1, AURKA, CCNB1, AURKB	409	88	52905	0.00576908	1	0.0331251
molecular_function	GO:0015631	tubulin binding	8	KIF20A, KIF2C, KIF18B, BIRC5, KIFC1, STMN1, PLK1, KIF23	406	267	52726	0.00577189	1	0.0331251
biological_process	GO:0070838	divalent metal ion transport	10	RAMP1, LILRB1, CATSPER2, GAS6, BBC3, CCL3, CCL4, NIPA2, HAP1, HOMER2	404	411	52582	0.00583307	1	0.0334386
biological_process	GO:0007018	microtubule-based movement	7	KIF20A, KIF2C, KIF18B, KIFC1, RAB6A, HAP1, KIF23	407	202	52791	0.00584274	1	0.0334564
biological_process	GO:0007096	regulation of exit from mitosis	3	UBE2C, CDCA5, BIRC5	411	13	52980	0.00586049	1	0.0334829
biological_process	GO:0071218	cellular response to misfolded protein	3	ATXN3, RNF5, DERL1	411	13	52980	0.00586049	1	0.0334829
molecular_function	GO:0030246	carbohydrate binding	8	POC1B-GALNT4, GPI, HK2, P4HA1, EPM2A, P4HA2, CD69, CD72	406	268	52725	0.00588439	1	0.0335443
cellular_component	GO:0000790	nuclear chromatin	8	CEBPB, CDCA5, UHRF1, JUNB, ASF1B, SP1, HIST2H2BE, RUNX3	406	268	52725	0.00588439	1	0.0335443
biological_process	GO:0010821	regulation of mitochondrion organization	7	FAM162A, BBC3, GZMB, HK2, ITGAX, BNIP3L, TNFSF10	407	203	52790	0.00597724	1	0.0340322
biological_process	GO:0002250	adaptive immune response	9	EBI3, LILRB1, GPR183, IFNG, LTA, CRTAM, RORA, CD4, CD40LG	405	339	52654	0.00598332	1	0.0340322
molecular_function	GO:0019900	kinase binding	12	KIF20A, CDKN2D, CEBPB, TPX2, FOXM1, GAS6, PLK1, SLC2A1, AURKA, TOP2A, CCNB1, CD4	402	569	52424	0.00600339	1	0.0341083
biological_process	GO:0030182	neuron differentiation	22	CEBPB, ADM, MTPN, DUSP6, HIPK1, ZNF683, DFNB31, NRBP2, IFNG, IL2RB, STMN1, CABP4, RNF6, RORA, BCL11B, AURKA, BTG2, RUNX3, SNX3, IER2, CD72, CDC20	392	1436	51557	0.00605094	1	0.0343403
biological_process	GO:0032787	monocarboxylic acid metabolic process	12	CYP2B6, HACD2, ENO2, GPI, HK2, P4HA1, PDK1, PFKFB4, PTGIS, MID1IP1, SCD, P4HA2	402	570	52423	0.00607818	1	0.0344565
biological_process	GO:0072511	divalent inorganic cation transport	10	RAMP1, LILRB1, CATSPER2, GAS6, BBC3, CCL3, CCL4, NIPA2, HAP1, HOMER2	404	414	52579	0.00610019	1	0.0345429
biological_process	GO:0006469	negative regulation of protein kinase activity	7	CDKN2D, UBE2C, CISH, DUSP1, DUSP6, PLK1, SH3BP5L	407	204	52789	0.00611399	1	0.0345827
biological_process	GO:0050710	negative regulation of cytokine secretion	4	LILRB1, LRRC32, GAS6, TNFRSF9	410	45	52948	0.00613726	1	0.0346375
biological_process	GO:0072577	endothelial cell apoptotic process	4	HIPK1, GAS6, THBS1, CD40LG	410	45	52948	0.00613726	1	0.0346375
biological_process	GO:0051436	negative regulation of ubiquitin-protein ligase activity involved in mitotic cell cycle	5	UBE2C, DUSP1, PLK1, CCNB1, CDC20	409	90	52903	0.00622112	1	0.035072
molecular_function	GO:0016462	pyrophosphatase activity	15	KIF20A, KIF2C, KIF18B, TUBB, GNA15, RAB43, KIFC1, MCM2, DDX4, RAB6A, TNNT3, TOP2A, TUBA4A, CDC45, KIF23	399	789	52204	0.00623775	1	0.0351269
biological_process	GO:0051186	cofactor metabolic process	9	HACD2, ENO2, GPI, HK2, PDK1, PFKFB4, PTGIS, TYMS, TP53I3	405	342	52651	0.00628934	1	0.0353784
molecular_function	GO:0016818	hydrolase activity, acting on acid anhydrides, in phosphorus-containing anhydrides	15	KIF20A, KIF2C, KIF18B, TUBB, GNA15, RAB43, KIFC1, MCM2, DDX4, RAB6A, TNNT3, TOP2A, TUBA4A, CDC45, KIF23	399	791	52202	0.00630305	1	0.0354165
biological_process	GO:0030335	positive regulation of cell migration	9	ETS1, GAS6, TCAF2, IFNG, CCL3, CCL4, THBS1, TNFSF14, SPHK1	405	343	52650	0.00639394	1	0.0358876
molecular_function	GO:0016817	hydrolase activity, acting on acid anhydrides	15	KIF20A, KIF2C, KIF18B, TUBB, GNA15, RAB43, KIFC1, MCM2, DDX4, RAB6A, TNNT3, TOP2A, TUBA4A, CDC45, KIF23	399	794	52199	0.00640496	1	0.03591
biological_process	GO:0045597	positive regulation of cell differentiation	15	CEBPB, ADM, PIK3R6, EGR3, ETS1, FOS, GAS6, IFNG, JUNB, LTA, ATXN1, AURKA, SNX3, TNFSF14, HAP1	399	795	52198	0.00643999	1	0.0360668
biological_process	GO:0046939	nucleotide phosphorylation	5	ENO2, GPI, HK2, PFKFB4, NME1-NME2	409	91	52902	0.0064557	1	0.0361151
biological_process	GO:0051222	positive regulation of protein transport	10	GAS6, TCAF2, IFNG, ITGAX, FAM132A, CRTAM, CCL3, VAMP2, TNFSF14, SPHK1	404	418	52575	0.00647089	1	0.0361605
molecular_function	GO:0005543	phospholipid binding	9	GAS6, ANXA2, SNX9, ANKFY1, VAMP2, THBS1, PLEKHA8, SNX3, SYTL3	405	344	52649	0.00649985	1	0.0362466
molecular_function	GO:0016836	hydro-lyase activity	4	L3HYPDH, HACD2, ENO2, CA9	410	46	52947	0.00650052	1	0.0362466
biological_process	GO:0002683	negative regulation of immune system process	9	CEBPB, LILRB1, LRRC32, IFNL1, LAG3, PDCD1, CCL3, THBS1, CD59	405	345	52648	0.00660708	1	0.0368006
molecular_function	GO:0042288	MHC class I protein binding	3	LILRB1, TUBB, DERL1	411	14	52979	0.00666362	1	0.037075
biological_process	GO:0050730	regulation of peptidyl-tyrosine phosphorylation	7	GAS6, IFNL1, IFNG, PECAM1, SH3BP5L, CD4, CD80	407	208	52785	0.00668383	1	0.0371469
biological_process	GO:1903038	negative regulation of leukocyte cell-cell adhesion	5	CEBPB, LILRB1, LRRC32, IFNL1, LAG3	409	92	52901	0.00669608	1	0.0371745
biological_process	GO:0050673	epithelial cell proliferation	9	CEBPB, CD109, EGR3, BIRC5, IFNG, MKI67, BCL11B, THBS1, RUNX3	405	346	52647	0.00671565	1	0.0372427
molecular_function	GO:0032813	tumor necrosis factor receptor superfamily binding	4	LTA, TNFSF14, TNFSF10, CD40LG	410	47	52946	0.00687633	1	0.0380923
biological_process	GO:0072657	protein localization to membrane	11	RAMP1, ARL6IP1, RPL13A, GAS6, BBC3, TCAF2, GZMB, ANXA2, F11R, SSR3, VAMP2	403	500	52493	0.00688822	1	0.0381168
molecular_function	GO:0004857	enzyme inhibitor activity	9	CDKN2D, CISH, CD109, SERPINB1, GAS6, ANXA2, BIRC5, SH3BP5L, TNFSF14	405	348	52645	0.00693684	1	0.0383443
biological_process	GO:0014074	response to purine-containing compound	6	DUSP1, EGR1, EGR3, FOXM1, FOS, JUNB	408	148	52845	0.0069475	1	0.0383506
biological_process	GO:0022414	reproductive process	19	CEBPB, CATSPER2, ADM, SLC2A14, ETS1, FOS, IGFBP2, JUNB, KIFC1, DDX4, ASF1B, PTGIS, RLN2, SP1, AURKA, TK1, HAVCR2, CCNB1, CDK1	395	1177	51816	0.00695302	1	0.0383506
biological_process	GO:0055114	oxidation-reduction process	18	CYP2B6, CYB5R3, ENO2, GPI, HK2, P4HA1, PFKFB4, PTGIS, RRM2, SCD, SLC2A1, VAMP2, EPM2A, HSDL1, P4HA2, GNG8, TP53I3, MICAL2	396	1064	51929	0.00699823	1	0.0385583
biological_process	GO:0031400	negative regulation of protein modification process	12	CDKN2D, UBE2C, CISH, CD109, DUSP1, DUSP6, FOXM1, PLK1, SH3BP5L, CCNB1, PKMYT1, CDC20	402	582	52411	0.00703404	1	0.0387138
biological_process	GO:0048469	cell maturation	6	CATSPER2, AURKA, TYMS, RUNX3, CCNB1, PTBP3	408	149	52844	0.00713618	1	0.0392336
biological_process	GO:0002688	regulation of leukocyte chemotaxis	5	GAS6, CCL3, CCL4, THBS1, TNFSF14	409	94	52899	0.00719444	1	0.0395114
biological_process	GO:0001910	regulation of leukocyte mediated cytotoxicity	4	LILRB1, PIK3R6, LAG3, CRTAM	410	48	52945	0.00726479	1	0.0397266
biological_process	GO:0051306	mitotic sister chromatid separation	4	UBE2C, PLK1, ESPL1, CDC20	410	48	52945	0.00726479	1	0.0397266
biological_process	GO:0046365	monosaccharide catabolic process	4	ENO2, GPI, HK2, PFKFB4	410	48	52945	0.00726479	1	0.0397266
biological_process	GO:0050798	activated T cell proliferation	4	LRRC32, IGFBP2, ITGAD, CRTAM	410	48	52945	0.00726479	1	0.0397266
biological_process	GO:2000147	positive regulation of cell motility	9	ETS1, GAS6, TCAF2, IFNG, CCL3, CCL4, THBS1, TNFSF14, SPHK1	405	351	52642	0.00727888	1	0.0397384
biological_process	GO:0048468	cell development	29	LILRB1, CATSPER2, ADM, DUSP6, FOSL2, ZNF683, DFNB31, C1GALT1C1, ANXA2, IFNG, IL2RB, STMN1, LTA, F11R, CABP4, RNF6, ATXN1, BCL11B, AURKA, TYMS, BTG2, RUNX3, SNX3, CCNB1, HAP1, CD72, CDK1, CDC20, PTBP3	385	2098	50895	0.00728251	1	0.0397384
biological_process	GO:0048732	gland development	10	CEBPB, ETS1, FOXM1, HK2, IFNG, MKI67, BCL11B, SP1, TK1, CCNB2	404	427	52566	0.00736816	1	0.0401628
biological_process	GO:0051443	positive regulation of ubiquitin-protein transferase activity	5	UBE2C, PLK1, CCNB1, CDK1, CDC20	409	95	52898	0.00745254	1	0.0405361
biological_process	GO:2000058	regulation of protein ubiquitination involved in ubiquitin-dependent protein catabolic process	5	UBE2C, PLK1, CCNB1, CDK1, CDC20	409	95	52898	0.00745254	1	0.0405361
biological_process	GO:0072574	hepatocyte proliferation	3	CEBPB, IFNG, MKI67	411	15	52978	0.0075137	1	0.0407818
biological_process	GO:0072575	epithelial cell proliferation involved in liver morphogenesis	3	CEBPB, IFNG, MKI67	411	15	52978	0.0075137	1	0.0407818
biological_process	GO:0070936	protein K48-linked ubiquitination	4	UBE2C, RNF5, RNF6, UBE2G2	410	49	52944	0.007666	1	0.0415642
biological_process	GO:0002460	adaptive immune response based on somatic recombination of immune receptors built from immunoglobulin superfamily domains	7	EBI3, LILRB1, IFNG, LTA, CRTAM, RORA, CD40LG	407	215	52778	0.00777224	1	0.0420955
biological_process	GO:0002699	positive regulation of immune effector process	6	LILRB1, IFNG, LAG3, LTA, CRTAM, VAMP2	408	153	52840	0.0079267	1	0.0428411
biological_process	GO:0051701	interaction with host	6	GAS6, HAVCR1, TYMS, DERL1, SNX3, CD4	408	153	52840	0.0079267	1	0.0428411
biological_process	GO:0051444	negative regulation of ubiquitin-protein transferase activity	5	UBE2C, DUSP1, PLK1, CCNB1, CDC20	409	97	52896	0.00798688	1	0.0431207
biological_process	GO:0051352	negative regulation of ligase activity	5	UBE2C, DUSP1, PLK1, CCNB1, CDC20	409	98	52895	0.00826322	1	0.0445655
molecular_function	GO:0004252	serine-type endopeptidase activity	6	TMPRSS6, GZMH, GZMB, GZMK, TMPRSS3, RHBDL1	408	155	52838	0.0083439	1	0.0449531
biological_process	GO:0032695	negative regulation of interleukin-12 production	3	LILRB1, TNFRSF9, THBS1	411	16	52977	0.00840995	1	0.0451659
biological_process	GO:0051788	response to misfolded protein	3	ATXN3, RNF5, DERL1	411	16	52977	0.00840995	1	0.0451659
biological_process	GO:0051984	positive regulation of chromosome segregation	3	PLK1, CCNB1, ESPL1	411	16	52977	0.00840995	1	0.0451659
biological_process	GO:0048609	multicellular organismal reproductive process	14	CEBPB, CATSPER2, SLC2A14, ETS1, JUNB, KIFC1, DDX4, ASF1B, PTGIS, SP1, AURKA, TK1, HAVCR2, CCNB1	400	721	52272	0.00842147	1	0.0451802
molecular_function	GO:0000979	RNA polymerase II core promoter sequence-specific DNA binding	4	EGR1, FOS, NFIL3, SP1	410	51	52942	0.00850703	1	0.0455434
cellular_component	GO:0072686	mitotic spindle	4	AURKA, KIF23, ESPL1, CDK1	410	51	52942	0.00850703	1	0.0455434
biological_process	GO:0034111	negative regulation of homotypic cell-cell adhesion	5	CEBPB, LILRB1, LRRC32, IFNL1, LAG3	409	99	52894	0.00854575	1	0.0457027
biological_process	GO:0050731	positive regulation of peptidyl-tyrosine phosphorylation	6	GAS6, IFNL1, IFNG, PECAM1, CD4, CD80	408	156	52837	0.0085581	1	0.0457208
biological_process	GO:0006816	calcium ion transport	9	RAMP1, LILRB1, CATSPER2, GAS6, BBC3, CCL3, CCL4, HAP1, HOMER2	405	362	52631	0.00864267	1	0.0461244
biological_process	GO:0043393	regulation of protein binding	6	AES, ANXA2, PLK1, AURKA, DERL1, AURKB	408	157	52836	0.00877607	1	0.0467797
biological_process	GO:0044262	cellular carbohydrate metabolic process	8	RAMP1, HK2, FAM132A, PDK1, PFKFB4, RORA, SLC2A1, EPM2A	406	290	52703	0.00879729	1	0.0467797
biological_process	GO:0097193	intrinsic apoptotic signaling pathway	8	CDKN2D, CEBPB, HIPK1, BBC3, GZMB, SHISA5, PDK1, TAF9	406	290	52703	0.00879729	1	0.0467797
biological_process	GO:0033673	negative regulation of kinase activity	7	CDKN2D, UBE2C, CISH, DUSP1, DUSP6, PLK1, SH3BP5L	407	221	52772	0.00880215	1	0.0467797
biological_process	GO:2001251	negative regulation of chromosome organization	5	UBE2C, DUSP1, PLK1, CCNB1, CDC20	409	100	52893	0.00883452	1	0.0468542
biological_process	GO:0006090	pyruvate metabolic process	5	ENO2, GPI, HK2, PDK1, PFKFB4	409	100	52893	0.00883452	1	0.0468542
biological_process	GO:0032652	regulation of interleukin-1 production	4	GAS6, IFNG, CCL3, SPHK1	410	52	52941	0.00894702	1	0.0473637
biological_process	GO:0006281	DNA repair	10	CDKN2D, CDCA5, FOXM1, UHRF1, ATXN3, POLD4, BTG2, CDC45, KIAA0101, CDK1	404	441	52552	0.00894916	1	0.0473637
biological_process	GO:0010822	positive regulation of mitochondrion organization	6	FAM162A, BBC3, GZMB, HK2, ITGAX, TNFSF10	408	158	52835	0.00899784	1	0.047572
biological_process	GO:0008610	lipid biosynthetic process	12	PLA2G4B, ADM, PIK3R6, CYB5R3, HACD2, IDI1, IFNG, PTGIS, MID1IP1, SCD, CNBP, SPHK1	402	604	52389	0.00908793	1	0.0479986
molecular_function	GO:0016705	oxidoreductase activity, acting on paired donors, with incorporation or reduction of molecular oxygen	6	CYP2B6, P4HA1, PTGIS, SCD, P4HA2, MICAL2	408	159	52834	0.00922346	1	0.048664
biological_process	GO:0032504	multicellular organism reproduction	14	CEBPB, CATSPER2, SLC2A14, ETS1, JUNB, KIFC1, DDX4, ASF1B, PTGIS, SP1, AURKA, TK1, HAVCR2, CCNB1	400	743	52250	0.00930179	1	0.0490266
biological_process	GO:0051051	negative regulation of transport	10	LILRB1, LRRC32, GAS6, TCAF2, ANXA2, TNFRSF9, THBS1, UBE2G2, SNX3, TNFSF14	404	444	52549	0.00931903	1	0.0490326
biological_process	GO:0040017	positive regulation of locomotion	9	ETS1, GAS6, TCAF2, IFNG, CCL3, CCL4, THBS1, TNFSF14, SPHK1	405	367	52626	0.00932216	1	0.0490326
biological_process	GO:0072576	liver morphogenesis	3	CEBPB, IFNG, MKI67	411	17	52976	0.00935162	1	0.0490864
biological_process	GO:0006515	misfolded or incompletely synthesized protein catabolic process	3	ATXN3, RNF5, DERL1	411	17	52976	0.00935162	1	0.0490864
biological_process	GO:1903708	positive regulation of hemopoiesis	6	PIK3R6, EGR3, ETS1, FOS, GAS6, IFNG	408	160	52833	0.00945294	1	0.0495672
biological_process	GO:0006897	endocytosis	12	RAMP1, LILRB1, ADM, GAS6, ANXA2, SNX9, ANKFY1, PECAM1, TMPRSS3, THBS1, SNX3, CD6	402	608	52385	0.00950658	1	0.0497973
biological_process	GO:0072521	purine-containing compound metabolic process	11	RAMP1, ADM, ENO2, GPI, HK2, PFKFB4, PTGIR, RLN2, RORA, NME1-NME2, THBS1	403	527	52466	0.00967917	1	0.0506348
biological_process	GO:0006986	response to unfolded protein	6	PLA2G4B, BBC3, IFNG, CREB3L2, THBS1, DERL1	408	161	52832	0.00968632	1	0.0506348
biological_process	GO:0002687	positive regulation of leukocyte migration	5	GAS6, CCL3, CCL4, THBS1, TNFSF14	409	103	52890	0.00973882	1	0.0508572
biological_process	GO:0010035	response to inorganic substance	10	KLF6, DUSP1, ETS1, FOS, IGFBP2, JUNB, MB, THBS1, TK1, CCNB1	404	448	52545	0.00983004	1	0.051281
biological_process	GO:0032760	positive regulation of tumor necrosis factor production	4	IFNG, CCL3, CCL4, THBS1	410	54	52939	0.00986637	1	0.051418
biological_process	GO:0072593	reactive oxygen species metabolic process	7	FOXM1, HK2, IFNG, ARG2, PTGIS, RORA, THBS1	407	227	52766	0.00992627	1	0.0516774
biological_process	GO:0023057	negative regulation of signaling	18	CDKN2D, CISH, ADM, CD109, CTNND1, TMPRSS6, AES, DUSP1, DUSP6, EGR1, FOXM1, GAS6, PTGIR, RORA, ATXN1, TAF9, THBS1, TNFSF14	396	1131	51862	0.0100649	1	0.0523456
biological_process	GO:0018105	peptidyl-serine phosphorylation	7	GAS6, IFNG, PLK1, AURKA, CCNB1, AURKB, CDK1	407	228	52765	0.0101231	1	0.0525947
molecular_function	GO:0005355	glucose transmembrane transporter activity	3	SLC2A14, SLC2A1, SLC2A3	411	18	52975	0.010338	1	0.0535341
biological_process	GO:0035428	hexose transmembrane transport	3	SLC2A14, SLC2A1, SLC2A3	411	18	52975	0.010338	1	0.0535341
biological_process	GO:1904659	glucose transmembrane transport	3	SLC2A14, SLC2A1, SLC2A3	411	18	52975	0.010338	1	0.0535341
biological_process	GO:1903557	positive regulation of tumor necrosis factor superfamily cytokine production	4	IFNG, CCL3, CCL4, THBS1	410	55	52938	0.0103459	1	0.0535341
biological_process	GO:0042787	protein ubiquitination involved in ubiquitin-dependent protein catabolic process	6	UBE2C, UHRF1, PLK1, CCNB1, CDK1, CDC20	408	164	52829	0.0104102	1	0.0537578
biological_process	GO:0009749	response to glucose	6	EGR1, GAS6, BIRC5, FAM132A, VAMP2, THBS1	408	164	52829	0.0104102	1	0.0537578
biological_process	GO:0001101	response to acid chemical	8	CDKN2D, CEBPB, DUSP1, EGR1, IGFBP2, TIE1, TYMS, CCNB1	406	302	52691	0.010773	1	0.0555751
cellular_component	GO:0005881	cytoplasmic microtubule	4	KIF2C, KIF18B, BIRC5, GTSE1	410	56	52937	0.0108387	1	0.0558012
biological_process	GO:2001238	positive regulation of extrinsic apoptotic signaling pathway	4	MAL, THBS1, RUNX3, TNFSF10	410	56	52937	0.0108387	1	0.0558012
biological_process	GO:0021700	developmental maturation	7	CATSPER2, AURKA, TYMS, RUNX3, CCNB1, CDC20, PTBP3	407	232	52761	0.0109381	1	0.0562564
biological_process	GO:0002761	regulation of myeloid leukocyte differentiation	5	CEBPB, LILRB1, FOS, IFNG, CCL3	409	107	52886	0.0110351	1	0.0566978
molecular_function	GO:0015149	hexose transmembrane transporter activity	3	SLC2A14, SLC2A1, SLC2A3	411	19	52974	0.0113682	1	0.0582921
molecular_function	GO:0035173	histone kinase activity	3	AURKA, CCNB1, AURKB	411	19	52974	0.0113682	1	0.0582921
biological_process	GO:0045637	regulation of myeloid cell differentiation	6	CEBPB, LILRB1, ETS1, FOS, IFNG, CCL3	408	168	52825	0.0114317	1	0.0585001
biological_process	GO:1901991	negative regulation of mitotic cell cycle phase transition	6	UBE2C, DUSP1, PLK1, CCNB1, CDK1, CDC20	408	168	52825	0.0114317	1	0.0585001
biological_process	GO:0061045	negative regulation of wound healing	4	CD109, TMPRSS6, ANXA2, THBS1	410	58	52935	0.0118645	1	0.0605325
molecular_function	GO:0048306	calcium-dependent protein binding	4	ANXA2, S100A11, VAMP2, TNNT3	410	58	52935	0.0118645	1	0.0605325
biological_process	GO:0006809	nitric oxide biosynthetic process	4	IFNG, ARG2, PTGIS, RORA	410	58	52935	0.0118645	1	0.0605325
biological_process	GO:2001233	regulation of apoptotic signaling pathway	9	CDKN2D, FAM162A, BBC3, GZMB, MAL, TAF9, THBS1, RUNX3, TNFSF10	405	384	52609	0.0119322	1	0.0608175
biological_process	GO:0009746	response to hexose	6	EGR1, GAS6, BIRC5, FAM132A, VAMP2, THBS1	408	170	52823	0.0119672	1	0.0609348
biological_process	GO:0030198	extracellular matrix organization	9	ETS1, GAS6, ANXA2, ITGAD, ITGAX, P4HA1, F11R, PECAM1, THBS1	405	385	52608	0.0121009	1	0.0614994
molecular_function	GO:0044877	macromolecular complex binding	21	KIF20A, CEBPB, KIF2C, CDCA5, KIF18B, TUBB, FOS, FOSL2, GNA15, UHRF1, BIRC5, KIFC1, SNX9, PLK1, ATXN1, VAMP2, THBS1, TOP2A, CDC45, KIF23, KIAA0101	393	1385	51608	0.0121022	1	0.0614994
molecular_function	GO:0016740	transferase activity	29	POC1B-GALNT4, UBE2F-SCLY, UBE2C, PIK3R6, HIPK1, C1GALT1C1, UHRF1, HK2, BIRC5, NRBP2, PDK1, PFKFB4, PLK1, POLD4, RNF5, RNF6, CCL3, NME1-NME2, AURKA, TAF9, TIE1, TK1, TYMS, UBE2G2, SPHK1, CCNB1, PKMYT1, AURKB, CDK1	385	2178	50815	0.0121493	1	0.0616776
biological_process	GO:0009314	response to radiation	10	CDKN2D, DUSP1, EGR1, FOS, JUNB, F11R, CABP4, ATXN1, AURKB, KIAA0101	404	465	52528	0.0122406	1	0.0620791
biological_process	GO:0043062	extracellular structure organization	9	ETS1, GAS6, ANXA2, ITGAD, ITGAX, P4HA1, F11R, PECAM1, THBS1	405	386	52607	0.0122713	1	0.0621731
molecular_function	GO:0005351	sugar:proton symporter activity	3	SLC2A14, SLC2A1, SLC2A3	411	20	52973	0.0124417	1	0.0627246
molecular_function	GO:0005402	cation:sugar symporter activity	3	SLC2A14, SLC2A1, SLC2A3	411	20	52973	0.0124417	1	0.0627246
biological_process	GO:0060236	regulation of mitotic spindle organization	3	TPX2, PLK1, CCNB1	411	20	52973	0.0124417	1	0.0627246
biological_process	GO:0001731	formation of translation preinitiation complex	3	RPL13A, EIF3CL, EIF3C	411	20	52973	0.0124417	1	0.0627246
biological_process	GO:1901623	regulation of lymphocyte chemotaxis	3	CCL3, CCL4, TNFSF14	411	20	52973	0.0124417	1	0.0627246
biological_process	GO:0071559	response to transforming growth factor beta	7	CD109, FOS, JUNB, F11R, SP1, THBS1, RUNX3	407	239	52754	0.0124744	1	0.0628278
biological_process	GO:0051347	positive regulation of transferase activity	13	UBE2C, PIK3R6, DUSP6, TPX2, GAS6, IL2RB, SNX9, PLK1, THBS1, CCNB1, CD4, CDK1, CDC20	401	679	52314	0.0127501	1	0.0641527
biological_process	GO:0006605	protein targeting	13	ARL6IP1, RPL13A, GAS6, TCAF2, ANXA2, IFNG, ITGAX, PAM16, RAB6A, BNIP3L, SSR3, TNFSF14, SPHK1	401	685	52308	0.013086	1	0.0657782
biological_process	GO:0018209	peptidyl-serine modification	7	GAS6, IFNG, PLK1, AURKA, CCNB1, AURKB, CDK1	407	242	52751	0.013177	1	0.0661705
biological_process	GO:0051607	defense response to virus	8	LILRB1, IFNL1, HILPDA, IFNG, ITGAX, BNIP3L, CD4, APOBEC3B	406	315	52678	0.0132572	1	0.0665076
biological_process	GO:0032612	interleukin-1 production	4	GAS6, IFNG, CCL3, SPHK1	410	61	52932	0.0135044	1	0.0676813
biological_process	GO:0010458	exit from mitosis	3	UBE2C, CDCA5, BIRC5	411	21	52972	0.0135575	1	0.0676816
molecular_function	GO:0015145	monosaccharide transmembrane transporter activity	3	SLC2A14, SLC2A1, SLC2A3	411	21	52972	0.0135575	1	0.0676816
biological_process	GO:0043921	modulation by host of viral transcription	3	CCL3, CCL4, SP1	411	21	52972	0.0135575	1	0.0676816
biological_process	GO:0052472	modulation by host of symbiont transcription	3	CCL3, CCL4, SP1	411	21	52972	0.0135575	1	0.0676816
biological_process	GO:0034284	response to monosaccharide	6	EGR1, GAS6, BIRC5, FAM132A, VAMP2, THBS1	408	176	52817	0.0136752	1	0.0682024
biological_process	GO:0007610	behavior	13	EGR1, FOS, GAS6, GPI, ATXN1, CCL3, CCL4, THBS1, BTG2, EPM2A, TNFSF14, GNG8, HOMER2	401	697	52296	0.0138702	1	0.0691073
biological_process	GO:0051270	regulation of cellular component movement	13	ETS1, GAS6, TCAF2, IFNG, STMN1, PECAM1, CCL3, CCL4, THBS1, TIE1, TNFSF14, SPHK1, HAP1	401	698	52295	0.0139424	1	0.0692975
molecular_function	GO:0003690	double-stranded DNA binding	5	KLF6, EGR1, FOS, UHRF1, SP1	409	115	52878	0.0139491	1	0.0692975
biological_process	GO:0050921	positive regulation of chemotaxis	5	GAS6, CCL3, CCL4, THBS1, TNFSF14	409	115	52878	0.0139491	1	0.0692975
biological_process	GO:0007050	cell cycle arrest	7	CDKN2D, DUSP1, FOXM1, GAS6, IFNG, MDM4, THBS1	407	246	52747	0.0141563	1	0.0702582
biological_process	GO:1902532	negative regulation of intracellular signal transduction	9	CDKN2D, CISH, DUSP1, DUSP6, FOXM1, RORA, TAF9, THBS1, TNFSF14	405	397	52596	0.0142641	1	0.0707246
molecular_function	GO:0048029	monosaccharide binding	4	GPI, HK2, P4HA1, P4HA2	410	63	52930	0.0146658	1	0.0726454
biological_process	GO:0052312	modulation of transcription in other organism involved in symbiotic interaction	3	CCL3, CCL4, SP1	411	22	52971	0.0147152	1	0.0728195
biological_process	GO:0070925	organelle assembly	11	TUBB, TPX2, BIRC5, KIFC1, MYBL2, PLK1, RNF5, AURKA, HAP1, AURKB, KIF23	403	564	52429	0.014813	1	0.0732323
biological_process	GO:1901988	negative regulation of cell cycle phase transition	6	UBE2C, DUSP1, PLK1, CCNB1, CDK1, CDC20	408	180	52813	0.0149008	1	0.0734529
molecular_function	GO:0008236	serine-type peptidase activity	6	TMPRSS6, GZMH, GZMB, GZMK, TMPRSS3, RHBDL1	408	180	52813	0.0149008	1	0.0734529
biological_process	GO:0072655	establishment of protein localization to mitochondrion	6	BBC3, GZMB, HK2, ITGAX, PAM16, BNIP3L	408	180	52813	0.0149008	1	0.0734529
biological_process	GO:0018108	peptidyl-tyrosine phosphorylation	8	GAS6, IFNL1, IFNG, PECAM1, TIE1, SH3BP5L, CD4, CD80	406	323	52670	0.0149763	1	0.0737538
biological_process	GO:0050776	regulation of immune response	16	LILRB1, PIK3R6, DUSP6, FOS, IFNL1, CFH, IFNG, IL2RB, LAG3, LTA, CRTAM, VAMP2, CD4, CD80, CD40LG, CD59	398	979	52014	0.015153	1	0.0744952
biological_process	GO:0006261	DNA-dependent DNA replication	5	MCM2, POLD4, TOP2A, CDT1, CDC45	409	118	52875	0.015156	1	0.0744952
biological_process	GO:1904030	negative regulation of cyclin-dependent protein kinase activity	4	UBE2C, CISH, PLK1, SH3BP5L	410	64	52929	0.015267	1	0.0749683
biological_process	GO:0018212	peptidyl-tyrosine modification	8	GAS6, IFNL1, IFNG, PECAM1, TIE1, SH3BP5L, CD4, CD80	406	325	52668	0.0154297	1	0.0756946
molecular_function	GO:0017171	serine hydrolase activity	6	TMPRSS6, GZMH, GZMB, GZMK, TMPRSS3, RHBDL1	408	183	52810	0.0158667	1	0.0777635
biological_process	GO:0046902	regulation of mitochondrial membrane permeability	4	BBC3, GZMB, HK2, BNIP3L	410	65	52928	0.0158819	1	0.0777635
biological_process	GO:0034219	carbohydrate transmembrane transport	3	SLC2A14, SLC2A1, SLC2A3	411	23	52970	0.0159139	1	0.0778451
biological_process	GO:0071901	negative regulation of protein serine/threonine kinase activity	5	CDKN2D, UBE2C, DUSP1, DUSP6, PLK1	409	120	52873	0.015996	1	0.0781722
biological_process	GO:0043269	regulation of ion transport	11	LILRB1, CATSPER2, TCAF2, KCND1, CCL3, CCL4, VAMP2, THBS1, KCNK17, HAP1, HOMER2	403	572	52421	0.0161492	1	0.078845
molecular_function	GO:0043566	structure-specific DNA binding	7	KLF6, EGR1, FOS, UHRF1, SP1, CNBP, CDC45	407	254	52739	0.0162648	1	0.0793336
biological_process	GO:0042594	response to starvation	9	ADAMTS7, ADM, GAS6, HK2, NRBP2, PDK1, RNF5, SLC2A1, BNIP3L	405	408	52585	0.0164829	1	0.0803205
molecular_function	GO:0016835	carbon-oxygen lyase activity	4	L3HYPDH, HACD2, ENO2, CA9	410	66	52927	0.0165106	1	0.080379
biological_process	GO:0070585	protein localization to mitochondrion	6	BBC3, GZMB, HK2, ITGAX, PAM16, BNIP3L	408	186	52807	0.0168735	1	0.0820673
biological_process	GO:0002544	chronic inflammatory response	3	CEBPB, LTA, THBS1	411	24	52969	0.0171529	1	0.0831894
biological_process	GO:0021697	cerebellar cortex formation	3	MTPN, DFNB31, RORA	411	24	52969	0.0171529	1	0.0831894
biological_process	GO:0006096	glycolytic process	4	ENO2, GPI, HK2, PFKFB4	410	67	52926	0.0171531	1	0.0831894
biological_process	GO:0051250	negative regulation of lymphocyte activation	5	CEBPB, LILRB1, LRRC32, IFNL1, LAG3	409	123	52870	0.0173099	1	0.08387
biological_process	GO:0051098	regulation of binding	7	AES, ANXA2, PLK1, HJURP, AURKA, DERL1, AURKB	407	258	52735	0.0173963	1	0.0842086
biological_process	GO:0001501	skeletal system development	10	LILRB1, ADAMTS7, ANXA2, NAB2, CREB3L2, SP1, THBS1, TYMS, HES7, RUNX3	404	495	52498	0.0175321	1	0.0847855
biological_process	GO:0031647	regulation of protein stability	6	MDM4, PLK1, RNF5, AURKA, TAF9, DERL1	408	188	52805	0.0175677	1	0.0848773
biological_process	GO:0009165	nucleotide biosynthetic process	8	RAMP1, ADM, PTGIR, RLN2, RRM2, NME1-NME2, TK1, TYMS	406	334	52659	0.0175914	1	0.0849114
cellular_component	GO:0097458	neuron part	18	ZWINT, MTPN, ENO2, TPX2, FOS, DFNB31, GPI, KCND1, STMN1, CABP4, RNF6, TMPRSS3, AURKA, VAMP2, SLC38A1, PPFIA4, HAP1, HOMER2	396	1183	51810	0.0177177	1	0.0854403
biological_process	GO:0046634	regulation of alpha-beta T cell activation	4	EBI3, LILRB1, IFNG, CD80	410	68	52925	0.0178094	1	0.0857205
biological_process	GO:0006757	ATP generation from ADP	4	ENO2, GPI, HK2, PFKFB4	410	68	52925	0.0178094	1	0.0857205
biological_process	GO:0050792	regulation of viral process	6	CCL3, CCL4, SP1, TOP2A, DERL1, SNX3	408	189	52804	0.0179218	1	0.08618
biological_process	GO:0007178	transmembrane receptor protein serine/threonine kinase signaling pathway	8	CD109, TMPRSS6, EGR1, FOS, JUNB, F11R, SP1, THBS1	406	336	52657	0.0180993	1	0.08687
biological_process	GO:0042886	amide transport	8	BIRC5, IFNG, FAM132A, SLC2A1, VAMP2, PLEKHA8, TNFSF14, SPHK1	406	336	52657	0.0180993	1	0.08687
biological_process	GO:0090087	regulation of peptide transport	7	BIRC5, IFNG, FAM132A, SLC2A1, VAMP2, TNFSF14, SPHK1	407	261	52732	0.0182796	1	0.0875809
molecular_function	GO:0046914	transition metal ion binding	20	ADAMTS7, CYP2B6, UHRF1, BIRC5, IDI1, MDM4, P4HA1, PTGIS, RNF5, RNF6, RORA, SCD, TK1, CNBP, CA9, P4HA2, CD4, TP53I3, APOBEC3B, MICAL2	394	1372	51621	0.0182818	1	0.0875809
molecular_function	GO:0043027	cysteine-type endopeptidase inhibitor activity involved in apoptotic process	3	GAS6, BIRC5, TNFSF14	411	25	52968	0.0184315	1	0.0881326
cellular_component	GO:0051233	spindle midzone	3	PLK1, AURKA, AURKB	411	25	52968	0.0184315	1	0.0881326
biological_process	GO:0032091	negative regulation of protein binding	4	AES, ANXA2, AURKA, AURKB	410	69	52924	0.0184796	1	0.0881972
biological_process	GO:0002708	positive regulation of lymphocyte mediated immunity	4	IFNG, LAG3, LTA, CRTAM	410	69	52924	0.0184796	1	0.0881972
biological_process	GO:0007264	small GTPase mediated signal transduction	15	FAM13A, KIF2C, ZWINT, DUSP6, FOXM1, BIRC5, RAB43, IL2RB, PECAM1, PLK1, CDCA8, RAB6A, ARHGAP19, AURKB, CDC20	399	891	52102	0.0186007	1	0.0886067
biological_process	GO:1901293	nucleoside phosphate biosynthetic process	8	RAMP1, ADM, PTGIR, RLN2, RRM2, NME1-NME2, TK1, TYMS	406	338	52655	0.0186175	1	0.0886067
biological_process	GO:0032388	positive regulation of intracellular transport	8	GAS6, BBC3, TCAF2, GZMB, ITGAX, VAMP2, TNFSF14, SPHK1	406	338	52655	0.0186175	1	0.0886067
biological_process	GO:0030968	endoplasmic reticulum unfolded protein response	5	PLA2G4B, BBC3, IFNG, CREB3L2, DERL1	409	126	52867	0.0186892	1	0.0886999
molecular_function	GO:0003774	motor activity	5	KIF20A, KIF2C, KIF18B, KIFC1, KIF23	409	126	52867	0.0186892	1	0.0886999
biological_process	GO:0019722	calcium-mediated signaling	5	CCL3, CCL4, SPHK1, CD4, HOMER2	409	126	52867	0.0186892	1	0.0886999
biological_process	GO:0006914	autophagy	9	ADAMTS7, HK2, NRBP2, IRGM, PDK1, RNF5, BNIP3L, EPM2A, HAP1	405	418	52575	0.0187068	1	0.088701
biological_process	GO:0044712	single-organism catabolic process	18	PLA2G4B, UBE2C, ADAMTS7, ENO2, GPI, HK2, HMMR, NRBP2, ATXN3, PDK1, PFKFB4, PLK1, RNF5, BNIP3L, UBE2G2, DERL1, EPM2A, CDC20	396	1197	51796	0.018746	1	0.0888042
molecular_function	GO:0030234	enzyme regulator activity	15	TBC1D3G, FAM13A, CDKN2D, CISH, CD109, PIK3R6, SERPINB1, GAS6, ANXA2, BIRC5, CCL3, SH3BP5L, TBC1D3F, ARHGAP19, TNFSF14	399	894	52099	0.0187731	1	0.0888501
biological_process	GO:0055082	cellular chemical homeostasis	12	ADM, TMPRSS6, GAS6, BBC3, GNA15, HK2, BIRC5, FAM132A, SLAMF8, CCL1, CCL3, TMPRSS3	402	633	52360	0.0190086	1	0.0898811
cellular_component	GO:0043005	neuron projection	15	ZWINT, MTPN, TPX2, FOS, DFNB31, GPI, KCND1, STMN1, CABP4, RNF6, AURKA, VAMP2, SLC38A1, HAP1, HOMER2	399	899	52094	0.019081	1	0.0901399
biological_process	GO:0006997	nucleus organization	5	ETS1, PLK1, CCNB1, CCNB2, CDK1	409	127	52866	0.0191637	1	0.0903633
biological_process	GO:0031638	zymogen activation	5	FAM162A, BBC3, IFI27, THBS1, TNFSF10	409	127	52866	0.0191637	1	0.0903633
biological_process	GO:0019725	cellular homeostasis	13	ADM, TMPRSS6, GAS6, BBC3, GNA15, HK2, BIRC5, FAM132A, SLAMF8, POLD4, CCL1, CCL3, TMPRSS3	401	751	52242	0.0193568	1	0.0911896
biological_process	GO:0000302	response to reactive oxygen species	6	KLF6, DUSP1, ETS1, FOS, MB, THBS1	408	193	52800	0.0193852	1	0.0912392
biological_process	GO:0051093	negative regulation of developmental process	13	LILRB1, ADAMTS7, FOXM1, GAS6, IFNL1, IFNG, PDCD1, RNF6, RORA, CCL3, CCL17, THBS1, TIE1	401	753	52240	0.019625	1	0.0922826
biological_process	GO:1902107	positive regulation of leukocyte differentiation	5	PIK3R6, EGR3, FOS, GAS6, IFNG	409	128	52865	0.0196455	1	0.0922941
biological_process	GO:0042730	fibrinolysis	3	TMPRSS6, ANXA2, THBS1	411	26	52967	0.0197491	1	0.0925251
biological_process	GO:0010803	regulation of tumor necrosis factor-mediated signaling pathway	3	HIPK1, GAS6, SPHK1	411	26	52967	0.0197491	1	0.0925251
biological_process	GO:2000403	positive regulation of lymphocyte migration	3	CCL3, CCL4, TNFSF14	411	26	52967	0.0197491	1	0.0925251
biological_process	GO:0006998	nuclear envelope organization	4	PLK1, CCNB1, CCNB2, CDK1	410	71	52922	0.0198614	1	0.0929661
cellular_component	GO:0031966	mitochondrial membrane	12	PLA2G4B, MRPL10, CYB5R3, SLC25A30, BBC3, HK2, IFI27, ATXN3, PAM16, RNF5, BNIP3L, TYMS	402	645	52348	0.0200703	1	0.0938578
biological_process	GO:0034620	cellular response to unfolded protein	5	PLA2G4B, BBC3, IFNG, CREB3L2, DERL1	409	129	52864	0.0201348	1	0.0938648
biological_process	GO:0002262	myeloid cell homeostasis	5	ETS1, IFNG, MB, SP1, PTBP3	409	129	52864	0.0201348	1	0.0938648
biological_process	GO:0006898	receptor-mediated endocytosis	7	RAMP1, LILRB1, ADM, ANXA2, SNX9, TMPRSS3, CD6	407	267	52726	0.0201373	1	0.0938648
biological_process	GO:0009743	response to carbohydrate	6	EGR1, GAS6, BIRC5, FAM132A, VAMP2, THBS1	408	195	52798	0.0201454	1	0.0938648
biological_process	GO:0071900	regulation of protein serine/threonine kinase activity	9	CDKN2D, UBE2C, PIK3R6, DUSP1, DUSP6, PLK1, THBS1, PKMYT1, CDK1	405	425	52568	0.0203861	1	0.0948997
molecular_function	GO:0019901	protein kinase binding	10	KIF20A, CDKN2D, TPX2, FOXM1, GAS6, PLK1, AURKA, TOP2A, CCNB1, CD4	404	509	52484	0.020503	1	0.0953567
biological_process	GO:0046209	nitric oxide metabolic process	4	IFNG, ARG2, PTGIS, RORA	410	72	52921	0.0205732	1	0.0955958
cellular_component	GO:0005768	endosome	13	PLA2G4B, ANXA2, RAB43, KIFC1, MAL, SNX9, ANKFY1, TMEM9B, DERL1, NIPA2, SNX3, CD4, CD68	401	763	52230	0.0210395	1	0.0976737
biological_process	GO:0090200	positive regulation of release of cytochrome c from mitochondria	3	FAM162A, BBC3, TNFSF10	411	27	52966	0.021105	1	0.0978886
cellular_component	GO:0019897	extrinsic component of plasma membrane	5	GNA15, ANXA2, SNX9, SYTL3, GNG8	409	131	52862	0.0211357	1	0.0979422
biological_process	GO:0071705	nitrogen compound transport	13	LILRB1, SLCO4A1, BIRC5, IFNG, FAM132A, SLC2A1, VAMP2, SLC38A1, PLEKHA8, PPFIA4, TNFSF14, SPHK1, G3BP2	401	764	52229	0.0211877	1	0.0980943
biological_process	GO:0001570	vasculogenesis	4	ADM, FOXM1, JUNB, TIE1	410	73	52920	0.0212988	1	0.0985188
biological_process	GO:0007179	transforming growth factor beta receptor signaling pathway	6	CD109, FOS, JUNB, F11R, SP1, THBS1	408	198	52795	0.0213219	1	0.0985367
biological_process	GO:0006839	mitochondrial transport	7	SLC25A30, BBC3, GZMB, HK2, ITGAX, PAM16, BNIP3L	407	271	52722	0.0214446	1	0.0989599
biological_process	GO:0060429	epithelium development	17	CEBPB, ADM, CD109, FOSL2, IFNG, ARG2, NAB2, F11R, PECAM1, BCL11B, TYMS, CA9, HES7, RUNX3, DLG5, MICAL2, CDK1	397	1088	51905	0.0214523	1	0.0989599
biological_process	GO:0043524	negative regulation of neuron apoptotic process	5	CEBPB, GPI, BIRC5, NRBP2, BTG2	409	132	52861	0.0216474	1	0.0997696
biological_process	GO:0031623	receptor internalization	4	RAMP1, LILRB1, ADM, ANXA2	410	74	52919	0.0220382	1	0.101388
biological_process	GO:0031295	T cell costimulation	4	PDCD1, TNFSF14, CD4, CD80	410	74	52919	0.0220382	1	0.101388
biological_process	GO:1901137	carbohydrate derivative biosynthetic process	13	POC1B-GALNT4, RAMP1, ADAMTS7, ADM, C1GALT1C1, PTGIR, RLN2, RRM2, NME1-NME2, THBS1, TK1, TYMS, UBE2G2	401	770	52223	0.0221037	1	0.101538
biological_process	GO:0009187	cyclic nucleotide metabolic process	6	RAMP1, ADM, PTGIR, RLN2, RORA, THBS1	408	200	52793	0.0221306	1	0.101538
biological_process	GO:0007623	circadian rhythm	6	EGR1, EGR3, NFIL3, RORA, TOP2A, TYMS	408	200	52793	0.0221306	1	0.101538
biological_process	GO:0031348	negative regulation of defense response	5	LILRB1, ETS1, FAM132A, PTGIS, RORA	409	133	52860	0.0221666	1	0.101612
molecular_function	GO:0046982	protein heterodimerization activity	9	IKZF3, DFNB31, BIRC5, TFAP2E, BNIP3L, TAF9, TOP2A, HIST2H2BE, HOMER2	405	433	52560	0.0224335	1	0.102672
biological_process	GO:0030261	chromosome condensation	3	CDCA5, TOP2A, CCNB1	411	28	52965	0.0224984	1	0.102672
molecular_function	GO:0051119	sugar transmembrane transporter activity	3	SLC2A14, SLC2A1, SLC2A3	411	28	52965	0.0224984	1	0.102672
biological_process	GO:0034698	response to gonadotropin	3	EGR1, EGR3, FOXM1	411	28	52965	0.0224984	1	0.102672
biological_process	GO:0050704	regulation of interleukin-1 secretion	3	GAS6, IFNG, CCL3	411	28	52965	0.0224984	1	0.102672
biological_process	GO:0022408	negative regulation of cell-cell adhesion	5	CEBPB, LILRB1, LRRC32, IFNL1, LAG3	409	134	52859	0.0226934	1	0.103284
biological_process	GO:0006766	vitamin metabolic process	5	CYB5R3, IFNG, PTGIS, SLC2A1, SLC2A3	409	134	52859	0.0226934	1	0.103284
biological_process	GO:0048520	positive regulation of behavior	5	GAS6, CCL3, CCL4, THBS1, TNFSF14	409	134	52859	0.0226934	1	0.103284
biological_process	GO:0007422	peripheral nervous system development	4	EGR3, NAB2, RUNX3, CDK1	410	75	52918	0.0227916	1	0.103454
biological_process	GO:1904019	epithelial cell apoptotic process	4	HIPK1, GAS6, THBS1, CD40LG	410	75	52918	0.0227916	1	0.103454
biological_process	GO:0031294	lymphocyte costimulation	4	PDCD1, TNFSF14, CD4, CD80	410	75	52918	0.0227916	1	0.103454
biological_process	GO:2001183	negative regulation of interleukin-12 secretion	2	LILRB1, TNFRSF9	412	2	52991	0.0230211	1	0.104403
biological_process	GO:0046031	ADP metabolic process	4	ENO2, GPI, HK2, PFKFB4	410	76	52917	0.0235589	1	0.106558
biological_process	GO:1903409	reactive oxygen species biosynthetic process	4	IFNG, ARG2, PTGIS, RORA	410	76	52917	0.0235589	1	0.106558
biological_process	GO:2001057	reactive nitrogen species metabolic process	4	IFNG, ARG2, PTGIS, RORA	410	76	52917	0.0235589	1	0.106558
biological_process	GO:1903792	negative regulation of anion transport	3	LILRB1, TCAF2, THBS1	411	29	52964	0.0239289	1	0.107849
molecular_function	GO:0015295	solute:proton symporter activity	3	SLC2A14, SLC2A1, SLC2A3	411	29	52964	0.0239289	1	0.107849
biological_process	GO:0050850	positive regulation of calcium-mediated signaling	3	CCL3, CCL4, CD4	411	29	52964	0.0239289	1	0.107849
biological_process	GO:0016572	histone phosphorylation	3	AURKA, CCNB1, AURKB	411	29	52964	0.0239289	1	0.107849
cellular_component	GO:0098805	whole membrane	25	PLA2G4B, CYB5R3, DFNB31, BBC3, ANXA2, HK2, RAB43, IFI27, IRGM, IGFBP2, MAL, ANKFY1, PECAM1, CLDND1, TMEM9B, PTGIS, TLDC1, SLC2A1, BNIP3L, VAMP2, CA9, SNX3, CD4, HOMER2, CD68	389	1917	51076	0.0239547	1	0.10787
cellular_component	GO:0005740	mitochondrial envelope	12	PLA2G4B, MRPL10, CYB5R3, SLC25A30, BBC3, HK2, IFI27, ATXN3, PAM16, RNF5, BNIP3L, TYMS	402	680	52313	0.024398	1	0.10977
biological_process	GO:1901566	organonitrogen compound biosynthetic process	19	RAMP1, MRPL10, ADM, HACD2, RPL13A, ARG2, PTGIR, RLN2, NME1-NME2, SSR3, THBS1, TK1, EIF3CL, TYMS, BTG2, EIF1AD, EIF3C, SPHK1, HAP1	395	1315	51678	0.0244961	1	0.110114
biological_process	GO:0031668	cellular response to extracellular stimulus	9	ADAMTS7, FOS, GAS6, HK2, NRBP2, PDK1, RNF5, SLC2A1, BNIP3L	405	441	52552	0.0246218	1	0.110581
biological_process	GO:0040012	regulation of locomotion	12	ETS1, GAS6, TCAF2, IFNG, PECAM1, CCL3, CCL4, THBS1, TIE1, SNX3, TNFSF14, SPHK1	402	684	52309	0.0250127	1	0.112238
biological_process	GO:0070613	regulation of protein processing	4	CFH, BIRC5, THBS1, CD59	410	78	52915	0.025135	1	0.112688
biological_process	GO:0008202	steroid metabolic process	7	ADM, CYP2B6, CYB5R3, IDI1, IFNG, RORA, CNBP	407	282	52711	0.0253324	1	0.113473
biological_process	GO:0019835	cytolysis	3	LILRB1, GZMH, GZMB	411	30	52963	0.0253956	1	0.113656
biological_process	GO:0031397	negative regulation of protein ubiquitination	5	UBE2C, DUSP1, PLK1, CCNB1, CDC20	409	139	52854	0.0254412	1	0.113661
molecular_function	GO:0001047	core promoter binding	5	EGR1, FOS, NFIL3, RORA, SP1	409	139	52854	0.0254412	1	0.113661
biological_process	GO:1903317	regulation of protein maturation	4	CFH, BIRC5, THBS1, CD59	410	79	52914	0.0259438	1	0.115805
biological_process	GO:0002695	negative regulation of leukocyte activation	5	CEBPB, LILRB1, LRRC32, IFNL1, LAG3	409	140	52853	0.0260137	1	0.115819
biological_process	GO:0007162	negative regulation of cell adhesion	6	CEBPB, LILRB1, LRRC32, IFNL1, LAG3, THBS1	408	209	52784	0.026015	1	0.115819
biological_process	GO:0051235	maintenance of location	6	BBC3, HILPDA, HK2, CCL3, TNFSF14, CD4	408	209	52784	0.026015	1	0.115819
biological_process	GO:0050678	regulation of epithelial cell proliferation	7	CD109, EGR3, BIRC5, IFNG, BCL11B, THBS1, RUNX3	407	285	52708	0.0264689	1	0.117737
biological_process	GO:0015758	glucose transport	5	SLC2A14, HK2, FAM132A, SLC2A1, SLC2A3	409	141	52852	0.0265939	1	0.118087
biological_process	GO:0002685	regulation of leukocyte migration	5	GAS6, CCL3, CCL4, THBS1, TNFSF14	409	141	52852	0.0265939	1	0.118087
biological_process	GO:0034765	regulation of ion transmembrane transport	8	CATSPER2, TCAF2, KCND1, CCL3, VAMP2, THBS1, KCNK17, HAP1	406	366	52627	0.0269971	1	0.119773
molecular_function	GO:0061630	ubiquitin protein ligase activity	6	UBE2F-SCLY, UBE2C, UHRF1, RNF5, RNF6, UBE2G2	408	212	52781	0.0274005	1	0.121352
biological_process	GO:0006612	protein targeting to membrane	6	ARL6IP1, RPL13A, GAS6, TCAF2, ANXA2, SSR3	408	212	52781	0.0274005	1	0.121352
biological_process	GO:0002286	T cell activation involved in immune response	4	LILRB1, IFNL1, IFNG, RORA	410	81	52912	0.0276031	1	0.122037
biological_process	GO:0045621	positive regulation of lymphocyte differentiation	4	PIK3R6, EGR3, GAS6, IFNG	410	81	52912	0.0276031	1	0.122037
cellular_component	GO:0030424	axon	8	MTPN, TPX2, CABP4, RNF6, AURKA, VAMP2, SLC38A1, HAP1	406	368	52625	0.0276795	1	0.122269
biological_process	GO:0008645	hexose transport	5	SLC2A14, HK2, FAM132A, SLC2A1, SLC2A3	409	143	52850	0.0277774	1	0.122489
biological_process	GO:1903036	positive regulation of response to wounding	5	CCL4L1, LTA, CCL3, CCL4, THBS1	409	143	52850	0.0277774	1	0.122489
biological_process	GO:0042063	gliogenesis	6	EGR1, LTA, NAB2, ATXN1, CCL3, CDK1	408	213	52780	0.0278725	1	0.122803
biological_process	GO:0046134	pyrimidine nucleoside biosynthetic process	3	NME1-NME2, TK1, TYMS	411	32	52961	0.0284354	1	0.124262
biological_process	GO:0030260	entry into host cell	4	GAS6, HAVCR1, SNX3, CD4	410	82	52911	0.0284534	1	0.124262
biological_process	GO:0044409	entry into host	4	GAS6, HAVCR1, SNX3, CD4	410	82	52911	0.0284534	1	0.124262
biological_process	GO:0051806	entry into cell of other organism involved in symbiotic interaction	4	GAS6, HAVCR1, SNX3, CD4	410	82	52911	0.0284534	1	0.124262
biological_process	GO:0051828	entry into other organism involved in symbiotic interaction	4	GAS6, HAVCR1, SNX3, CD4	410	82	52911	0.0284534	1	0.124262
biological_process	GO:0051897	positive regulation of protein kinase B signaling	4	GAS6, FAM132A, CCL3, THBS1	410	82	52911	0.0284534	1	0.124262
biological_process	GO:0052126	movement in host environment	4	GAS6, HAVCR1, SNX3, CD4	410	82	52911	0.0284534	1	0.124262
biological_process	GO:0052192	movement in environment of other organism involved in symbiotic interaction	4	GAS6, HAVCR1, SNX3, CD4	410	82	52911	0.0284534	1	0.124262
biological_process	GO:0036503	ERAD pathway	4	ATXN3, RNF5, UBE2G2, DERL1	410	82	52911	0.0284534	1	0.124262
cellular_component	GO:0000794	condensed nuclear chromosome	4	PLK1, AURKA, CCNB1, AURKB	410	82	52911	0.0284534	1	0.124262
biological_process	GO:0030334	regulation of cell migration	11	ETS1, GAS6, TCAF2, IFNG, PECAM1, CCL3, CCL4, THBS1, TIE1, TNFSF14, SPHK1	403	588	52405	0.0284717	1	0.124262
molecular_function	GO:0061659	ubiquitin-like protein ligase activity	6	UBE2F-SCLY, UBE2C, UHRF1, RNF5, RNF6, UBE2G2	408	215	52778	0.028832	1	0.12557
biological_process	GO:0045216	cell-cell junction organization	6	CTNND1, HIPK1, DFNB31, F11R, THBS1, DLG5	408	215	52778	0.028832	1	0.12557
biological_process	GO:0090407	organophosphate biosynthetic process	11	PLA2G4B, RAMP1, ADM, PIK3R6, IDI1, PTGIR, RLN2, RRM2, NME1-NME2, TK1, TYMS	403	591	52402	0.0288451	1	0.12557
biological_process	GO:0015749	monosaccharide transport	5	SLC2A14, HK2, FAM132A, SLC2A1, SLC2A3	409	145	52848	0.0289919	1	0.125994
biological_process	GO:2000377	regulation of reactive oxygen species metabolic process	5	FOXM1, HK2, IFNG, PTGIS, THBS1	409	145	52848	0.0289919	1	0.125994
biological_process	GO:0046165	alcohol biosynthetic process	5	CYB5R3, IDI1, IFNG, CNBP, SPHK1	409	146	52847	0.0296108	1	0.128574
biological_process	GO:0009267	cellular response to starvation	8	ADAMTS7, GAS6, HK2, NRBP2, PDK1, RNF5, SLC2A1, BNIP3L	406	374	52619	0.0297969	1	0.129272
molecular_function	GO:0004672	protein kinase activity	11	HIPK1, NRBP2, PDK1, PLK1, CCL3, AURKA, TIE1, CCNB1, PKMYT1, AURKB, CDK1	403	599	52394	0.0299308	1	0.129743
biological_process	GO:0050701	interleukin-1 secretion	3	GAS6, IFNG, CCL3	411	33	52960	0.0300072	1	0.129853
biological_process	GO:0031648	protein destabilization	3	PLK1, RNF5, DERL1	411	33	52960	0.0300072	1	0.129853
biological_process	GO:0007611	learning or memory	6	EGR1, FOS, GPI, ATXN1, BTG2, EPM2A	408	218	52775	0.0303101	1	0.130942
biological_process	GO:0009141	nucleoside triphosphate metabolic process	6	ENO2, GPI, HK2, PFKFB4, NME1-NME2, TYMS	408	218	52775	0.0303101	1	0.130942
biological_process	GO:0044702	single organism reproductive process	16	CEBPB, CATSPER2, ADM, SLC2A14, ETS1, JUNB, KIFC1, DDX4, ASF1B, PTGIS, SP1, AURKA, TK1, HAVCR2, CCNB1, CDK1	398	1047	51946	0.0304668	1	0.131507
biological_process	GO:2000669	negative regulation of dendritic cell apoptotic process	2	LILRB1, GAS6	412	3	52990	0.0305767	1	0.131648
biological_process	GO:2001180	negative regulation of interleukin-10 secretion	2	LILRB1, TNFRSF9	412	3	52990	0.0305767	1	0.131648
cellular_component	GO:0016222	procollagen-proline 4-dioxygenase complex	2	P4HA1, P4HA2	412	3	52990	0.0305767	1	0.131648
cellular_component	GO:0005739	mitochondrion	22	PLA2G4B, MINOS1-NBL1, MRPL10, C7orf55, CYB5R3, SLC25A30, FAM162A, BBC3, HK2, IFI27, ARG2, ATXN3, P4HA1, PAM16, PDK1, RNF5, BNIP3L, TYMS, HSDL1, DCAF5, HAP1, CDK1	392	1636	51357	0.0306561	1	0.131878
biological_process	GO:0001890	placenta development	5	CEBPB, ADM, JUNB, PTGIS, SP1	409	148	52845	0.0308719	1	0.132471
biological_process	GO:1903321	negative regulation of protein modification by small protein conjugation or removal	5	UBE2C, DUSP1, PLK1, CCNB1, CDC20	409	148	52845	0.0308719	1	0.132471
biological_process	GO:0006694	steroid biosynthetic process	5	ADM, CYB5R3, IDI1, IFNG, CNBP	409	148	52845	0.0308719	1	0.132471
biological_process	GO:0002576	platelet degranulation	4	GAS6, PECAM1, THBS1, TUBA4A	410	85	52908	0.0310871	1	0.133171
biological_process	GO:0002705	positive regulation of leukocyte mediated immunity	4	IFNG, LAG3, LTA, CRTAM	410	85	52908	0.0310871	1	0.133171
biological_process	GO:0021696	cerebellar cortex morphogenesis	3	MTPN, DFNB31, RORA	411	34	52959	0.0316128	1	0.134969
biological_process	GO:0010955	negative regulation of protein processing	3	BIRC5, THBS1, CD59	411	34	52959	0.0316128	1	0.134969
biological_process	GO:1903318	negative regulation of protein maturation	3	BIRC5, THBS1, CD59	411	34	52959	0.0316128	1	0.134969
biological_process	GO:0006270	DNA replication initiation	3	MCM2, CDT1, CDC45	411	34	52959	0.0316128	1	0.134969
cellular_component	GO:0044429	mitochondrial part	14	PLA2G4B, MRPL10, CYB5R3, SLC25A30, BBC3, HK2, IFI27, ARG2, ATXN3, PAM16, PDK1, RNF5, BNIP3L, TYMS	400	891	52102	0.0320429	1	0.136691
molecular_function	GO:0019207	kinase regulator activity	5	CDKN2D, CISH, PIK3R6, GAS6, SH3BP5L	409	150	52843	0.0321643	1	0.13698
cellular_component	GO:0005741	mitochondrial outer membrane	5	CYB5R3, BBC3, HK2, IFI27, BNIP3L	409	150	52843	0.0321643	1	0.13698
biological_process	GO:1901652	response to peptide	11	CISH, KLF6, ADM, DUSP6, EGR1, IGFBP2, IL2RB, FAM132A, VAMP2, BTG2, GNG8	403	615	52378	0.0324984	1	0.138288
biological_process	GO:0034762	regulation of transmembrane transport	8	CATSPER2, TCAF2, KCND1, CCL3, VAMP2, THBS1, KCNK17, HAP1	406	382	52611	0.0327863	1	0.139201
biological_process	GO:0050920	regulation of chemotaxis	5	GAS6, CCL3, CCL4, THBS1, TNFSF14	409	151	52842	0.0328222	1	0.139201
biological_process	GO:0043901	negative regulation of multi-organism process	5	IFNG, LTA, CCL3, CCL4, SNX3	409	151	52842	0.0328222	1	0.139201
biological_process	GO:0065004	protein-DNA complex assembly	5	MCM2, HJURP, ASF1B, CDC45, HIST2H2BE	409	151	52842	0.0328222	1	0.139201
molecular_function	GO:0003682	chromatin binding	9	CEBPB, CDCA5, FOS, FOSL2, UHRF1, ATXN1, TOP2A, CDC45, KIAA0101	405	469	52524	0.0334514	1	0.141752
biological_process	GO:0010038	response to metal ion	7	DUSP1, FOS, IGFBP2, JUNB, THBS1, TK1, CCNB1	407	302	52691	0.0335486	1	0.142046
biological_process	GO:0006629	lipid metabolic process	18	PLA2G4B, GLIPR1, ADM, PIK3R6, CYP2B6, CYB5R3, HACD2, RGL1, IDI1, IFNG, PDK1, PTGIS, MID1IP1, RORA, SCD, BCL11B, CNBP, SPHK1	396	1269	51724	0.0337763	1	0.142827
biological_process	GO:2000145	regulation of cell motility	11	ETS1, GAS6, TCAF2, IFNG, PECAM1, CCL3, CCL4, THBS1, TIE1, TNFSF14, SPHK1	403	622	52371	0.0337893	1	0.142827
biological_process	GO:0030819	positive regulation of cAMP biosynthetic process	4	RAMP1, ADM, PTGIR, RLN2	410	89	52904	0.0347906	1	0.146696
biological_process	GO:0021549	cerebellum development	4	MTPN, DFNB31, RORA, HAP1	410	89	52904	0.0347906	1	0.146696
biological_process	GO:0016241	regulation of macroautophagy	4	HK2, NRBP2, RNF5, BNIP3L	410	89	52904	0.0347906	1	0.146696
biological_process	GO:2000401	regulation of lymphocyte migration	3	CCL3, CCL4, TNFSF14	411	36	52957	0.0349228	1	0.147131
biological_process	GO:0048872	homeostasis of number of cells	6	ETS1, IFNG, MB, SP1, CCNB2, PTBP3	408	227	52766	0.0350265	1	0.147325
biological_process	GO:0043122	regulation of I-kappaB kinase/NF-kappaB signaling	6	SHISA5, TMEM9B, RORA, TNFSF14, TNFSF10, SPHK1	408	227	52766	0.0350265	1	0.147325
biological_process	GO:0006887	exocytosis	8	GAS6, PECAM1, CCL3, VAMP2, THBS1, TUBA4A, HAP1, SYTL3	406	389	52604	0.0355608	1	0.149449
biological_process	GO:0000079	regulation of cyclin-dependent protein serine/threonine kinase activity	4	CDKN2D, UBE2C, PLK1, PKMYT1	410	90	52903	0.0357506	1	0.149753
molecular_function	GO:0042826	histone deacetylase binding	4	CEBPB, SP1, TOP2A, CDC20	410	90	52903	0.0357506	1	0.149753
biological_process	GO:0009135	purine nucleoside diphosphate metabolic process	4	ENO2, GPI, HK2, PFKFB4	410	90	52903	0.0357506	1	0.149753
biological_process	GO:0009179	purine ribonucleoside diphosphate metabolic process	4	ENO2, GPI, HK2, PFKFB4	410	90	52903	0.0357506	1	0.149753
biological_process	GO:0050866	negative regulation of cell activation	5	CEBPB, LILRB1, LRRC32, IFNL1, LAG3	409	156	52837	0.0362293	1	0.151634
biological_process	GO:0006271	DNA strand elongation involved in DNA replication	3	MCM2, POLD4, CDC45	411	37	52956	0.036626	1	0.153043
biological_process	GO:0033260	nuclear DNA replication	3	POLD4, CDT1, CDC45	411	37	52956	0.036626	1	0.153043
biological_process	GO:0097191	extrinsic apoptotic signaling pathway	6	HIPK1, IFNG, MAL, THBS1, RUNX3, TNFSF10	408	230	52763	0.0366938	1	0.153201
biological_process	GO:0007006	mitochondrial membrane organization	4	BBC3, GZMB, HK2, BNIP3L	410	91	52902	0.0367241	1	0.153202
cellular_component	GO:0042995	cell projection	23	ZWINT, CATSPER2, MTPN, TPX2, FOS, DFNB31, HAVCR1, GPI, ANXA2, IRGM, KCND1, STMN1, SNX9, CABP4, RNF6, S100A11, AURKA, VAMP2, TPM3, CA9, SLC38A1, HAP1, HOMER2	391	1765	51228	0.0373786	1	0.155805
biological_process	GO:0009185	ribonucleoside diphosphate metabolic process	4	ENO2, GPI, HK2, PFKFB4	410	92	52901	0.0377111	1	0.156807
biological_process	GO:0006919	activation of cysteine-type endopeptidase activity involved in apoptotic process	4	FAM162A, BBC3, IFI27, TNFSF10	410	92	52901	0.0377111	1	0.156807
cellular_component	GO:1990204	oxidoreductase complex	4	P4HA1, PDK1, RRM2, P4HA2	410	92	52901	0.0377111	1	0.156807
biological_process	GO:0061448	connective tissue development	6	ADAMTS7, EGR1, CREB3L2, THBS1, TYMS, RUNX3	408	232	52761	0.037832	1	0.157181
molecular_function	GO:0008142	oxysterol binding	2	GPR183, RORA	412	4	52989	0.0380741	1	0.157291
cellular_component	GO:0005784	Sec61 translocon complex	2	ARL6IP1, SSR3	412	4	52989	0.0380741	1	0.157291
cellular_component	GO:0071256	translocon complex	2	ARL6IP1, SSR3	412	4	52989	0.0380741	1	0.157291
cellular_component	GO:0044352	pinosome	2	ANXA2, ANKFY1	412	4	52989	0.0380741	1	0.157291
cellular_component	GO:0044354	macropinosome	2	ANXA2, ANKFY1	412	4	52989	0.0380741	1	0.157291
molecular_function	GO:0004656	procollagen-proline 4-dioxygenase activity	2	P4HA1, P4HA2	412	4	52989	0.0380741	1	0.157291
cellular_component	GO:0000942	condensed nuclear chromosome outer kinetochore	2	PLK1, CCNB1	412	4	52989	0.0380741	1	0.157291
biological_process	GO:0009887	organ morphogenesis	14	CEBPB, ADM, AES, HIPK1, IFNG, ITGAX, MKI67, NAB2, CABP4, BCL11B, SP1, THBS1, DLG5, MICAL2	400	927	52066	0.0382771	1	0.157865
biological_process	GO:0032570	response to progesterone	3	FOS, THBS1, TYMS	411	38	52955	0.0383606	1	0.157865
biological_process	GO:0032527	protein exit from endoplasmic reticulum	3	SURF4, UBE2G2, DERL1	411	38	52955	0.0383606	1	0.157865
biological_process	GO:0030799	regulation of cyclic nucleotide metabolic process	5	RAMP1, ADM, PTGIR, RLN2, THBS1	409	159	52834	0.0383679	1	0.157865
biological_process	GO:1901215	negative regulation of neuron death	5	CEBPB, GPI, BIRC5, NRBP2, BTG2	409	159	52834	0.0383679	1	0.157865
biological_process	GO:0009123	nucleoside monophosphate metabolic process	6	ENO2, GPI, HK2, PFKFB4, TK1, TYMS	408	233	52760	0.0384091	1	0.157908
biological_process	GO:0001892	embryonic placenta development	4	CEBPB, ADM, JUNB, SP1	410	93	52900	0.0387116	1	0.159023
biological_process	GO:0015833	peptide transport	7	BIRC5, IFNG, FAM132A, SLC2A1, VAMP2, TNFSF14, SPHK1	407	314	52679	0.0392203	1	0.160983
cellular_component	GO:0030141	secretory granule	7	GAS6, HILPDA, PECAM1, VAMP2, THBS1, ANGPTL6, ACRBP	407	315	52678	0.0397187	1	0.162534
cellular_component	GO:0016363	nuclear matrix	4	CEBPB, UHRF1, ATXN3, ATXN1	410	94	52899	0.0397255	1	0.162534
biological_process	GO:0006767	water-soluble vitamin metabolic process	4	CYB5R3, PTGIS, SLC2A1, SLC2A3	410	94	52899	0.0397255	1	0.162534
biological_process	GO:0050728	negative regulation of inflammatory response	4	ETS1, FAM132A, PTGIS, RORA	410	94	52899	0.0397255	1	0.162534
biological_process	GO:0045806	negative regulation of endocytosis	3	LILRB1, ANXA2, SNX3	411	39	52954	0.0401259	1	0.163778
molecular_function	GO:0015144	carbohydrate transmembrane transporter activity	3	SLC2A14, SLC2A1, SLC2A3	411	39	52954	0.0401259	1	0.163778
molecular_function	GO:1901476	carbohydrate transporter activity	3	SLC2A14, SLC2A1, SLC2A3	411	39	52954	0.0401259	1	0.163778
biological_process	GO:0071560	cellular response to transforming growth factor beta stimulus	6	CD109, FOS, JUNB, F11R, SP1, THBS1	408	236	52757	0.0401727	1	0.163838
molecular_function	GO:0016853	isomerase activity	5	L3HYPDH, GPI, IDI1, PTGIS, TOP2A	409	162	52831	0.0405774	1	0.165356
biological_process	GO:0009914	hormone transport	7	ADM, SLCO4A1, BIRC5, IFNG, FAM132A, SLC2A1, VAMP2	407	317	52676	0.0407276	1	0.165749
biological_process	GO:0030816	positive regulation of cAMP metabolic process	4	RAMP1, ADM, PTGIR, RLN2	410	95	52898	0.0407528	1	0.165749
biological_process	GO:0006310	DNA recombination	6	IFNG, POLD4, BCL11B, TOP2A, CDC45, CD40LG	408	237	52756	0.0407713	1	0.165749
biological_process	GO:0048878	chemical homeostasis	15	ADM, TMPRSS6, GAS6, BBC3, GNA15, HK2, BIRC5, FAM132A, SLAMF8, RORA, CCL1, CCL3, TMPRSS3, DERL1, HOMER2	399	986	52007	0.0411452	1	0.167136
biological_process	GO:0061025	membrane fusion	5	GAS6, ANXA2, ANKFY1, VAMP2, TIE1	409	163	52830	0.0413296	1	0.167752
biological_process	GO:0050778	positive regulation of immune response	11	LILRB1, DUSP6, FOS, IFNL1, CFH, IFNG, LAG3, LTA, CRTAM, CD4, CD59	403	656	52337	0.0415345	1	0.168449
molecular_function	GO:0043028	cysteine-type endopeptidase regulator activity involved in apoptotic process	3	GAS6, BIRC5, TNFSF14	411	40	52953	0.0419215	1	0.16948
biological_process	GO:0031343	positive regulation of cell killing	3	IFNG, LAG3, CRTAM	411	40	52953	0.0419215	1	0.16948
biological_process	GO:0022616	DNA strand elongation	3	MCM2, POLD4, CDC45	411	40	52953	0.0419215	1	0.16948
biological_process	GO:0072528	pyrimidine-containing compound biosynthetic process	3	NME1-NME2, TK1, TYMS	411	40	52953	0.0419215	1	0.16948
molecular_function	GO:0005506	iron ion binding	5	CYP2B6, P4HA1, PTGIS, SCD, P4HA2	409	164	52829	0.0420897	1	0.170025
biological_process	GO:0009790	embryo development	15	CEBPB, ADM, DUSP1, DUSP6, HIPK1, JUNB, SP1, TIE1, TK1, TOP2A, HES7, CCNB1, CCNB2, MICAL2, CDK1	399	999	51994	0.0424078	1	0.171175
molecular_function	GO:0098772	molecular function regulator	17	TBC1D3G, FAM13A, CDKN2D, CISH, CD109, PIK3R6, SERPINB1, GAS6, ANXA2, BIRC5, PTGIR, CCL3, TMPRSS3, SH3BP5L, TBC1D3F, ARHGAP19, TNFSF14	397	1187	51806	0.0424934	1	0.171384
biological_process	GO:0050729	positive regulation of inflammatory response	4	CCL4L1, LTA, CCL3, CCL4	410	97	52896	0.0428474	1	0.172581
biological_process	GO:0031570	DNA integrity checkpoint	5	PLK1, TOP2A, CDT1, CDC45, CDK1	409	165	52828	0.0428577	1	0.172581
biological_process	GO:0007420	brain development	11	MTPN, ETS1, DFNB31, STMN1, RORA, BCL11B, TPM3, BTG2, SPHK1, HAP1, DLG5	403	664	52329	0.0437178	1	0.175468
biological_process	GO:0032720	negative regulation of tumor necrosis factor production	3	LILRB1, GAS6, HAVCR2	411	41	52952	0.0437467	1	0.175468
biological_process	GO:2000107	negative regulation of leukocyte apoptotic process	3	LILRB1, GAS6, AURKB	411	41	52952	0.0437467	1	0.175468
biological_process	GO:0021587	cerebellum morphogenesis	3	MTPN, DFNB31, RORA	411	41	52952	0.0437467	1	0.175468
biological_process	GO:2000351	regulation of endothelial cell apoptotic process	3	GAS6, THBS1, CD40LG	411	41	52952	0.0437467	1	0.175468
cellular_component	GO:0098796	membrane protein complex	15	CATSPER2, PIK3R6, ARL6IP1, GNA15, IFNL1, ITGAD, ITGAX, KCND1, PAM16, ANKFY1, SSR3, VAMP2, DERL1, SNX3, GNG8	399	1015	51978	0.0443272	1	0.177657
molecular_function	GO:0004866	endopeptidase inhibitor activity	5	CD109, SERPINB1, GAS6, BIRC5, TNFSF14	409	167	52826	0.0444173	1	0.177739
biological_process	GO:0072331	signal transduction by p53 class mediator	5	HIPK1, FOXM1, MDM4, SHISA5, TAF9	409	167	52826	0.0444173	1	0.177739
biological_process	GO:0097202	activation of cysteine-type endopeptidase activity	4	FAM162A, BBC3, IFI27, TNFSF10	410	99	52894	0.0449949	1	0.179909
biological_process	GO:0090316	positive regulation of intracellular protein transport	6	GAS6, TCAF2, ITGAX, VAMP2, TNFSF14, SPHK1	408	244	52749	0.0451128	1	0.180239
biological_process	GO:0097048	dendritic cell apoptotic process	2	LILRB1, GAS6	412	5	52988	0.0455135	1	0.181556
biological_process	GO:2000668	regulation of dendritic cell apoptotic process	2	LILRB1, GAS6	412	5	52988	0.0455135	1	0.181556
biological_process	GO:0042771	intrinsic apoptotic signaling pathway in response to DNA damage by p53 class mediator	3	HIPK1, SHISA5, TAF9	411	42	52951	0.0456009	1	0.181762
biological_process	GO:0044708	single-organism behavior	8	EGR1, FOS, GPI, ATXN1, THBS1, BTG2, EPM2A, HOMER2	406	412	52581	0.0457544	1	0.182232
biological_process	GO:0030218	erythrocyte differentiation	4	ETS1, MB, SP1, PTBP3	410	100	52893	0.0460883	1	0.183276
biological_process	GO:0051297	centrosome organization	4	PLK1, AURKA, KIAA0101, CDK1	410	100	52893	0.0460883	1	0.183276
biological_process	GO:0031349	positive regulation of defense response	8	DUSP6, FOS, CCL4L1, LAG3, LTA, CRTAM, CCL3, CCL4	406	413	52580	0.0462359	1	0.183719
biological_process	GO:0060627	regulation of vesicle-mediated transport	8	LILRB1, GAS6, ANXA2, ANKFY1, VAMP2, SNX3, HAP1, SYTL3	406	414	52579	0.0467206	1	0.185356
biological_process	GO:0031669	cellular response to nutrient levels	8	ADAMTS7, GAS6, HK2, NRBP2, PDK1, RNF5, SLC2A1, BNIP3L	406	414	52579	0.0467206	1	0.185356
biological_process	GO:0001558	regulation of cell growth	7	CDKN2D, MTPN, FOXM1, IGFBP2, RNF6, TAF9, SPHK1	407	329	52664	0.0471202	1	0.186797
biological_process	GO:0022037	metencephalon development	4	MTPN, DFNB31, RORA, HAP1	410	101	52892	0.0471949	1	0.186856
biological_process	GO:0051259	protein oligomerization	8	BBC3, ANXA2, TNFRSF9, KCND1, SNX9, RRM2, TK1, DERL1	406	415	52578	0.0472085	1	0.186856
biological_process	GO:1903556	negative regulation of tumor necrosis factor superfamily cytokine production	3	LILRB1, GAS6, HAVCR2	411	43	52950	0.0474837	1	0.187364
cellular_component	GO:0045171	intercellular bridge	3	ETS1, CDCA8, KIF23	411	43	52950	0.0474837	1	0.187364
biological_process	GO:0090199	regulation of release of cytochrome c from mitochondria	3	FAM162A, BBC3, TNFSF10	411	43	52950	0.0474837	1	0.187364
molecular_function	GO:0043621	protein self-association	3	ATXN1, SLC2A1, VAMP2	411	43	52950	0.0474837	1	0.187364
molecular_function	GO:0004721	phosphoprotein phosphatase activity	5	DUSP1, DUSP6, HACD2, EPM2A, DLGAP5	409	171	52822	0.0476309	1	0.1878
biological_process	GO:0016049	cell growth	8	CDKN2D, MTPN, FOXM1, IGFBP2, RNF6, AURKA, TAF9, SPHK1	406	416	52577	0.0476997	1	0.187833
biological_process	GO:0034330	cell junction organization	6	CTNND1, HIPK1, DFNB31, F11R, THBS1, DLG5	408	248	52745	0.0477129	1	0.187833
cellular_component	GO:0031967	organelle envelope	15	PLA2G4B, MRPL10, CYB5R3, TUBB, SLC25A30, BBC3, HK2, IFI27, ATXN3, PAM16, SHISA5, RNF5, RNF6, BNIP3L, TYMS	399	1040	51953	0.048134	1	0.189344
molecular_function	GO:0004725	protein tyrosine phosphatase activity	4	DUSP1, DUSP6, HACD2, EPM2A	410	102	52891	0.0483144	1	0.189762
biological_process	GO:0006334	nucleosome assembly	4	MCM2, HJURP, ASF1B, HIST2H2BE	410	102	52891	0.0483144	1	0.189762
molecular_function	GO:0061135	endopeptidase regulator activity	5	CD109, SERPINB1, GAS6, BIRC5, TNFSF14	409	172	52821	0.0484539	1	0.190163
biological_process	GO:0009416	response to light stimulus	7	CDKN2D, DUSP1, FOS, CABP4, ATXN1, AURKB, KIAA0101	407	332	52661	0.04881	1	0.191363
cellular_component	GO:0031975	envelope	15	PLA2G4B, MRPL10, CYB5R3, TUBB, SLC25A30, BBC3, HK2, IFI27, ATXN3, PAM16, SHISA5, RNF5, RNF6, BNIP3L, TYMS	399	1044	51949	0.0488346	1	0.191363
biological_process	GO:0003008	system process	24	CDKN2D, ADM, MTPN, CYB5R3, EGR1, FOS, DFNB31, GAS6, GPI, IFNG, ARG2, MB, F11R, CABP4, AGTRAP, ATXN1, CCL3, CCL4, TMPRSS3, TNNT3, TPM3, BTG2, EPM2A, SPHK1	390	1953	51040	0.0490741	1	0.192153
[truncated: 3,799 more rows]

## Sheet: gomap_genes
InID	OutID	GOID	Term	Namespace	count	PValue	Bonferroni	FDR	Gene_ID	Gene_Symbol	Transcript_ID
[truncated: 38,367 more rows]
